# Supplementary material for: Crystal structures of four indole derivatives with a phenyl substituent at the 2-position and a carbonyl group at the 3-position: the C(6) N—H⋯O chain remains the same, but the weak reinforcing inter­actions are different
Source: Acta Crystallogr E Crystallogr Commun. 2016 Feb 20;72(Pt 3):363–9. doi: 10.1107/S2056989016002620 (PMC4778824; doi:10.1107/S2056989016002620)
Supplement: Supplementary file 1 [file e-72-00363-sup1.cif]

##############################################################################
#                                                                            #
# This CIF contains the data in a paper accepted for publication in          #
# Acta Crystallographica Section E. It conforms to the requirements of       #
# Notes for Authors for Acta Crystallographica Section E, and has been       #
# peer reviewed under the auspices of the IUCr Commission on Journals.       #
#                                                                            #
# Full details of the Crystallographic Information File format               #
# are given in the paper "The Crystallographic Information File (CIF):       #
# a New Standard Archive File for Crystallography" by S. R. Hall, F. H.      #
# Allen and I. D. Brown [Acta Cryst. (1991), A47, 655-685].                  #
#                                                                            #
# The current version of the core CIF dictionary is obtainable from          #
# ftp://ftp.iucr.org/pub/cif_core.dic.                                       #
#                                                                            #
# Software is freely available for graphical display of the structure(s)     #
# in this CIF. For information consult the CIF software page                 #
# http://www.iucr.org/resources/cif/software.                                #
#                                                                            #
# This file may be used for bona fide research purposes within the           #
# scientific community so long as proper attribution is given to the journal # 
# article from which it was obtained.                                        #
#                                                                            #
##############################################################################
data_I
_audit_creation_method     SHELXL-97
_chemical_name_systematic
;
1-(2-Phenyl-1<i>H</i>-indol-3-yl)ethanone
;
_chemical_name_common     ?
_chemical_formula_moiety     'C16 H13 N O'
_chemical_formula_sum     'C16 H13 N O'
_chemical_formula_iupac     'C16 H13 N O'
_chemical_formula_weight     235.27
_chemical_melting_point     ?
_symmetry_cell_setting     triclinic
_symmetry_space_group_name_H-M     'P -1'
loop_
    _symmetry_equiv_pos_as_xyz
    'x, y, z'
    '-x, -y, -z'
_cell_length_a     7.4136(5)
_cell_length_b     7.5070(5)
_cell_length_c     10.9519(8)
_cell_angle_alpha     101.274(7)
_cell_angle_beta     92.218(6)
_cell_angle_gamma     97.893(7)
_cell_volume     590.74(7)
_cell_formula_units_Z     2
_cell_measurement_reflns_used     7537
_cell_measurement_theta_min     2.8
_cell_measurement_theta_max     27.5
_cell_measurement_temperature     100(2)
_exptl_crystal_description     slab
_exptl_crystal_colour     colourless
_exptl_crystal_size_max     0.40
_exptl_crystal_size_mid     0.14
_exptl_crystal_size_min     0.05
_exptl_crystal_density_diffrn     1.323
_exptl_crystal_density_meas     ?
_exptl_crystal_density_method     'not measured'
_exptl_crystal_F_000     248
_exptl_absorpt_coefficient_mu     0.083
_exptl_absorpt_correction_type     none
_exptl_absorpt_process_details     ?
_exptl_absorpt_correction_T_min     .
_exptl_absorpt_correction_T_max     .
_exptl_special_details     ?
_diffrn_ambient_temperature     100(2)
_diffrn_radiation_type     MoK\a
_diffrn_radiation_wavelength     0.71075
_diffrn_radiation_source     'fine-focus sealed tube'
_diffrn_radiation_monochromator     graphite
_diffrn_measurement_device_type     'Rigaku Mercury CCD'
_diffrn_measurement_method     \w
_diffrn_detector_area_resol_mean     ?
_diffrn_reflns_number     7753
_diffrn_reflns_av_R_equivalents     0.0333
_diffrn_reflns_av_sigmaI/netI     0.0255
_diffrn_reflns_theta_min     2.78
_diffrn_reflns_theta_max     27.50
_diffrn_reflns_theta_full     27.50
_diffrn_measured_fraction_theta_max     0.991
_diffrn_measured_fraction_theta_full     0.991
_diffrn_reflns_limit_h_min     -9
_diffrn_reflns_limit_h_max     9
_diffrn_reflns_limit_k_min     -8
_diffrn_reflns_limit_k_max     9
_diffrn_reflns_limit_l_min     -14
_diffrn_reflns_limit_l_max     13
_diffrn_standards_number     ?
_diffrn_standards_interval_count     ?
_diffrn_standards_interval_time     ?
_diffrn_standards_decay_%     0
_refine_special_details
;
 Refinement of F^2^ against ALL reflections.  The weighted R-factor wR and
 goodness of fit S are based on F^2^, conventional R-factors R are based
 on F, with F set to zero for negative F^2^. The threshold expression of
 F^2^ > 2sigma(F^2^) is used only for calculating R-factors(gt) etc. and is
 not relevant to the choice of reflections for refinement.  R-factors based
 on F^2^ are statistically about twice as large as those based on F, and R-
 factors based on ALL data will be even larger.
;
_reflns_number_total     2703
_reflns_number_gt     2432
_reflns_threshold_expression     I>2\s(I)
_refine_ls_structure_factor_coef     Fsqd
_refine_ls_matrix_type     full
_refine_ls_R_factor_all     0.0436
_refine_ls_R_factor_gt     0.0401
_refine_ls_wR_factor_gt     0.1116
_refine_ls_wR_factor_ref     0.1141
_refine_ls_goodness_of_fit_ref     1.071
_refine_ls_restrained_S_all     1.071
_refine_ls_number_reflns     2703
_refine_ls_number_parameters     167
_refine_ls_number_restraints     0
_refine_ls_hydrogen_treatment     mixed
_refine_ls_weighting_scheme     calc
_refine_ls_weighting_details
         'calc w=1/[\s^2^(Fo^2^)+(0.0655P)^2^+0.1376P] where P=(Fo^2^+2Fc^2^)/3'
_atom_sites_solution_hydrogens     geom
_atom_sites_solution_primary     direct
_atom_sites_solution_secondary     difmap
_refine_ls_shift/su_max     0.001
_refine_ls_shift/su_mean     0.000
_refine_diff_density_max     0.372
_refine_diff_density_min     -0.189
_refine_ls_extinction_method     none
_refine_ls_extinction_coef     ?
loop_
    _atom_type_symbol
    _atom_type_description
    _atom_type_scat_dispersion_real
    _atom_type_scat_dispersion_imag
    _atom_type_scat_source
    'C' 'C' 0.0033 0.0016
                         'International Tables Vol C Tables 4.2.6.8 and 6.1.1.4'
    'H' 'H' 0.0000 0.0000
                         'International Tables Vol C Tables 4.2.6.8 and 6.1.1.4'
    'N' 'N' 0.0061 0.0033
                         'International Tables Vol C Tables 4.2.6.8 and 6.1.1.4'
    'O' 'O' 0.0106 0.0060
                         'International Tables Vol C Tables 4.2.6.8 and 6.1.1.4'
_computing_data_collection
;
CrystalClear (Rigaku, 2012)
;
_computing_cell_refinement
;
CrystalClear (Rigaku, 2012)
;
_computing_data_reduction
;
CrystalClear (Rigaku, 2012)
;
_computing_structure_solution
;
SHELXS97 (Sheldrick, 2008)
;
_computing_structure_refinement
;
SHELXL97 (Sheldrick, 2008)
;
_computing_molecular_graphics
;
ORTEP-3 for Windows (Farrugia, 2012)
;
_computing_publication_material
;
publCIF (Westrip, 2010)
;
loop_
    _atom_site_type_symbol
    _atom_site_label
    _atom_site_fract_x
    _atom_site_fract_y
    _atom_site_fract_z
    _atom_site_U_iso_or_equiv
    _atom_site_adp_type
    _atom_site_calc_flag
    _atom_site_refinement_flags
    _atom_site_occupancy
    _atom_site_symmetry_multiplicity
    _atom_site_disorder_assembly
    _atom_site_disorder_group
    C C1 0.17290(14) 0.14842(14) 0.39273(10) 0.0172(2) Uani d . 1 1 . .
    C C2 0.05849(15) 0.06773(15) 0.28675(10) 0.0202(2) Uani d . 1 1 . .
    H H2 -0.0705 0.0566 0.2886 0.024 Uiso calc R 1 1 . .
    C C3 0.14074(16) 0.00441(15) 0.17853(10) 0.0226(2) Uani d . 1 1 . .
    H H3 0.0672 -0.0521 0.1045 0.027 Uiso calc R 1 1 . .
    C C4 0.33210(16) 0.02277(15) 0.17698(10) 0.0226(2) Uani d . 1 1 . .
    H H4 0.3854 -0.0186 0.1011 0.027 Uiso calc R 1 1 . .
    C C5 0.44441(15) 0.09970(14) 0.28344(10) 0.0195(2) Uani d . 1 1 . .
    H H5 0.5733 0.1100 0.2811 0.023 Uiso calc R 1 1 . .
    C C6 0.36453(14) 0.16230(14) 0.39494(10) 0.0166(2) Uani d . 1 1 . .
    C C7 0.43386(13) 0.25110(14) 0.52057(9) 0.0165(2) Uani d . 1 1 . .
    C C8 0.28168(14) 0.28785(14) 0.58734(10) 0.0166(2) Uani d . 1 1 . .
    C C9 0.62677(14) 0.29478(14) 0.56241(10) 0.0180(2) Uani d . 1 1 . .
    C C10 0.68827(15) 0.41016(16) 0.68934(11) 0.0236(2) Uani d . 1 1 . .
    H H10A 0.8136 0.4713 0.6881 0.035 Uiso calc R 1 1 . .
    H H10B 0.6838 0.3315 0.7512 0.035 Uiso calc R 1 1 . .
    H H10C 0.6075 0.5028 0.7114 0.035 Uiso calc R 1 1 . .
    C C11 0.26171(13) 0.37691(14) 0.71834(10) 0.0173(2) Uani d . 1 1 . .
    C C12 0.18773(15) 0.53985(15) 0.74297(10) 0.0202(2) Uani d . 1 1 . .
    H H12 0.1523 0.5941 0.6761 0.024 Uiso calc R 1 1 . .
    C C13 0.16559(16) 0.62334(16) 0.86536(11) 0.0250(3) Uani d . 1 1 . .
    H H13 0.1162 0.7352 0.8818 0.030 Uiso calc R 1 1 . .
    C C14 0.21514(16) 0.54433(17) 0.96377(10) 0.0245(3) Uani d . 1 1 . .
    H H14 0.1998 0.6020 1.0472 0.029 Uiso calc R 1 1 . .
    C C15 0.28710(16) 0.38114(17) 0.93984(11) 0.0247(3) Uani d . 1 1 . .
    H H15 0.3203 0.3262 1.0069 0.030 Uiso calc R 1 1 . .
    C C16 0.31064(15) 0.29786(15) 0.81775(10) 0.0221(2) Uani d . 1 1 . .
    H H16 0.3605 0.1862 0.8018 0.027 Uiso calc R 1 1 . .
    N N1 0.12741(12) 0.22642(12) 0.51028(8) 0.0180(2) Uani d . 1 1 . .
    H H1 0.011(2) 0.2342(19) 0.5287(13) 0.022 Uiso d . 1 1 . .
    O O1 0.74295(10) 0.23746(12) 0.49276(7) 0.0234(2) Uani d . 1 1 . .
loop_
    _atom_site_aniso_label
    _atom_site_aniso_U_11
    _atom_site_aniso_U_22
    _atom_site_aniso_U_33
    _atom_site_aniso_U_12
    _atom_site_aniso_U_13
    _atom_site_aniso_U_23
    C1 0.0171(5) 0.0158(5) 0.0194(5) 0.0044(4) 0.0017(4) 0.0038(4)
    C2 0.0172(5) 0.0212(5) 0.0220(5) 0.0045(4) -0.0013(4) 0.0034(4)
    C3 0.0253(6) 0.0220(5) 0.0196(5) 0.0059(4) -0.0027(4) 0.0011(4)
    C4 0.0263(6) 0.0214(5) 0.0210(5) 0.0080(4) 0.0047(4) 0.0026(4)
    C5 0.0187(5) 0.0183(5) 0.0228(5) 0.0058(4) 0.0043(4) 0.0042(4)
    C6 0.0153(5) 0.0148(5) 0.0206(5) 0.0036(4) 0.0011(4) 0.0048(4)
    C7 0.0152(5) 0.0160(5) 0.0190(5) 0.0036(4) 0.0021(4) 0.0038(4)
    C8 0.0142(5) 0.0157(5) 0.0201(5) 0.0026(4) 0.0006(4) 0.0040(4)
    C9 0.0152(5) 0.0178(5) 0.0226(5) 0.0028(4) 0.0020(4) 0.0079(4)
    C10 0.0171(5) 0.0259(6) 0.0260(6) 0.0003(4) -0.0027(4) 0.0038(4)
    C11 0.0119(4) 0.0192(5) 0.0196(5) 0.0004(4) 0.0012(4) 0.0025(4)
    C12 0.0195(5) 0.0217(5) 0.0201(5) 0.0049(4) 0.0011(4) 0.0048(4)
    C13 0.0273(6) 0.0244(6) 0.0234(6) 0.0089(4) 0.0018(4) 0.0018(4)
    C14 0.0239(5) 0.0296(6) 0.0180(5) 0.0035(5) 0.0014(4) 0.0003(4)
    C15 0.0249(6) 0.0287(6) 0.0208(5) 0.0027(4) -0.0032(4) 0.0073(4)
    C16 0.0215(5) 0.0205(5) 0.0243(5) 0.0049(4) -0.0017(4) 0.0039(4)
    N1 0.0132(4) 0.0215(5) 0.0186(4) 0.0035(3) 0.0009(3) 0.0020(3)
    O1 0.0144(4) 0.0320(5) 0.0256(4) 0.0064(3) 0.0041(3) 0.0075(3)
_geom_special_details
;
 All esds (except the esd in the dihedral angle between two l.s. planes)
 are estimated using the full covariance matrix.  The cell esds are taken
 into account individually in the estimation of esds in distances, angles
 and torsion angles; correlations between esds in cell parameters are only
 used when they are defined by crystal symmetry.  An approximate (isotropic)
 treatment of cell esds is used for estimating esds involving l.s. planes.
;
loop_
    _geom_bond_atom_site_label_1
    _geom_bond_atom_site_label_2
    _geom_bond_site_symmetry_2
    _geom_bond_distance
    _geom_bond_publ_flag
    C1 N1 . 1.3809(13) ?
    C1 C2 . 1.3933(15) ?
    C1 C6 . 1.4090(14) ?
    C2 C3 . 1.3849(15) ?
    C2 H2 . 0.9500 ?
    C3 C4 . 1.4075(16) ?
    C3 H3 . 0.9500 ?
    C4 C5 . 1.3841(16) ?
    C4 H4 . 0.9500 ?
    C5 C6 . 1.4038(14) ?
    C5 H5 . 0.9500 ?
    C6 C7 . 1.4471(14) ?
    C7 C8 . 1.3979(13) ?
    C7 C9 . 1.4576(14) ?
    C8 N1 . 1.3643(14) ?
    C8 C11 . 1.4819(14) ?
    C9 O1 . 1.2383(13) ?
    C9 C10 . 1.5041(15) ?
    C10 H10A . 0.9800 ?
    C10 H10B . 0.9800 ?
    C10 H10C . 0.9800 ?
    C11 C12 . 1.3916(15) ?
    C11 C16 . 1.3965(15) ?
    C12 C13 . 1.3903(15) ?
    C12 H12 . 0.9500 ?
    C13 C14 . 1.3884(16) ?
    C13 H13 . 0.9500 ?
    C14 C15 . 1.3852(17) ?
    C14 H14 . 0.9500 ?
    C15 C16 . 1.3893(16) ?
    C15 H15 . 0.9500 ?
    C16 H16 . 0.9500 ?
    N1 H1 . 0.898(15) ?
loop_
    _geom_angle_atom_site_label_1
    _geom_angle_atom_site_label_2
    _geom_angle_atom_site_label_3
    _geom_angle_site_symmetry_1
    _geom_angle_site_symmetry_3
    _geom_angle
    _geom_angle_publ_flag
    N1 C1 C2 . . 128.98(10) ?
    N1 C1 C6 . . 107.83(9) ?
    C2 C1 C6 . . 123.20(10) ?
    C3 C2 C1 . . 117.20(10) ?
    C3 C2 H2 . . 121.4 ?
    C1 C2 H2 . . 121.4 ?
    C2 C3 C4 . . 120.75(10) ?
    C2 C3 H3 . . 119.6 ?
    C4 C3 H3 . . 119.6 ?
    C5 C4 C3 . . 121.56(10) ?
    C5 C4 H4 . . 119.2 ?
    C3 C4 H4 . . 119.2 ?
    C4 C5 C6 . . 118.86(10) ?
    C4 C5 H5 . . 120.6 ?
    C6 C5 H5 . . 120.6 ?
    C5 C6 C1 . . 118.36(10) ?
    C5 C6 C7 . . 134.81(10) ?
    C1 C6 C7 . . 106.77(9) ?
    C8 C7 C6 . . 106.36(9) ?
    C8 C7 C9 . . 129.04(10) ?
    C6 C7 C9 . . 124.57(9) ?
    N1 C8 C7 . . 109.13(9) ?
    N1 C8 C11 . . 118.22(9) ?
    C7 C8 C11 . . 132.65(10) ?
    O1 C9 C7 . . 119.96(10) ?
    O1 C9 C10 . . 119.00(10) ?
    C7 C9 C10 . . 121.05(9) ?
    C9 C10 H10A . . 109.5 ?
    C9 C10 H10B . . 109.5 ?
    H10A C10 H10B . . 109.5 ?
    C9 C10 H10C . . 109.5 ?
    H10A C10 H10C . . 109.5 ?
    H10B C10 H10C . . 109.5 ?
    C12 C11 C16 . . 119.15(10) ?
    C12 C11 C8 . . 119.48(9) ?
    C16 C11 C8 . . 121.35(10) ?
    C13 C12 C11 . . 120.08(10) ?
    C13 C12 H12 . . 120.0 ?
    C11 C12 H12 . . 120.0 ?
    C14 C13 C12 . . 120.47(11) ?
    C14 C13 H13 . . 119.8 ?
    C12 C13 H13 . . 119.8 ?
    C15 C14 C13 . . 119.76(10) ?
    C15 C14 H14 . . 120.1 ?
    C13 C14 H14 . . 120.1 ?
    C14 C15 C16 . . 119.98(10) ?
    C14 C15 H15 . . 120.0 ?
    C16 C15 H15 . . 120.0 ?
    C15 C16 C11 . . 120.57(10) ?
    C15 C16 H16 . . 119.7 ?
    C11 C16 H16 . . 119.7 ?
    C8 N1 C1 . . 109.91(9) ?
    C8 N1 H1 . . 127.8(9) ?
    C1 N1 H1 . . 122.3(9) ?
loop_
    _geom_torsion_atom_site_label_1
    _geom_torsion_atom_site_label_2
    _geom_torsion_atom_site_label_3
    _geom_torsion_atom_site_label_4
    _geom_torsion_site_symmetry_1
    _geom_torsion_site_symmetry_2
    _geom_torsion_site_symmetry_3
    _geom_torsion_site_symmetry_4
    _geom_torsion
    _geom_torsion_publ_flag
    N1 C1 C2 C3 . . . . 178.05(10) ?
    C6 C1 C2 C3 . . . . -2.09(16) ?
    C1 C2 C3 C4 . . . . -0.36(16) ?
    C2 C3 C4 C5 . . . . 1.74(17) ?
    C3 C4 C5 C6 . . . . -0.67(16) ?
    C4 C5 C6 C1 . . . . -1.67(15) ?
    C4 C5 C6 C7 . . . . -178.46(11) ?
    N1 C1 C6 C5 . . . . -176.98(9) ?
    C2 C1 C6 C5 . . . . 3.14(16) ?
    N1 C1 C6 C7 . . . . 0.65(11) ?
    C2 C1 C6 C7 . . . . -179.23(9) ?
    C5 C6 C7 C8 . . . . 176.50(11) ?
    C1 C6 C7 C8 . . . . -0.55(11) ?
    C5 C6 C7 C9 . . . . -1.87(18) ?
    C1 C6 C7 C9 . . . . -178.92(9) ?
    C6 C7 C8 N1 . . . . 0.26(11) ?
    C9 C7 C8 N1 . . . . 178.53(10) ?
    C6 C7 C8 C11 . . . . -179.41(11) ?
    C9 C7 C8 C11 . . . . -1.14(19) ?
    C8 C7 C9 O1 . . . . 173.88(10) ?
    C6 C7 C9 O1 . . . . -8.14(16) ?
    C8 C7 C9 C10 . . . . -6.53(16) ?
    C6 C7 C9 C10 . . . . 171.46(10) ?
    N1 C8 C11 C12 . . . . -63.28(13) ?
    C7 C8 C11 C12 . . . . 116.36(13) ?
    N1 C8 C11 C16 . . . . 114.80(11) ?
    C7 C8 C11 C16 . . . . -65.56(16) ?
    C16 C11 C12 C13 . . . . 0.87(16) ?
    C8 C11 C12 C13 . . . . 178.99(10) ?
    C11 C12 C13 C14 . . . . -0.65(18) ?
    C12 C13 C14 C15 . . . . -0.02(18) ?
    C13 C14 C15 C16 . . . . 0.46(18) ?
    C14 C15 C16 C11 . . . . -0.23(17) ?
    C12 C11 C16 C15 . . . . -0.43(16) ?
    C8 C11 C16 C15 . . . . -178.52(10) ?
    C7 C8 N1 C1 . . . . 0.15(12) ?
    C11 C8 N1 C1 . . . . 179.87(9) ?
    C2 C1 N1 C8 . . . . 179.36(10) ?
    C6 C1 N1 C8 . . . . -0.51(12) ?
loop_
    _geom_hbond_atom_site_label_D
    _geom_hbond_atom_site_label_H
    _geom_hbond_atom_site_label_A
    _geom_hbond_site_symmetry_A
    _geom_hbond_distance_DH
    _geom_hbond_distance_HA
    _geom_hbond_distance_DA
    _geom_hbond_angle_DHA
    N1 H1 O1 1_455 0.898(15) 2.018(15) 2.8630(12) 156.3(12)
    C12 H12 O1 2_666 0.95 2.53 3.3583(14) 146
_shelx_res_file
;
TITL 2013ncs0406
CELL  0.71075   7.4136   7.5070  10.9519  101.274   92.218   97.893
ZERR     2.00   0.0005   0.0005   0.0008    0.007    0.006    0.007
LATT   1
SFAC  C    H    N    O
UNIT  32   26   2    2
TEMP -173
acta
FMAP   2
size 0.40 0.14 0.05
rem colourless slab
acta
PLAN   20
mpla o1 c9 c10 c7
mpla c1 c2 c3 c4 c5 c6 c7 c8 n1
mpla c11 c12 c13 c14 c15 c16
BOND $H
CONF
eqiv $1 x-1,y,z
htab n1 o1_$1
HTAB
L.S.   4
rem EXTI    0.000000
WGHT    0.065500    0.137600
FVAR      15.94952
C1    1    0.172904    0.148416    0.392727    11.00000    0.01710    0.01581 =
         0.01935    0.00382    0.00172    0.00441
C2    1    0.058486    0.067732    0.286748    11.00000    0.01724    0.02118 =
         0.02201    0.00342   -0.00127    0.00447
AFIX  43
H2    2   -0.070528    0.056623    0.288647    11.00000   -1.20000
AFIX   0
C3    1    0.140743    0.004414    0.178527    11.00000    0.02534    0.02198 =
         0.01961    0.00107   -0.00271    0.00594
AFIX  43
H3    2    0.067172   -0.052052    0.104492    11.00000   -1.20000
AFIX   0
C4    1    0.332104    0.022768    0.176978    11.00000    0.02630    0.02140 =
         0.02096    0.00261    0.00469    0.00795
AFIX  43
H4    2    0.385449   -0.018627    0.101057    11.00000   -1.20000
AFIX   0
C5    1    0.444415    0.099699    0.283444    11.00000    0.01865    0.01829 =
         0.02276    0.00419    0.00429    0.00578
AFIX  43
H5    2    0.573333    0.109963    0.281103    11.00000   -1.20000
AFIX   0
C6    1    0.364532    0.162297    0.394943    11.00000    0.01532    0.01484 =
         0.02061    0.00478    0.00106    0.00358
C7    1    0.433863    0.251098    0.520575    11.00000    0.01524    0.01595 =
         0.01901    0.00385    0.00209    0.00365
C8    1    0.281681    0.287850    0.587337    11.00000    0.01421    0.01573 =
         0.02006    0.00404    0.00057    0.00261
C9    1    0.626770    0.294776    0.562415    11.00000    0.01519    0.01781 =
         0.02261    0.00795    0.00197    0.00281
C10   1    0.688270    0.410159    0.689344    11.00000    0.01707    0.02589 =
         0.02601    0.00383   -0.00271    0.00032
AFIX 137
H10A  2    0.813584    0.471346    0.688128    11.00000   -1.50000
H10B  2    0.683812    0.331540    0.751163    11.00000   -1.50000
H10C  2    0.607486    0.502770    0.711445    11.00000   -1.50000
AFIX   0
C11   1    0.261711    0.376907    0.718345    11.00000    0.01193    0.01918 =
         0.01963    0.00255    0.00116    0.00038
C12   1    0.187735    0.539852    0.742975    11.00000    0.01947    0.02168 =
         0.02009    0.00479    0.00112    0.00490
AFIX  43
H12   2    0.152326    0.594107    0.676090    11.00000   -1.20000
AFIX   0
C13   1    0.165586    0.623341    0.865357    11.00000    0.02732    0.02438 =
         0.02339    0.00181    0.00181    0.00889
AFIX  43
H13   2    0.116196    0.735237    0.881754    11.00000   -1.20000
AFIX   0
C14   1    0.215142    0.544332    0.963773    11.00000    0.02393    0.02955 =
         0.01801    0.00034    0.00137    0.00353
AFIX  43
H14   2    0.199756    0.601977    1.047221    11.00000   -1.20000
AFIX   0
C15   1    0.287101    0.381141    0.939839    11.00000    0.02491    0.02866 =
         0.02078    0.00730   -0.00318    0.00271
AFIX  43
H15   2    0.320344    0.326183    1.006886    11.00000   -1.20000
AFIX   0
C16   1    0.310643    0.297864    0.817754    11.00000    0.02151    0.02053 =
         0.02425    0.00386   -0.00171    0.00485
AFIX  43
H16   2    0.360457    0.186189    0.801763    11.00000   -1.20000
AFIX   0
N1    3    0.127415    0.226416    0.510275    11.00000    0.01323    0.02147 =
         0.01860    0.00196    0.00092    0.00348
H1    2    0.011423    0.234155    0.528652    11.00000   -1.20000
O1    4    0.742947    0.237456    0.492757    11.00000    0.01439    0.03199 =
         0.02556    0.00751    0.00413    0.00641
HKLF 4
REM  2013ncs0406
REM R1 =  0.0401 for   2432 Fo > 4sig(Fo)  and  0.0436 for all   2703 data
REM    167 parameters refined using      0 restraints
END
WGHT      0.0650      0.1379
REM Highest difference peak  0.372,  deepest hole -0.189,  1-sigma level  0.044
Q1    1   0.4147  0.2043  0.4567  11.00000  0.05    0.37
Q2    1   0.2705  0.1574  0.3919  11.00000  0.05    0.35
Q3    1   0.2747  0.3307  0.6548  11.00000  0.05    0.33
Q4    1   0.1188  0.1219  0.3418  11.00000  0.05    0.32
Q5    1   0.1982  0.2620  0.5596  11.00000  0.05    0.29
Q6    1   0.3702  0.2912  0.5611  11.00000  0.05    0.29
Q7    1   0.5240  0.2799  0.5378  11.00000  0.05    0.28
Q8    1   0.6566  0.3558  0.6252  11.00000  0.05    0.27
Q9    1   0.4116  0.1278  0.3447  11.00000  0.05    0.27
Q10   1   0.1530  0.5566  0.8048  11.00000  0.05    0.25
Q11   1   0.1420  0.1846  0.4471  11.00000  0.05    0.25
Q12   1   0.2784  0.3338  0.7622  11.00000  0.05    0.24
Q13   1   0.2964  0.3442  0.8769  11.00000  0.05    0.23
Q14   1   0.2363  0.0204  0.1788  11.00000  0.05    0.23
Q15   1   0.1080  0.0340  0.2351  11.00000  0.05    0.21
Q16   1   0.3864  0.0897  0.2292  11.00000  0.05    0.20
Q17   1   0.8007  0.3921  0.7143  11.00000  0.05    0.18
Q18   1   0.2625  0.4787  0.7338  11.00000  0.05    0.17
Q19   1   0.8592  0.2731  0.5183  11.00000  0.05    0.17
Q20   1   0.1794  0.4199  0.7213  11.00000  0.05    0.16
;
data_II
_audit_creation_method     SHELXL-97
_chemical_name_systematic
;
2-Cyclohexyl-1-(2-phenyl-1<i>H</i>-indol-3-yl)ethanone
;
_chemical_name_common     ?
_chemical_formula_moiety     'C22 H23 N O'
_chemical_formula_sum     'C22 H23 N O'
_chemical_formula_iupac     'C22 H23 N O'
_chemical_formula_weight     317.41
_chemical_melting_point     ?
_symmetry_cell_setting     orthorhombic
_symmetry_space_group_name_H-M     'P 21 21 21'
loop_
    _symmetry_equiv_pos_as_xyz
    'x, y, z'
    '-x+1/2, -y, z+1/2'
    'x+1/2, -y+1/2, -z'
    '-x, y+1/2, -z+1/2'
_cell_length_a     7.3587(5)
_cell_length_b     13.2250(10)
_cell_length_c     17.5445(13)
_cell_angle_alpha     90.00
_cell_angle_beta     90.00
_cell_angle_gamma     90.00
_cell_volume     1707.4(2)
_cell_formula_units_Z     4
_cell_measurement_reflns_used     4889
_cell_measurement_theta_min     1.9
_cell_measurement_theta_max     27.5
_cell_measurement_temperature     100(2)
_exptl_crystal_description     rod
_exptl_crystal_colour     colourless
_exptl_crystal_size_max     0.60
_exptl_crystal_size_mid     0.16
_exptl_crystal_size_min     0.14
_exptl_crystal_density_diffrn     1.235
_exptl_crystal_density_meas     ?
_exptl_crystal_density_method     'not measured'
_exptl_crystal_F_000     680
_exptl_absorpt_coefficient_mu     0.075
_exptl_absorpt_correction_type     none
_exptl_absorpt_process_details     ?
_exptl_absorpt_correction_T_min     .
_exptl_absorpt_correction_T_max     .
_exptl_special_details     ?
_diffrn_ambient_temperature     100(2)
_diffrn_radiation_type     MoK\a
_diffrn_radiation_wavelength     0.71075
_diffrn_radiation_source     'fine-focus sealed tube'
_diffrn_radiation_monochromator     graphite
_diffrn_measurement_device_type     'Rigaku Mercury CCD'
_diffrn_measurement_method     \w
_diffrn_detector_area_resol_mean     ?
_diffrn_reflns_number     8189
_diffrn_reflns_av_R_equivalents     0.0448
_diffrn_reflns_av_sigmaI/netI     0.0533
_diffrn_reflns_theta_min     2.79
_diffrn_reflns_theta_max     27.50
_diffrn_reflns_theta_full     27.50
_diffrn_measured_fraction_theta_max     0.943
_diffrn_measured_fraction_theta_full     0.943
_diffrn_reflns_limit_h_min     -9
_diffrn_reflns_limit_h_max     9
_diffrn_reflns_limit_k_min     -17
_diffrn_reflns_limit_k_max     17
_diffrn_reflns_limit_l_min     -22
_diffrn_reflns_limit_l_max     18
_diffrn_standards_number     ?
_diffrn_standards_interval_count     ?
_diffrn_standards_interval_time     ?
_diffrn_standards_decay_%     0
_refine_special_details
;
 Refinement of F^2^ against ALL reflections.  The weighted R-factor wR and
 goodness of fit S are based on F^2^, conventional R-factors R are based
 on F, with F set to zero for negative F^2^. The threshold expression of
 F^2^ > 2sigma(F^2^) is used only for calculating R-factors(gt) etc. and is
 not relevant to the choice of reflections for refinement.  R-factors based
 on F^2^ are statistically about twice as large as those based on F, and R-
 factors based on ALL data will be even larger.
;
_reflns_number_total     3490
_reflns_number_gt     2802
_reflns_threshold_expression     I>2\s(I)
_refine_ls_structure_factor_coef     Fsqd
_refine_ls_matrix_type     full
_refine_ls_R_factor_all     0.0793
_refine_ls_R_factor_gt     0.0511
_refine_ls_wR_factor_gt     0.0890
_refine_ls_wR_factor_ref     0.0995
_refine_ls_goodness_of_fit_ref     1.205
_refine_ls_restrained_S_all     1.205
_refine_ls_number_reflns     3490
_refine_ls_number_parameters     221
_refine_ls_number_restraints     0
_refine_ls_hydrogen_treatment     mixed
_refine_ls_weighting_scheme     calc
_refine_ls_weighting_details
         'calc w=1/[\s^2^(Fo^2^)+(0.0111P)^2^+0.9870P] where P=(Fo^2^+2Fc^2^)/3'
_atom_sites_solution_hydrogens     geom
_atom_sites_solution_primary     direct
_atom_sites_solution_secondary     difmap
_refine_ls_shift/su_max     0.000
_refine_ls_shift/su_mean     0.000
_refine_diff_density_max     0.225
_refine_diff_density_min     -0.223
_refine_ls_extinction_method     SHELXL
_refine_ls_extinction_coef     0.0029(5)
_refine_ls_extinction_expression
                                  'Fc^*^=kFc[1+0.001xFc^2^\l^3^/sin(2\q)]^-1/4^'
_refine_ls_abs_structure_details     none
loop_
    _atom_type_symbol
    _atom_type_description
    _atom_type_scat_dispersion_real
    _atom_type_scat_dispersion_imag
    _atom_type_scat_source
    'C' 'C' 0.0033 0.0016
                         'International Tables Vol C Tables 4.2.6.8 and 6.1.1.4'
    'H' 'H' 0.0000 0.0000
                         'International Tables Vol C Tables 4.2.6.8 and 6.1.1.4'
    'N' 'N' 0.0061 0.0033
                         'International Tables Vol C Tables 4.2.6.8 and 6.1.1.4'
    'O' 'O' 0.0106 0.0060
                         'International Tables Vol C Tables 4.2.6.8 and 6.1.1.4'
_computing_data_collection
;
CrystalClear (Rigaku, 2012)
;
_computing_cell_refinement
;
CrystalClear (Rigaku, 2012)
;
_computing_data_reduction
;
CrystalClear (Rigaku, 2012)
;
_computing_structure_solution
;
SHELXS97 (Sheldrick, 2008)
;
_computing_structure_refinement
;
SHELXL97 (Sheldrick, 2008)
;
_computing_molecular_graphics
;
ORTEP-3 for Windows (Farrugia, 2012)
;
_computing_publication_material
;
publCIF (Westrip, 2010)
;
loop_
    _atom_site_type_symbol
    _atom_site_label
    _atom_site_fract_x
    _atom_site_fract_y
    _atom_site_fract_z
    _atom_site_U_iso_or_equiv
    _atom_site_adp_type
    _atom_site_calc_flag
    _atom_site_refinement_flags
    _atom_site_occupancy
    _atom_site_symmetry_multiplicity
    _atom_site_disorder_assembly
    _atom_site_disorder_group
    C C1 0.5113(3) 0.83148(17) 0.07278(14) 0.0154(5) Uani d . 1 1 . .
    C C2 0.6084(3) 0.91323(18) 0.04474(14) 0.0176(5) Uani d . 1 1 . .
    H H2 0.7374 0.9150 0.0468 0.021 Uiso calc R 1 1 . .
    C C3 0.5096(3) 0.99203(18) 0.01371(13) 0.0214(6) Uani d . 1 1 . .
    H H3 0.5715 1.0495 -0.0059 0.026 Uiso calc R 1 1 . .
    C C4 0.3199(4) 0.98840(19) 0.01069(15) 0.0223(6) Uani d . 1 1 . .
    H H4 0.2557 1.0431 -0.0118 0.027 Uiso calc R 1 1 . .
    C C5 0.2234(3) 0.90765(19) 0.03949(14) 0.0185(5) Uani d . 1 1 . .
    H H5 0.0944 0.9067 0.0377 0.022 Uiso calc R 1 1 . .
    C C6 0.3208(3) 0.82674(17) 0.07151(14) 0.0143(5) Uani d . 1 1 . .
    C C7 0.2707(3) 0.73248(17) 0.10822(13) 0.0154(5) Uani d . 1 1 . .
    C C8 0.4327(4) 0.68492(16) 0.12730(13) 0.0162(5) Uani d . 1 1 . .
    C C9 0.0841(4) 0.70348(16) 0.12692(13) 0.0161(5) Uani d . 1 1 . .
    C C10 0.0489(3) 0.62762(16) 0.18942(13) 0.0184(5) Uani d . 1 1 . .
    H H10A 0.1269 0.5675 0.1815 0.022 Uiso calc R 1 1 . .
    H H10B -0.0795 0.6054 0.1872 0.022 Uiso calc R 1 1 . .
    C C11 0.0883(4) 0.67346(16) 0.26852(13) 0.0179(5) Uani d . 1 1 . .
    H H11 0.2197 0.6927 0.2698 0.021 Uiso calc R 1 1 . .
    C C12 0.0567(4) 0.59550(18) 0.33148(14) 0.0232(5) Uani d . 1 1 . .
    H H12A -0.0704 0.5712 0.3290 0.028 Uiso calc R 1 1 . .
    H H12B 0.1378 0.5368 0.3232 0.028 Uiso calc R 1 1 . .
    C C13 0.0930(4) 0.64022(19) 0.41026(15) 0.0283(6) Uani d . 1 1 . .
    H H13A 0.0655 0.5890 0.4497 0.034 Uiso calc R 1 1 . .
    H H13B 0.2231 0.6583 0.4146 0.034 Uiso calc R 1 1 . .
    C C14 -0.0226(4) 0.7338(2) 0.42403(15) 0.0314(7) Uani d . 1 1 . .
    H H14A 0.0074 0.7630 0.4745 0.038 Uiso calc R 1 1 . .
    H H14B -0.1527 0.7148 0.4243 0.038 Uiso calc R 1 1 . .
    C C15 0.0112(4) 0.81255(19) 0.36219(14) 0.0261(6) Uani d . 1 1 . .
    H H15A -0.0699 0.8712 0.3706 0.031 Uiso calc R 1 1 . .
    H H15B 0.1384 0.8366 0.3656 0.031 Uiso calc R 1 1 . .
    C C16 -0.0229(4) 0.76918(18) 0.28315(13) 0.0217(6) Uani d . 1 1 . .
    H H16A 0.0086 0.8206 0.2444 0.026 Uiso calc R 1 1 . .
    H H16B -0.1537 0.7533 0.2777 0.026 Uiso calc R 1 1 . .
    C C17 0.4700(3) 0.58519(17) 0.16354(13) 0.0154(5) Uani d . 1 1 . .
    C C18 0.4340(3) 0.49591(17) 0.12458(13) 0.0195(5) Uani d . 1 1 . .
    H H18 0.3862 0.4983 0.0743 0.023 Uiso calc R 1 1 . .
    C C19 0.4678(4) 0.40310(18) 0.15890(15) 0.0246(6) Uani d . 1 1 . .
    H H19 0.4434 0.3422 0.1321 0.030 Uiso calc R 1 1 . .
    C C20 0.5369(4) 0.39947(18) 0.23207(15) 0.0249(6) Uani d . 1 1 . .
    H H20 0.5589 0.3360 0.2557 0.030 Uiso calc R 1 1 . .
    C C21 0.5741(4) 0.48777(18) 0.27102(15) 0.0241(6) Uani d . 1 1 . .
    H H21 0.6214 0.4850 0.3214 0.029 Uiso calc R 1 1 . .
    C C22 0.5425(3) 0.58032(17) 0.23671(14) 0.0192(5) Uani d . 1 1 . .
    H H22 0.5704 0.6409 0.2633 0.023 Uiso calc R 1 1 . .
    N N1 0.5754(3) 0.74414(14) 0.10656(11) 0.0155(4) Uani d . 1 1 . .
    H H1 0.696(4) 0.7293(18) 0.1088(15) 0.019 Uiso d . 1 1 . .
    O O1 -0.0440(2) 0.74797(12) 0.09706(9) 0.0198(4) Uani d . 1 1 . .
loop_
    _atom_site_aniso_label
    _atom_site_aniso_U_11
    _atom_site_aniso_U_22
    _atom_site_aniso_U_33
    _atom_site_aniso_U_12
    _atom_site_aniso_U_13
    _atom_site_aniso_U_23
    C1 0.0158(13) 0.0173(11) 0.0132(12) 0.0024(9) -0.0004(10) -0.0001(9)
    C2 0.0132(13) 0.0211(12) 0.0185(12) -0.0014(11) 0.0018(10) -0.0006(10)
    C3 0.0264(15) 0.0184(12) 0.0194(13) -0.0044(11) 0.0002(11) 0.0019(11)
    C4 0.0265(14) 0.0192(13) 0.0212(15) 0.0042(11) -0.0032(12) 0.0041(12)
    C5 0.0168(13) 0.0200(12) 0.0186(12) 0.0017(11) -0.0021(11) 0.0000(11)
    C6 0.0160(13) 0.0160(12) 0.0108(12) -0.0011(9) -0.0002(10) -0.0037(10)
    C7 0.0150(12) 0.0182(11) 0.0131(12) -0.0009(10) 0.0002(11) -0.0016(10)
    C8 0.0159(13) 0.0192(11) 0.0135(11) -0.0010(10) 0.0021(11) -0.0024(9)
    C9 0.0155(12) 0.0151(11) 0.0176(12) 0.0026(10) -0.0025(12) -0.0056(9)
    C10 0.0134(13) 0.0176(11) 0.0240(13) -0.0012(10) 0.0015(11) -0.0007(10)
    C11 0.0141(12) 0.0201(11) 0.0195(12) -0.0003(10) -0.0008(12) 0.0003(9)
    C12 0.0236(14) 0.0231(12) 0.0229(12) 0.0020(12) 0.0015(12) 0.0032(11)
    C13 0.0321(16) 0.0327(14) 0.0200(13) 0.0050(13) 0.0012(14) 0.0049(11)
    C14 0.0389(17) 0.0345(15) 0.0210(13) 0.0051(13) 0.0030(13) -0.0030(12)
    C15 0.0314(16) 0.0236(12) 0.0234(14) 0.0047(11) 0.0029(12) -0.0040(10)
    C16 0.0247(14) 0.0219(12) 0.0186(12) 0.0021(11) 0.0019(11) -0.0004(10)
    C17 0.0087(11) 0.0181(11) 0.0194(11) 0.0010(10) 0.0025(10) 0.0036(10)
    C18 0.0179(13) 0.0211(11) 0.0195(12) 0.0005(11) 0.0010(11) -0.0005(10)
    C19 0.0262(14) 0.0178(11) 0.0298(14) -0.0004(11) 0.0046(12) -0.0015(11)
    C20 0.0238(14) 0.0200(12) 0.0309(14) 0.0039(11) 0.0020(13) 0.0097(11)
    C21 0.0192(13) 0.0294(13) 0.0237(12) -0.0003(12) -0.0047(12) 0.0089(11)
    C22 0.0172(13) 0.0193(11) 0.0212(12) -0.0031(10) -0.0013(11) 0.0024(10)
    N1 0.0095(10) 0.0176(9) 0.0195(10) -0.0007(9) 0.0004(9) 0.0004(8)
    O1 0.0134(9) 0.0241(8) 0.0220(9) 0.0012(8) -0.0004(7) -0.0007(7)
_geom_special_details
;
 All esds (except the esd in the dihedral angle between two l.s. planes)
 are estimated using the full covariance matrix.  The cell esds are taken
 into account individually in the estimation of esds in distances, angles
 and torsion angles; correlations between esds in cell parameters are only
 used when they are defined by crystal symmetry.  An approximate (isotropic)
 treatment of cell esds is used for estimating esds involving l.s. planes.
;
loop_
    _geom_bond_atom_site_label_1
    _geom_bond_atom_site_label_2
    _geom_bond_site_symmetry_2
    _geom_bond_distance
    _geom_bond_publ_flag
    C1 N1 . 1.381(3) ?
    C1 C2 . 1.386(3) ?
    C1 C6 . 1.403(3) ?
    C2 C3 . 1.383(3) ?
    C2 H2 . 0.9500 ?
    C3 C4 . 1.398(3) ?
    C3 H3 . 0.9500 ?
    C4 C5 . 1.378(3) ?
    C4 H4 . 0.9500 ?
    C5 C6 . 1.405(3) ?
    C5 H5 . 0.9500 ?
    C6 C7 . 1.451(3) ?
    C7 C8 . 1.389(3) ?
    C7 C9 . 1.463(3) ?
    C8 N1 . 1.360(3) ?
    C8 C17 . 1.490(3) ?
    C9 O1 . 1.229(3) ?
    C9 C10 . 1.509(3) ?
    C10 C11 . 1.542(3) ?
    C10 H10A . 0.9900 ?
    C10 H10B . 0.9900 ?
    C11 C12 . 1.529(3) ?
    C11 C16 . 1.529(3) ?
    C11 H11 . 1.0000 ?
    C12 C13 . 1.527(3) ?
    C12 H12A . 0.9900 ?
    C12 H12B . 0.9900 ?
    C13 C14 . 1.521(4) ?
    C13 H13A . 0.9900 ?
    C13 H13B . 0.9900 ?
    C14 C15 . 1.524(4) ?
    C14 H14A . 0.9900 ?
    C14 H14B . 0.9900 ?
    C15 C16 . 1.522(3) ?
    C15 H15A . 0.9900 ?
    C15 H15B . 0.9900 ?
    C16 H16A . 0.9900 ?
    C16 H16B . 0.9900 ?
    C17 C18 . 1.390(3) ?
    C17 C22 . 1.392(3) ?
    C18 C19 . 1.389(3) ?
    C18 H18 . 0.9500 ?
    C19 C20 . 1.382(4) ?
    C19 H19 . 0.9500 ?
    C20 C21 . 1.380(3) ?
    C20 H20 . 0.9500 ?
    C21 C22 . 1.384(3) ?
    C21 H21 . 0.9500 ?
    C22 H22 . 0.9500 ?
    N1 H1 . 0.91(3) ?
loop_
    _geom_angle_atom_site_label_1
    _geom_angle_atom_site_label_2
    _geom_angle_atom_site_label_3
    _geom_angle_site_symmetry_1
    _geom_angle_site_symmetry_3
    _geom_angle
    _geom_angle_publ_flag
    N1 C1 C2 . . 129.0(2) ?
    N1 C1 C6 . . 108.1(2) ?
    C2 C1 C6 . . 123.0(2) ?
    C3 C2 C1 . . 117.2(2) ?
    C3 C2 H2 . . 121.4 ?
    C1 C2 H2 . . 121.4 ?
    C2 C3 C4 . . 121.0(2) ?
    C2 C3 H3 . . 119.5 ?
    C4 C3 H3 . . 119.5 ?
    C5 C4 C3 . . 121.8(2) ?
    C5 C4 H4 . . 119.1 ?
    C3 C4 H4 . . 119.1 ?
    C4 C5 C6 . . 118.3(2) ?
    C4 C5 H5 . . 120.9 ?
    C6 C5 H5 . . 120.9 ?
    C1 C6 C5 . . 118.8(2) ?
    C1 C6 C7 . . 106.6(2) ?
    C5 C6 C7 . . 134.6(2) ?
    C8 C7 C6 . . 106.1(2) ?
    C8 C7 C9 . . 129.3(2) ?
    C6 C7 C9 . . 124.3(2) ?
    N1 C8 C7 . . 109.72(19) ?
    N1 C8 C17 . . 118.8(2) ?
    C7 C8 C17 . . 131.5(2) ?
    O1 C9 C7 . . 119.9(2) ?
    O1 C9 C10 . . 119.8(2) ?
    C7 C9 C10 . . 119.9(2) ?
    C9 C10 C11 . . 111.12(18) ?
    C9 C10 H10A . . 109.4 ?
    C11 C10 H10A . . 109.4 ?
    C9 C10 H10B . . 109.4 ?
    C11 C10 H10B . . 109.4 ?
    H10A C10 H10B . . 108.0 ?
    C12 C11 C16 . . 110.8(2) ?
    C12 C11 C10 . . 110.88(18) ?
    C16 C11 C10 . . 112.1(2) ?
    C12 C11 H11 . . 107.6 ?
    C16 C11 H11 . . 107.6 ?
    C10 C11 H11 . . 107.6 ?
    C13 C12 C11 . . 111.5(2) ?
    C13 C12 H12A . . 109.3 ?
    C11 C12 H12A . . 109.3 ?
    C13 C12 H12B . . 109.3 ?
    C11 C12 H12B . . 109.3 ?
    H12A C12 H12B . . 108.0 ?
    C14 C13 C12 . . 111.2(2) ?
    C14 C13 H13A . . 109.4 ?
    C12 C13 H13A . . 109.4 ?
    C14 C13 H13B . . 109.4 ?
    C12 C13 H13B . . 109.4 ?
    H13A C13 H13B . . 108.0 ?
    C13 C14 C15 . . 110.6(2) ?
    C13 C14 H14A . . 109.5 ?
    C15 C14 H14A . . 109.5 ?
    C13 C14 H14B . . 109.5 ?
    C15 C14 H14B . . 109.5 ?
    H14A C14 H14B . . 108.1 ?
    C16 C15 C14 . . 111.4(2) ?
    C16 C15 H15A . . 109.4 ?
    C14 C15 H15A . . 109.4 ?
    C16 C15 H15B . . 109.4 ?
    C14 C15 H15B . . 109.4 ?
    H15A C15 H15B . . 108.0 ?
    C15 C16 C11 . . 112.1(2) ?
    C15 C16 H16A . . 109.2 ?
    C11 C16 H16A . . 109.2 ?
    C15 C16 H16B . . 109.2 ?
    C11 C16 H16B . . 109.2 ?
    H16A C16 H16B . . 107.9 ?
    C18 C17 C22 . . 119.2(2) ?
    C18 C17 C8 . . 120.5(2) ?
    C22 C17 C8 . . 120.4(2) ?
    C19 C18 C17 . . 120.2(2) ?
    C19 C18 H18 . . 119.9 ?
    C17 C18 H18 . . 119.9 ?
    C20 C19 C18 . . 119.9(2) ?
    C20 C19 H19 . . 120.0 ?
    C18 C19 H19 . . 120.0 ?
    C21 C20 C19 . . 120.2(2) ?
    C21 C20 H20 . . 119.9 ?
    C19 C20 H20 . . 119.9 ?
    C20 C21 C22 . . 120.0(2) ?
    C20 C21 H21 . . 120.0 ?
    C22 C21 H21 . . 120.0 ?
    C21 C22 C17 . . 120.4(2) ?
    C21 C22 H22 . . 119.8 ?
    C17 C22 H22 . . 119.8 ?
    C8 N1 C1 . . 109.46(19) ?
    C8 N1 H1 . . 128.1(16) ?
    C1 N1 H1 . . 122.2(16) ?
loop_
    _geom_torsion_atom_site_label_1
    _geom_torsion_atom_site_label_2
    _geom_torsion_atom_site_label_3
    _geom_torsion_atom_site_label_4
    _geom_torsion_site_symmetry_1
    _geom_torsion_site_symmetry_2
    _geom_torsion_site_symmetry_3
    _geom_torsion_site_symmetry_4
    _geom_torsion
    _geom_torsion_publ_flag
    N1 C1 C2 C3 . . . . -179.7(2) ?
    C6 C1 C2 C3 . . . . -0.7(4) ?
    C1 C2 C3 C4 . . . . -0.3(4) ?
    C2 C3 C4 C5 . . . . 1.2(4) ?
    C3 C4 C5 C6 . . . . -1.0(4) ?
    N1 C1 C6 C5 . . . . -179.9(2) ?
    C2 C1 C6 C5 . . . . 0.9(4) ?
    N1 C1 C6 C7 . . . . 1.4(3) ?
    C2 C1 C6 C7 . . . . -177.8(2) ?
    C4 C5 C6 C1 . . . . 0.0(4) ?
    C4 C5 C6 C7 . . . . 178.2(3) ?
    C1 C6 C7 C8 . . . . -1.7(3) ?
    C5 C6 C7 C8 . . . . 179.9(3) ?
    C1 C6 C7 C9 . . . . 172.4(2) ?
    C5 C6 C7 C9 . . . . -5.9(4) ?
    C6 C7 C8 N1 . . . . 1.4(2) ?
    C9 C7 C8 N1 . . . . -172.4(2) ?
    C6 C7 C8 C17 . . . . -177.7(2) ?
    C9 C7 C8 C17 . . . . 8.5(4) ?
    C8 C7 C9 O1 . . . . -170.9(2) ?
    C6 C7 C9 O1 . . . . 16.4(3) ?
    C8 C7 C9 C10 . . . . 16.2(4) ?
    C6 C7 C9 C10 . . . . -156.5(2) ?
    O1 C9 C10 C11 . . . . -101.5(2) ?
    C7 C9 C10 C11 . . . . 71.4(3) ?
    C9 C10 C11 C12 . . . . -178.7(2) ?
    C9 C10 C11 C16 . . . . 56.9(3) ?
    C16 C11 C12 C13 . . . . -54.2(3) ?
    C10 C11 C12 C13 . . . . -179.3(2) ?
    C11 C12 C13 C14 . . . . 56.3(3) ?
    C12 C13 C14 C15 . . . . -56.8(3) ?
    C13 C14 C15 C16 . . . . 56.0(3) ?
    C14 C15 C16 C11 . . . . -54.9(3) ?
    C12 C11 C16 C15 . . . . 53.6(3) ?
    C10 C11 C16 C15 . . . . 178.1(2) ?
    N1 C8 C17 C18 . . . . -110.2(3) ?
    C7 C8 C17 C18 . . . . 68.9(3) ?
    N1 C8 C17 C22 . . . . 69.4(3) ?
    C7 C8 C17 C22 . . . . -111.5(3) ?
    C22 C17 C18 C19 . . . . 0.9(4) ?
    C8 C17 C18 C19 . . . . -179.5(2) ?
    C17 C18 C19 C20 . . . . 0.2(4) ?
    C18 C19 C20 C21 . . . . -0.6(4) ?
    C19 C20 C21 C22 . . . . -0.1(4) ?
    C20 C21 C22 C17 . . . . 1.2(4) ?
    C18 C17 C22 C21 . . . . -1.6(3) ?
    C8 C17 C22 C21 . . . . 178.8(2) ?
    C7 C8 N1 C1 . . . . -0.5(2) ?
    C17 C8 N1 C1 . . . . 178.7(2) ?
    C2 C1 N1 C8 . . . . 178.5(2) ?
    C6 C1 N1 C8 . . . . -0.6(3) ?
loop_
    _geom_hbond_atom_site_label_D
    _geom_hbond_atom_site_label_H
    _geom_hbond_atom_site_label_A
    _geom_hbond_site_symmetry_A
    _geom_hbond_distance_DH
    _geom_hbond_distance_HA
    _geom_hbond_distance_DA
    _geom_hbond_angle_DHA
    N1 H1 O1 1_655 0.91(3) 1.94(3) 2.806(3) 158(2)
    C20 H20 Cg1 4_645 0.95 2.75 3.503(3) 136
    C21 H21 Cg2 4_645 0.95 2.61 3.437(3) 146
_shelx_res_file
;
TITL 2013ncs0405
CELL  0.71075   7.3587  13.2250  17.5445   90.000   90.000   90.000
ZERR     4.00   0.0005   0.0010   0.0013    0.000    0.000    0.000
LATT  -1
SYMM  1/2 - X, - Y, 1/2 + Z
SYMM  1/2 + X, 1/2 - Y, - Z
SYMM  - X, 1/2 + Y, 1/2 - Z
SFAC  C    H    N    O
UNIT  88   92   4    4
TEMP -173
size 0.60 0.16 0.14
rem colourless rod
acta
mpla c9 c10 o1
mpla c1 c2 c3 c4 c5 c6 c7 c8 n1
mpla c17 c18 c19 c20 c21 c22
eqiv $1 x+1,y,z
htab n1 o1_$1
FMAP   2
PLAN   20
BOND   $H
CONF
htab
L.S.   6
WGHT    0.011100    0.987000
EXTI    0.002866
FVAR       0.11413
C1    1    0.511338    0.831484    0.072783    11.00000    0.01579    0.01726 =
         0.01322   -0.00008   -0.00035    0.00241
C2    1    0.608449    0.913234    0.044739    11.00000    0.01319    0.02113 =
         0.01850   -0.00059    0.00181   -0.00144
AFIX  43
H2    2    0.737417    0.915038    0.046759    11.00000   -1.20000
AFIX   0
C3    1    0.509601    0.992028    0.013705    11.00000    0.02640    0.01843 =
         0.01942    0.00192    0.00021   -0.00440
AFIX  43
H3    2    0.571508    1.049473   -0.005857    11.00000   -1.20000
AFIX   0
C4    1    0.319884    0.988395    0.010694    11.00000    0.02653    0.01918 =
         0.02119    0.00410   -0.00321    0.00423
AFIX  43
H4    2    0.255677    1.043091   -0.011820    11.00000   -1.20000
AFIX   0
C5    1    0.223426    0.907647    0.039489    11.00000    0.01676    0.02004 =
         0.01858    0.00003   -0.00214    0.00175
AFIX  43
H5    2    0.094406    0.906713    0.037730    11.00000   -1.20000
AFIX   0
C6    1    0.320826    0.826740    0.071514    11.00000    0.01601    0.01599 =
         0.01076   -0.00365   -0.00017   -0.00112
C7    1    0.270701    0.732476    0.108225    11.00000    0.01500    0.01816 =
         0.01314   -0.00156    0.00021   -0.00092
C8    1    0.432666    0.684916    0.127302    11.00000    0.01590    0.01922 =
         0.01354   -0.00236    0.00213   -0.00096
C9    1    0.084084    0.703481    0.126924    11.00000    0.01554    0.01509 =
         0.01758   -0.00565   -0.00252    0.00263
C10   1    0.048866    0.627619    0.189424    11.00000    0.01339    0.01764 =
         0.02404   -0.00070    0.00150   -0.00125
AFIX  23
H10A  2    0.126890    0.567542    0.181526    11.00000   -1.20000
H10B  2   -0.079485    0.605385    0.187168    11.00000   -1.20000
AFIX   0
C11   1    0.088307    0.673460    0.268522    11.00000    0.01412    0.02007 =
         0.01949    0.00034   -0.00077   -0.00027
AFIX  13
H11   2    0.219681    0.692723    0.269817    11.00000   -1.20000
AFIX   0
C12   1    0.056675    0.595496    0.331481    11.00000    0.02356    0.02306 =
         0.02290    0.00318    0.00147    0.00203
AFIX  23
H12A  2   -0.070430    0.571185    0.328995    11.00000   -1.20000
H12B  2    0.137799    0.536797    0.323204    11.00000   -1.20000
AFIX   0
C13   1    0.092987    0.640221    0.410255    11.00000    0.03215    0.03270 =
         0.02004    0.00492    0.00119    0.00496
AFIX  23
H13A  2    0.065527    0.588953    0.449727    11.00000   -1.20000
H13B  2    0.223136    0.658292    0.414576    11.00000   -1.20000
AFIX   0
C14   1   -0.022563    0.733831    0.424033    11.00000    0.03887    0.03445 =
         0.02098   -0.00297    0.00304    0.00512
AFIX  23
H14A  2    0.007369    0.762957    0.474476    11.00000   -1.20000
H14B  2   -0.152676    0.714800    0.424260    11.00000   -1.20000
AFIX   0
C15   1    0.011230    0.812546    0.362194    11.00000    0.03138    0.02364 =
         0.02343   -0.00405    0.00285    0.00473
AFIX  23
H15A  2   -0.069872    0.871229    0.370573    11.00000   -1.20000
H15B  2    0.138369    0.836615    0.365557    11.00000   -1.20000
AFIX   0
C16   1   -0.022876    0.769176    0.283148    11.00000    0.02468    0.02189 =
         0.01857   -0.00036    0.00190    0.00212
AFIX  23
H16A  2    0.008645    0.820648    0.244368    11.00000   -1.20000
H16B  2   -0.153704    0.753301    0.277687    11.00000   -1.20000
AFIX   0
C17   1    0.470008    0.585192    0.163544    11.00000    0.00873    0.01813 =
         0.01935    0.00361    0.00249    0.00098
C18   1    0.434048    0.495905    0.124583    11.00000    0.01793    0.02114 =
         0.01948   -0.00054    0.00095    0.00047
AFIX  43
H18   2    0.386236    0.498338    0.074319    11.00000   -1.20000
AFIX   0
C19   1    0.467789    0.403096    0.158898    11.00000    0.02619    0.01779 =
         0.02984   -0.00146    0.00464   -0.00039
AFIX  43
H19   2    0.443376    0.342193    0.132073    11.00000   -1.20000
AFIX   0
C20   1    0.536881    0.399474    0.232074    11.00000    0.02376    0.01995 =
         0.03088    0.00966    0.00201    0.00394
AFIX  43
H20   2    0.558872    0.335987    0.255670    11.00000   -1.20000
AFIX   0
C21   1    0.574068    0.487773    0.271017    11.00000    0.01924    0.02945 =
         0.02372    0.00889   -0.00466   -0.00028
AFIX  43
H21   2    0.621352    0.484999    0.321359    11.00000   -1.20000
AFIX   0
C22   1    0.542457    0.580325    0.236713    11.00000    0.01715    0.01929 =
         0.02119    0.00237   -0.00127   -0.00310
AFIX  43
H22   2    0.570399    0.640949    0.263290    11.00000   -1.20000
AFIX   0
N1    3    0.575362    0.744138    0.106558    11.00000    0.00950    0.01763 =
         0.01948    0.00038    0.00037   -0.00066
H1    2    0.695566    0.729263    0.108808    11.00000   -1.20000
O1    4   -0.044021    0.747973    0.097058    11.00000    0.01342    0.02408 =
         0.02202   -0.00073   -0.00041    0.00117
HKLF 4
REM  2013ncs0405
REM R1 =  0.0511 for   2802 Fo > 4sig(Fo)  and  0.0793 for all   3490 data
REM    221 parameters refined using      0 restraints
END
WGHT      0.0111      0.9856
REM Highest difference peak  0.225,  deepest hole -0.223,  1-sigma level  0.052
Q1    1   0.4406  0.6357  0.1444  11.00000  0.05    0.22
Q2    1   0.5781  0.2398  0.2373  11.00000  0.05    0.22
Q3    1   0.4402  0.4041  0.2001  11.00000  0.05    0.21
Q4    1   0.4031  0.8412  0.0882  11.00000  0.05    0.20
Q5    1   0.5654  0.3857  0.1838  11.00000  0.05    0.20
Q6    1   0.5130  0.7149  0.3137  11.00000  0.05    0.20
Q7    1   0.0829  0.9224  0.1336  11.00000  0.05    0.20
Q8    1   0.4365  0.9693 -0.0135  11.00000  0.05    0.20
Q9    1   0.6132  0.5049  0.3496  11.00000  0.05    0.19
Q10   1   0.3849  0.7259  0.3174  11.00000  0.05    0.19
Q11   1   0.4540  0.8720  0.1521  11.00000  0.05    0.19
Q12   1  -0.0281  0.5945  0.4445  11.00000  0.05    0.19
Q13   1  -0.0222  0.7636  0.3789  11.00000  0.05    0.19
Q14   1   0.6785  0.3782  0.3250  11.00000  0.05    0.19
Q15   1   0.5636  0.5017  0.1346  11.00000  0.05    0.18
Q16   1   0.5087  0.6830  0.0934  11.00000  0.05    0.18
Q17   1   0.3715  0.2780  0.1858  11.00000  0.05    0.18
Q18   1   0.0000  0.7998  0.3247  11.00000  0.05    0.18
Q19   1   0.3197  0.4597  0.2320  11.00000  0.05    0.18
Q20   1   0.2103  0.5245  0.4573  11.00000  0.05    0.17
;
data_III
_audit_creation_method     SHELXL-97
_chemical_name_systematic
;
3,3-Dimethyl-1-(2-phenyl-1<i>H</i>-indol-3-yl)butan-1-one
;
_chemical_name_common     ?
_chemical_formula_moiety     'C20 H21 N O'
_chemical_formula_sum     'C20 H21 N O'
_chemical_formula_iupac     'C20 H21 N O'
_chemical_formula_weight     291.38
_chemical_melting_point     ?
_symmetry_cell_setting     trigonal
_symmetry_space_group_name_H-M     'R -3'
loop_
    _symmetry_equiv_pos_as_xyz
    'x, y, z'
    '-y, x-y, z'
    '-x+y, -x, z'
    'x+2/3, y+1/3, z+1/3'
    '-y+2/3, x-y+1/3, z+1/3'
    '-x+y+2/3, -x+1/3, z+1/3'
    'x+1/3, y+2/3, z+2/3'
    '-y+1/3, x-y+2/3, z+2/3'
    '-x+y+1/3, -x+2/3, z+2/3'
    '-x, -y, -z'
    'y, -x+y, -z'
    'x-y, x, -z'
    '-x+2/3, -y+1/3, -z+1/3'
    'y+2/3, -x+y+1/3, -z+1/3'
    'x-y+2/3, x+1/3, -z+1/3'
    '-x+1/3, -y+2/3, -z+2/3'
    'y+1/3, -x+y+2/3, -z+2/3'
    'x-y+1/3, x+2/3, -z+2/3'
_cell_length_a     23.3305(16)
_cell_length_b     23.3305(16)
_cell_length_c     15.3681(11)
_cell_angle_alpha     90.00
_cell_angle_beta     90.00
_cell_angle_gamma     120.00
_cell_volume     7244.3(9)
_cell_formula_units_Z     18
_cell_measurement_reflns_used     21024
_cell_measurement_theta_min     1.7
_cell_measurement_theta_max     27.5
_cell_measurement_temperature     100(2)
_exptl_crystal_description     chunk
_exptl_crystal_colour     colourless
_exptl_crystal_size_max     0.66
_exptl_crystal_size_mid     0.60
_exptl_crystal_size_min     0.24
_exptl_crystal_density_diffrn     1.202
_exptl_crystal_density_meas     ?
_exptl_crystal_density_method     'not measured'
_exptl_crystal_F_000     2808
_exptl_absorpt_coefficient_mu     0.073
_exptl_absorpt_correction_type     none
_exptl_absorpt_process_details     ?
_exptl_absorpt_correction_T_min     .
_exptl_absorpt_correction_T_max     .
_exptl_special_details     ?
_diffrn_ambient_temperature     100(2)
_diffrn_radiation_type     MoK\a
_diffrn_radiation_wavelength     0.71073
_diffrn_radiation_source     'fine-focus sealed tube'
_diffrn_radiation_monochromator     graphite
_diffrn_measurement_device_type     'Rigaku Mercury CCD'
_diffrn_measurement_method     \w
_diffrn_detector_area_resol_mean     ?
_diffrn_reflns_number     32188
_diffrn_reflns_av_R_equivalents     0.0367
_diffrn_reflns_av_sigmaI/netI     0.0171
_diffrn_reflns_theta_min     1.66
_diffrn_reflns_theta_max     27.49
_diffrn_reflns_theta_full     27.50
_diffrn_measured_fraction_theta_max     0.998
_diffrn_measured_fraction_theta_full     0.998
_diffrn_reflns_limit_h_min     -30
_diffrn_reflns_limit_h_max     30
_diffrn_reflns_limit_k_min     -30
_diffrn_reflns_limit_k_max     30
_diffrn_reflns_limit_l_min     -19
_diffrn_reflns_limit_l_max     19
_diffrn_standards_number     ?
_diffrn_standards_interval_count     ?
_diffrn_standards_interval_time     ?
_diffrn_standards_decay_%     0
_refine_special_details
;
 Refinement of F^2^ against ALL reflections.  The weighted R-factor wR and
 goodness of fit S are based on F^2^, conventional R-factors R are based
 on F, with F set to zero for negative F^2^. The threshold expression of
 F^2^ > 2sigma(F^2^) is used only for calculating R-factors(gt) etc. and is
 not relevant to the choice of reflections for refinement.  R-factors based
 on F^2^ are statistically about twice as large as those based on F, and R-
 factors based on ALL data will be even larger.
;
_reflns_number_total     3690
_reflns_number_gt     3070
_reflns_threshold_expression     I>2\s(I)
_refine_ls_structure_factor_coef     Fsqd
_refine_ls_matrix_type     full
_refine_ls_R_factor_all     0.0449
_refine_ls_R_factor_gt     0.0355
_refine_ls_wR_factor_gt     0.0884
_refine_ls_wR_factor_ref     0.0917
_refine_ls_goodness_of_fit_ref     1.078
_refine_ls_restrained_S_all     1.078
_refine_ls_number_reflns     3690
_refine_ls_number_parameters     205
_refine_ls_number_restraints     0
_refine_ls_hydrogen_treatment     mixed
_refine_ls_weighting_scheme     calc
_refine_ls_weighting_details
         'calc w=1/[\s^2^(Fo^2^)+(0.0448P)^2^+4.7609P] where P=(Fo^2^+2Fc^2^)/3'
_atom_sites_solution_hydrogens     geom
_atom_sites_solution_primary     direct
_atom_sites_solution_secondary     difmap
_refine_ls_shift/su_max     0.000
_refine_ls_shift/su_mean     0.000
_refine_diff_density_max     0.285
_refine_diff_density_min     -0.176
_refine_ls_extinction_method     none
_refine_ls_extinction_coef     ?
loop_
    _atom_type_symbol
    _atom_type_description
    _atom_type_scat_dispersion_real
    _atom_type_scat_dispersion_imag
    _atom_type_scat_source
    'C' 'C' 0.0033 0.0016
                         'International Tables Vol C Tables 4.2.6.8 and 6.1.1.4'
    'H' 'H' 0.0000 0.0000
                         'International Tables Vol C Tables 4.2.6.8 and 6.1.1.4'
    'N' 'N' 0.0061 0.0033
                         'International Tables Vol C Tables 4.2.6.8 and 6.1.1.4'
    'O' 'O' 0.0106 0.0060
                         'International Tables Vol C Tables 4.2.6.8 and 6.1.1.4'
_computing_data_collection
;
CrystalClear (Rigaku, 2012)
;
_computing_cell_refinement
;
CrystalClear (Rigaku, 2012)
;
_computing_data_reduction
;
CrystalClear (Rigaku, 2012)
;
_computing_structure_solution
;
SHELXS97 (Sheldrick, 2008)
;
_computing_structure_refinement
;
SHELXL97 (Sheldrick, 2008)
;
_computing_molecular_graphics
;
ORTEP-3 for Windows (Farrugia, 2012)
;
_computing_publication_material
;
publCIF (Westrip, 2010)
;
loop_
    _atom_site_type_symbol
    _atom_site_label
    _atom_site_fract_x
    _atom_site_fract_y
    _atom_site_fract_z
    _atom_site_U_iso_or_equiv
    _atom_site_adp_type
    _atom_site_calc_flag
    _atom_site_refinement_flags
    _atom_site_occupancy
    _atom_site_symmetry_multiplicity
    _atom_site_disorder_assembly
    _atom_site_disorder_group
    C C1 0.31613(5) 0.41861(5) 0.13603(6) 0.0197(2) Uani d . 1 1 . .
    C C2 0.34735(6) 0.48614(5) 0.15385(7) 0.0250(2) Uani d . 1 1 . .
    H H2 0.3771 0.5181 0.1136 0.030 Uiso calc R 1 1 . .
    C C3 0.33301(6) 0.50441(5) 0.23285(7) 0.0265(2) Uani d . 1 1 . .
    H H3 0.3538 0.5500 0.2479 0.032 Uiso calc R 1 1 . .
    C C4 0.28843(6) 0.45692(6) 0.29109(7) 0.0245(2) Uani d . 1 1 . .
    H H4 0.2790 0.4710 0.3445 0.029 Uiso calc R 1 1 . .
    C C5 0.25777(5) 0.38987(5) 0.27288(7) 0.0210(2) Uani d . 1 1 . .
    H H5 0.2275 0.3582 0.3130 0.025 Uiso calc R 1 1 . .
    C C6 0.27233(5) 0.36965(5) 0.19382(6) 0.0178(2) Uani d . 1 1 . .
    C C7 0.25090(5) 0.30630(5) 0.15169(6) 0.0172(2) Uani d . 1 1 . .
    C C8 0.28358(5) 0.32044(5) 0.07156(6) 0.0179(2) Uani d . 1 1 . .
    C C9 0.20194(5) 0.24318(5) 0.18833(6) 0.0178(2) Uani d . 1 1 . .
    C C10 0.16701(5) 0.18172(5) 0.13248(7) 0.0208(2) Uani d . 1 1 . .
    H H10A 0.1919 0.1902 0.0773 0.025 Uiso calc R 1 1 . .
    H H10B 0.1226 0.1745 0.1178 0.025 Uiso calc R 1 1 . .
    C C11 0.15854(5) 0.11708(5) 0.17269(7) 0.0232(2) Uani d . 1 1 . .
    C C12 0.10683(6) 0.09101(6) 0.24526(8) 0.0325(3) Uani d . 1 1 . .
    H H12A 0.1219 0.1231 0.2931 0.049 Uiso calc R 1 1 . .
    H H12B 0.1007 0.0487 0.2666 0.049 Uiso calc R 1 1 . .
    H H12C 0.0647 0.0845 0.2226 0.049 Uiso calc R 1 1 . .
    C C13 0.13580(7) 0.06571(6) 0.09973(8) 0.0365(3) Uani d . 1 1 . .
    H H13A 0.0935 0.0581 0.0764 0.055 Uiso calc R 1 1 . .
    H H13B 0.1303 0.0241 0.1228 0.055 Uiso calc R 1 1 . .
    H H13C 0.1690 0.0820 0.0533 0.055 Uiso calc R 1 1 . .
    C C14 0.22444(6) 0.12844(6) 0.20931(9) 0.0337(3) Uani d . 1 1 . .
    H H14A 0.2392 0.1614 0.2561 0.051 Uiso calc R 1 1 . .
    H H14B 0.2577 0.1445 0.1629 0.051 Uiso calc R 1 1 . .
    H H14C 0.2186 0.0867 0.2324 0.051 Uiso calc R 1 1 . .
    C C15 0.28615(5) 0.27820(5) 0.00135(6) 0.0181(2) Uani d . 1 1 . .
    C C16 0.25997(5) 0.27699(5) -0.08041(7) 0.0214(2) Uani d . 1 1 . .
    H H16 0.2385 0.3019 -0.0907 0.026 Uiso calc R 1 1 . .
    C C17 0.26503(5) 0.23952(5) -0.14706(7) 0.0234(2) Uani d . 1 1 . .
    H H17 0.2464 0.2383 -0.2025 0.028 Uiso calc R 1 1 . .
    C C18 0.29714(5) 0.20399(5) -0.13300(7) 0.0233(2) Uani d . 1 1 . .
    H H18 0.3011 0.1789 -0.1789 0.028 Uiso calc R 1 1 . .
    C C19 0.32356(5) 0.20505(5) -0.05188(7) 0.0252(2) Uani d . 1 1 . .
    H H19 0.3456 0.1807 -0.0421 0.030 Uiso calc R 1 1 . .
    C C20 0.31782(5) 0.24169(5) 0.01498(7) 0.0227(2) Uani d . 1 1 . .
    H H20 0.3356 0.2420 0.0707 0.027 Uiso calc R 1 1 . .
    N N1 0.32172(4) 0.38711(4) 0.06303(6) 0.02026(19) Uani d . 1 1 . .
    H H1 0.3485(6) 0.4089(6) 0.0173(9) 0.024 Uiso d . 1 1 . .
    O O1 0.18597(4) 0.24055(4) 0.26571(5) 0.02217(17) Uani d . 1 1 . .
loop_
    _atom_site_aniso_label
    _atom_site_aniso_U_11
    _atom_site_aniso_U_22
    _atom_site_aniso_U_33
    _atom_site_aniso_U_12
    _atom_site_aniso_U_13
    _atom_site_aniso_U_23
    C1 0.0212(5) 0.0223(5) 0.0178(5) 0.0125(4) -0.0013(4) -0.0009(4)
    C2 0.0272(5) 0.0206(5) 0.0253(5) 0.0105(4) 0.0009(4) 0.0013(4)
    C3 0.0311(6) 0.0216(5) 0.0282(6) 0.0140(5) -0.0047(5) -0.0055(4)
    C4 0.0299(6) 0.0291(5) 0.0200(5) 0.0190(5) -0.0036(4) -0.0052(4)
    C5 0.0224(5) 0.0258(5) 0.0180(5) 0.0144(4) -0.0007(4) -0.0004(4)
    C6 0.0176(4) 0.0205(5) 0.0172(5) 0.0111(4) -0.0026(4) -0.0002(4)
    C7 0.0179(4) 0.0203(5) 0.0157(4) 0.0112(4) -0.0015(4) -0.0005(4)
    C8 0.0180(4) 0.0199(5) 0.0171(5) 0.0105(4) -0.0023(4) 0.0004(4)
    C9 0.0174(4) 0.0213(5) 0.0171(5) 0.0115(4) -0.0016(4) 0.0013(4)
    C10 0.0206(5) 0.0209(5) 0.0184(5) 0.0086(4) -0.0014(4) 0.0002(4)
    C11 0.0230(5) 0.0193(5) 0.0260(5) 0.0095(4) -0.0021(4) -0.0005(4)
    C12 0.0329(6) 0.0249(6) 0.0340(6) 0.0102(5) 0.0048(5) 0.0063(5)
    C13 0.0441(7) 0.0243(6) 0.0364(7) 0.0135(5) -0.0037(6) -0.0070(5)
    C14 0.0314(6) 0.0284(6) 0.0465(7) 0.0189(5) -0.0068(5) -0.0007(5)
    C15 0.0169(4) 0.0177(4) 0.0169(5) 0.0067(4) 0.0020(4) 0.0007(4)
    C16 0.0234(5) 0.0229(5) 0.0198(5) 0.0130(4) -0.0008(4) 0.0003(4)
    C17 0.0272(5) 0.0243(5) 0.0170(5) 0.0116(4) -0.0020(4) -0.0010(4)
    C18 0.0260(5) 0.0202(5) 0.0215(5) 0.0099(4) 0.0038(4) -0.0029(4)
    C19 0.0283(5) 0.0252(5) 0.0274(6) 0.0174(5) -0.0003(4) -0.0013(4)
    C20 0.0250(5) 0.0250(5) 0.0199(5) 0.0140(4) -0.0030(4) -0.0010(4)
    N1 0.0230(4) 0.0193(4) 0.0173(4) 0.0098(4) 0.0025(3) 0.0012(3)
    O1 0.0246(4) 0.0240(4) 0.0166(3) 0.0112(3) 0.0012(3) 0.0021(3)
_geom_special_details
;
 All esds (except the esd in the dihedral angle between two l.s. planes)
 are estimated using the full covariance matrix.  The cell esds are taken
 into account individually in the estimation of esds in distances, angles
 and torsion angles; correlations between esds in cell parameters are only
 used when they are defined by crystal symmetry.  An approximate (isotropic)
 treatment of cell esds is used for estimating esds involving l.s. planes.
;
loop_
    _geom_bond_atom_site_label_1
    _geom_bond_atom_site_label_2
    _geom_bond_site_symmetry_2
    _geom_bond_distance
    _geom_bond_publ_flag
    C1 N1 . 1.3825(13) ?
    C1 C2 . 1.3928(15) ?
    C1 C6 . 1.4038(14) ?
    C2 C3 . 1.3820(16) ?
    C2 H2 . 0.9500 ?
    C3 C4 . 1.3994(16) ?
    C3 H3 . 0.9500 ?
    C4 C5 . 1.3849(15) ?
    C4 H4 . 0.9500 ?
    C5 C6 . 1.4052(14) ?
    C5 H5 . 0.9500 ?
    C6 C7 . 1.4541(13) ?
    C7 C8 . 1.3983(14) ?
    C7 C9 . 1.4520(14) ?
    C8 N1 . 1.3580(13) ?
    C8 C15 . 1.4827(14) ?
    C9 O1 . 1.2385(12) ?
    C9 C10 . 1.5128(14) ?
    C10 C11 . 1.5485(14) ?
    C10 H10A . 0.9900 ?
    C10 H10B . 0.9900 ?
    C11 C12 . 1.5282(16) ?
    C11 C13 . 1.5294(15) ?
    C11 C14 . 1.5308(15) ?
    C12 H12A . 0.9800 ?
    C12 H12B . 0.9800 ?
    C12 H12C . 0.9800 ?
    C13 H13A . 0.9800 ?
    C13 H13B . 0.9800 ?
    C13 H13C . 0.9800 ?
    C14 H14A . 0.9800 ?
    C14 H14B . 0.9800 ?
    C14 H14C . 0.9800 ?
    C15 C16 . 1.3912(14) ?
    C15 C20 . 1.3945(14) ?
    C16 C17 . 1.3894(15) ?
    C16 H16 . 0.9500 ?
    C17 C18 . 1.3841(15) ?
    C17 H17 . 0.9500 ?
    C18 C19 . 1.3855(15) ?
    C18 H18 . 0.9500 ?
    C19 C20 . 1.3852(15) ?
    C19 H19 . 0.9500 ?
    C20 H20 . 0.9500 ?
    N1 H1 . 0.909(13) ?
loop_
    _geom_angle_atom_site_label_1
    _geom_angle_atom_site_label_2
    _geom_angle_atom_site_label_3
    _geom_angle_site_symmetry_1
    _geom_angle_site_symmetry_3
    _geom_angle
    _geom_angle_publ_flag
    N1 C1 C2 . . 128.74(10) ?
    N1 C1 C6 . . 107.73(9) ?
    C2 C1 C6 . . 123.52(9) ?
    C3 C2 C1 . . 116.83(10) ?
    C3 C2 H2 . . 121.6 ?
    C1 C2 H2 . . 121.6 ?
    C2 C3 C4 . . 121.09(10) ?
    C2 C3 H3 . . 119.5 ?
    C4 C3 H3 . . 119.5 ?
    C5 C4 C3 . . 121.65(10) ?
    C5 C4 H4 . . 119.2 ?
    C3 C4 H4 . . 119.2 ?
    C4 C5 C6 . . 118.61(10) ?
    C4 C5 H5 . . 120.7 ?
    C6 C5 H5 . . 120.7 ?
    C1 C6 C5 . . 118.27(9) ?
    C1 C6 C7 . . 106.61(8) ?
    C5 C6 C7 . . 135.09(9) ?
    C8 C7 C9 . . 129.83(9) ?
    C8 C7 C6 . . 106.41(8) ?
    C9 C7 C6 . . 123.68(9) ?
    N1 C8 C7 . . 108.84(9) ?
    N1 C8 C15 . . 118.04(9) ?
    C7 C8 C15 . . 133.04(9) ?
    O1 C9 C7 . . 119.16(9) ?
    O1 C9 C10 . . 119.45(9) ?
    C7 C9 C10 . . 121.27(9) ?
    C9 C10 C11 . . 116.27(8) ?
    C9 C10 H10A . . 108.2 ?
    C11 C10 H10A . . 108.2 ?
    C9 C10 H10B . . 108.2 ?
    C11 C10 H10B . . 108.2 ?
    H10A C10 H10B . . 107.4 ?
    C12 C11 C13 . . 109.13(9) ?
    C12 C11 C14 . . 108.98(10) ?
    C13 C11 C14 . . 109.28(10) ?
    C12 C11 C10 . . 111.70(9) ?
    C13 C11 C10 . . 107.22(9) ?
    C14 C11 C10 . . 110.49(9) ?
    C11 C12 H12A . . 109.5 ?
    C11 C12 H12B . . 109.5 ?
    H12A C12 H12B . . 109.5 ?
    C11 C12 H12C . . 109.5 ?
    H12A C12 H12C . . 109.5 ?
    H12B C12 H12C . . 109.5 ?
    C11 C13 H13A . . 109.5 ?
    C11 C13 H13B . . 109.5 ?
    H13A C13 H13B . . 109.5 ?
    C11 C13 H13C . . 109.5 ?
    H13A C13 H13C . . 109.5 ?
    H13B C13 H13C . . 109.5 ?
    C11 C14 H14A . . 109.5 ?
    C11 C14 H14B . . 109.5 ?
    H14A C14 H14B . . 109.5 ?
    C11 C14 H14C . . 109.5 ?
    H14A C14 H14C . . 109.5 ?
    H14B C14 H14C . . 109.5 ?
    C16 C15 C20 . . 118.99(9) ?
    C16 C15 C8 . . 120.49(9) ?
    C20 C15 C8 . . 120.44(9) ?
    C17 C16 C15 . . 120.27(10) ?
    C17 C16 H16 . . 119.9 ?
    C15 C16 H16 . . 119.9 ?
    C18 C17 C16 . . 120.22(10) ?
    C18 C17 H17 . . 119.9 ?
    C16 C17 H17 . . 119.9 ?
    C17 C18 C19 . . 119.93(9) ?
    C17 C18 H18 . . 120.0 ?
    C19 C18 H18 . . 120.0 ?
    C20 C19 C18 . . 119.94(10) ?
    C20 C19 H19 . . 120.0 ?
    C18 C19 H19 . . 120.0 ?
    C19 C20 C15 . . 120.64(10) ?
    C19 C20 H20 . . 119.7 ?
    C15 C20 H20 . . 119.7 ?
    C8 N1 C1 . . 110.40(8) ?
    C8 N1 H1 . . 126.0(8) ?
    C1 N1 H1 . . 123.6(8) ?
loop_
    _geom_torsion_atom_site_label_1
    _geom_torsion_atom_site_label_2
    _geom_torsion_atom_site_label_3
    _geom_torsion_atom_site_label_4
    _geom_torsion_site_symmetry_1
    _geom_torsion_site_symmetry_2
    _geom_torsion_site_symmetry_3
    _geom_torsion_site_symmetry_4
    _geom_torsion
    _geom_torsion_publ_flag
    N1 C1 C2 C3 . . . . -179.69(10) ?
    C6 C1 C2 C3 . . . . -0.57(16) ?
    C1 C2 C3 C4 . . . . -0.89(16) ?
    C2 C3 C4 C5 . . . . 1.11(17) ?
    C3 C4 C5 C6 . . . . 0.15(15) ?
    N1 C1 C6 C5 . . . . -178.93(9) ?
    C2 C1 C6 C5 . . . . 1.80(15) ?
    N1 C1 C6 C7 . . . . -0.50(11) ?
    C2 C1 C6 C7 . . . . -179.78(9) ?
    C4 C5 C6 C1 . . . . -1.53(14) ?
    C4 C5 C6 C7 . . . . -179.39(10) ?
    C1 C6 C7 C8 . . . . 0.81(10) ?
    C5 C6 C7 C8 . . . . 178.84(11) ?
    C1 C6 C7 C9 . . . . -176.08(9) ?
    C5 C6 C7 C9 . . . . 1.95(17) ?
    C9 C7 C8 N1 . . . . 175.80(9) ?
    C6 C7 C8 N1 . . . . -0.82(11) ?
    C9 C7 C8 C15 . . . . -7.55(18) ?
    C6 C7 C8 C15 . . . . 175.82(10) ?
    C8 C7 C9 O1 . . . . 169.93(10) ?
    C6 C7 C9 O1 . . . . -13.96(14) ?
    C8 C7 C9 C10 . . . . -14.06(15) ?
    C6 C7 C9 C10 . . . . 162.05(9) ?
    O1 C9 C10 C11 . . . . -46.46(13) ?
    C7 C9 C10 C11 . . . . 137.54(9) ?
    C9 C10 C11 C12 . . . . 72.06(12) ?
    C9 C10 C11 C13 . . . . -168.44(9) ?
    C9 C10 C11 C14 . . . . -49.44(12) ?
    N1 C8 C15 C16 . . . . -68.98(13) ?
    C7 C8 C15 C16 . . . . 114.61(12) ?
    N1 C8 C15 C20 . . . . 107.75(11) ?
    C7 C8 C15 C20 . . . . -68.66(15) ?
    C20 C15 C16 C17 . . . . 0.45(15) ?
    C8 C15 C16 C17 . . . . 177.23(9) ?
    C15 C16 C17 C18 . . . . -1.08(16) ?
    C16 C17 C18 C19 . . . . 0.87(16) ?
    C17 C18 C19 C20 . . . . -0.04(16) ?
    C18 C19 C20 C15 . . . . -0.59(16) ?
    C16 C15 C20 C19 . . . . 0.38(15) ?
    C8 C15 C20 C19 . . . . -176.40(10) ?
    C7 C8 N1 C1 . . . . 0.53(11) ?
    C15 C8 N1 C1 . . . . -176.69(8) ?
    C2 C1 N1 C8 . . . . 179.23(10) ?
    C6 C1 N1 C8 . . . . 0.00(11) ?
loop_
    _geom_hbond_atom_site_label_D
    _geom_hbond_atom_site_label_H
    _geom_hbond_atom_site_label_A
    _geom_hbond_site_symmetry_A
    _geom_hbond_distance_DH
    _geom_hbond_distance_HA
    _geom_hbond_distance_DA
    _geom_hbond_angle_DHA
    N1 H1 O1 9_554 0.909(13) 1.953(13) 2.7950(11) 153.3(12)
_shelx_res_file
;
TITL 382  JIM  INDOLE            New: R-3
CELL  0.71073   23.3305   23.3305   15.3681    90.000    90.000   120.000
ZERR       18    0.0016    0.0016    0.0011     0.000     0.000     0.000
LATT   3
SYMM             - Y ,          X - Y ,              Z
SYMM         - X + Y ,            - X ,              Z
SFAC  C  H  N  O
UNIT  360 378 18 18
L.S. 4
FMAP 2
TEMP -173
SIZE 0.66 0.60 0.24
REM COLOURLESS BLOCK
mpla c9 c10 o1
MPLA 9 C1 C2 C3 C4 C5 C6 C7 C8 N1
MPLA C15 C16 C17 C18 C19 C20
PLAN 20
OMIT -1 2 0
REM BEAMSTOP?
rem squeezed data  solvent-accessible volume = 244.3A3, electron count = 19 e /c
ACTA
EQIV $1 -x+y+1/3, -x+2/3, z-1/3
HTAB N1 O1_$1
HTAB
BOND $H
CONF
rem EXTI    0.000002
WGHT    0.044800    4.760900
FVAR       1.00076
C1    1    0.316132    0.418613    0.136032    11.00000    0.02121    0.02225 =
         0.01776   -0.00093   -0.00134    0.01251
C2    1    0.347350    0.486138    0.153853    11.00000    0.02717    0.02060 =
         0.02534    0.00133    0.00088    0.01046
AFIX  43
H2    2    0.377084    0.518113    0.113621    11.00000   -1.20000
AFIX   0
C3    1    0.333014    0.504410    0.232848    11.00000    0.03105    0.02156 =
         0.02816   -0.00547   -0.00467    0.01402
AFIX  43
H3    2    0.353767    0.549962    0.247855    11.00000   -1.20000
AFIX   0
C4    1    0.288433    0.456921    0.291095    11.00000    0.02992    0.02910 =
         0.01998   -0.00519   -0.00365    0.01895
AFIX  43
H4    2    0.278964    0.471027    0.344464    11.00000   -1.20000
AFIX   0
C5    1    0.257771    0.389871    0.272882    11.00000    0.02239    0.02580 =
         0.01798   -0.00042   -0.00071    0.01440
AFIX  43
H5    2    0.227530    0.358210    0.313007    11.00000   -1.20000
AFIX   0
C6    1    0.272326    0.369651    0.193816    11.00000    0.01765    0.02052 =
         0.01723   -0.00016   -0.00259    0.01106
C7    1    0.250896    0.306302    0.151694    11.00000    0.01785    0.02029 =
         0.01568   -0.00045   -0.00145    0.01122
C8    1    0.283576    0.320444    0.071556    11.00000    0.01802    0.01995 =
         0.01713    0.00036   -0.00226    0.01047
C9    1    0.201940    0.243181    0.188333    11.00000    0.01738    0.02134 =
         0.01710    0.00135   -0.00162    0.01147
C10   1    0.167009    0.181723    0.132475    11.00000    0.02056    0.02087 =
         0.01841    0.00021   -0.00144    0.00855
AFIX  23
H10A  2    0.191884    0.190187    0.077304    11.00000   -1.20000
H10B  2    0.122559    0.174506    0.117788    11.00000   -1.20000
AFIX   0
C11   1    0.158540    0.117075    0.172690    11.00000    0.02297    0.01932 =
         0.02602   -0.00047   -0.00212    0.00951
C12   1    0.106834    0.091011    0.245263    11.00000    0.03289    0.02488 =
         0.03395    0.00634    0.00483    0.01020
AFIX 137
H12A  2    0.121896    0.123064    0.293101    11.00000   -1.50000
H12B  2    0.100722    0.048726    0.266598    11.00000   -1.50000
H12C  2    0.064726    0.084530    0.222630    11.00000   -1.50000
AFIX   0
C13   1    0.135798    0.065707    0.099734    11.00000    0.04413    0.02429 =
         0.03636   -0.00698   -0.00368    0.01348
AFIX 137
H13A  2    0.093485    0.058140    0.076368    11.00000   -1.50000
H13B  2    0.130315    0.024095    0.122807    11.00000   -1.50000
H13C  2    0.169023    0.081970    0.053279    11.00000   -1.50000
AFIX   0
C14   1    0.224440    0.128437    0.209312    11.00000    0.03141    0.02843 =
         0.04649   -0.00069   -0.00684    0.01889
AFIX 137
H14A  2    0.239158    0.161355    0.256071    11.00000   -1.50000
H14B  2    0.257707    0.144524    0.162912    11.00000   -1.50000
H14C  2    0.218644    0.086706    0.232396    11.00000   -1.50000
AFIX   0
C15   1    0.286150    0.278198    0.001352    11.00000    0.01691    0.01772 =
         0.01692    0.00072    0.00203    0.00670
C16   1    0.259971    0.276990   -0.080411    11.00000    0.02339    0.02290 =
         0.01983    0.00032   -0.00080    0.01302
AFIX  43
H16   2    0.238547    0.301884   -0.090712    11.00000   -1.20000
AFIX   0
C17   1    0.265031    0.239522   -0.147063    11.00000    0.02724    0.02433 =
         0.01700   -0.00102   -0.00198    0.01160
AFIX  43
H17   2    0.246391    0.238286   -0.202472    11.00000   -1.20000
AFIX   0
C18   1    0.297136    0.203994   -0.133005    11.00000    0.02600    0.02019 =
         0.02150   -0.00287    0.00377    0.00988
AFIX  43
H18   2    0.301051    0.178908   -0.178931    11.00000   -1.20000
AFIX   0
C19   1    0.323558    0.205053   -0.051880    11.00000    0.02833    0.02520 =
         0.02740   -0.00127   -0.00032    0.01741
AFIX  43
H19   2    0.345586    0.180672   -0.042119    11.00000   -1.20000
AFIX   0
C20   1    0.317823    0.241694    0.014978    11.00000    0.02501    0.02501 =
         0.01990   -0.00100   -0.00304    0.01397
AFIX  43
H20   2    0.335642    0.241957    0.070657    11.00000   -1.20000
AFIX   0
N1    3    0.321717    0.387112    0.063034    11.00000    0.02304    0.01935 =
         0.01729    0.00116    0.00254    0.00977
H1    2    0.348502    0.408852    0.017255    11.00000   -1.20000
O1    4    0.185967    0.240550    0.265714    11.00000    0.02465    0.02396 =
         0.01655    0.00210    0.00117    0.01115
HKLF 4
REM  382  JIM  INDOLE            New: R-3
REM R1 =  0.0355 for   3070 Fo > 4sig(Fo)  and  0.0449 for all   3690 data
REM    205 parameters refined using      0 restraints
END
WGHT      0.0450      4.7264
REM Highest difference peak  0.285,  deepest hole -0.176,  1-sigma level  0.034
Q1    1   0.1845  0.2113  0.1618  11.00000  0.05    0.28
Q2    1   0.2802  0.2974  0.0370  11.00000  0.05    0.27
Q3    1   0.1620  0.1486  0.1552  11.00000  0.05    0.26
Q4    1   0.2589  0.3347  0.1806  11.00000  0.05    0.26
Q5    1   0.2755  0.3112  0.1192  11.00000  0.05    0.25
Q6    1   0.2933  0.3951  0.1684  11.00000  0.05    0.23
Q7    1   0.2679  0.2722 -0.0342  11.00000  0.05    0.22
Q8    1   0.2980  0.3509  0.0599  11.00000  0.05    0.22
Q9    1   0.2921  0.2526  0.0119  11.00000  0.05    0.21
Q10   1   0.2725  0.3756  0.2368  11.00000  0.05    0.21
Q11   1   0.2327  0.2743  0.1696  11.00000  0.05    0.21
Q12   1   0.3423  0.4500  0.1551  11.00000  0.05    0.20
Q13   1   0.2569  0.4239  0.2689  11.00000  0.05    0.19
Q14   1   0.1908  0.1254  0.1890  11.00000  0.05    0.19
Q15   1   0.2973  0.4767  0.2490  11.00000  0.05    0.19
Q16   1   0.3538  0.4952  0.2075  11.00000  0.05    0.19
Q17   1   0.3260  0.4949  0.1847  11.00000  0.05    0.18
Q18   1   0.3180  0.4516  0.1365  11.00000  0.05    0.18
Q19   1   0.1472  0.0913  0.1393  11.00000  0.05    0.18
Q20   1   0.2730  0.2156 -0.1337  11.00000  0.05    0.17
;
loop_
    _platon_squeeze_void_nr
    _platon_squeeze_void_average_x
    _platon_squeeze_void_average_y
    _platon_squeeze_void_average_z
    _platon_squeeze_void_volume
    _platon_squeeze_void_count_electrons
    _platon_squeeze_void_content
    1 0.333 0.667 0.167 81 6 ' '
    2 0.000 0.000 0.500 82 6 ' '
    3 0.667 0.333 0.833 81 6 ' '
_platon_squeeze_details     ?
data_IV
_audit_creation_method     SHELXL-97
_chemical_name_systematic
;
3-Benzoyl-2-phenyl-1<i>H</i>-indole
;
_chemical_name_common     ?
_chemical_formula_moiety     'C21 H15 N O'
_chemical_formula_sum     'C21 H15 N O'
_chemical_formula_iupac     'C21 H15 N O'
_chemical_formula_weight     297.34
_chemical_melting_point     ?
_symmetry_cell_setting     monoclinic
_symmetry_space_group_name_H-M     'P 21/c'
loop_
    _symmetry_equiv_pos_as_xyz
    'x, y, z'
    '-x, y+1/2, -z+1/2'
    '-x, -y, -z'
    'x, -y-1/2, z-1/2'
_cell_length_a     14.5065(10)
_cell_length_b     11.7911(9)
_cell_length_c     18.6961(13)
_cell_angle_alpha     90.00
_cell_angle_beta     107.782(2)
_cell_angle_gamma     90.00
_cell_volume     3045.1(4)
_cell_formula_units_Z     8
_cell_measurement_reflns_used     13275
_cell_measurement_theta_min     2.7
_cell_measurement_theta_max     27.5
_cell_measurement_temperature     100(2)
_exptl_crystal_description     lath
_exptl_crystal_colour     colourless
_exptl_crystal_size_max     0.22
_exptl_crystal_size_mid     0.03
_exptl_crystal_size_min     0.01
_exptl_crystal_density_diffrn     1.297
_exptl_crystal_density_meas     ?
_exptl_crystal_density_method     'not measured'
_exptl_crystal_F_000     1248
_exptl_absorpt_coefficient_mu     0.080
_exptl_absorpt_correction_type     none
_exptl_absorpt_process_details     ?
_exptl_absorpt_correction_T_min     .
_exptl_absorpt_correction_T_max     .
_exptl_special_details     ?
_diffrn_ambient_temperature     100(2)
_diffrn_radiation_type     MoK\a
_diffrn_radiation_wavelength     0.71073
_diffrn_radiation_source     'fine-focus sealed tube'
_diffrn_radiation_monochromator     graphite
_diffrn_measurement_device_type     'Rigaku Mercury CCD'
_diffrn_measurement_method     \w
_diffrn_detector_area_resol_mean     ?
_diffrn_reflns_number     20680
_diffrn_reflns_av_R_equivalents     0.0633
_diffrn_reflns_av_sigmaI/netI     0.0615
_diffrn_reflns_theta_min     2.74
_diffrn_reflns_theta_max     27.47
_diffrn_reflns_theta_full     27.47
_diffrn_measured_fraction_theta_max     0.996
_diffrn_measured_fraction_theta_full     0.996
_diffrn_reflns_limit_h_min     -18
_diffrn_reflns_limit_h_max     18
_diffrn_reflns_limit_k_min     -15
_diffrn_reflns_limit_k_max     13
_diffrn_reflns_limit_l_min     -23
_diffrn_reflns_limit_l_max     24
_diffrn_standards_number     ?
_diffrn_standards_interval_count     ?
_diffrn_standards_interval_time     ?
_diffrn_standards_decay_%     0
_refine_special_details
;
 Refinement of F^2^ against ALL reflections.  The weighted R-factor wR and
 goodness of fit S are based on F^2^, conventional R-factors R are based
 on F, with F set to zero for negative F^2^. The threshold expression of
 F^2^ > 2sigma(F^2^) is used only for calculating R-factors(gt) etc. and is
 not relevant to the choice of reflections for refinement.  R-factors based
 on F^2^ are statistically about twice as large as those based on F, and R-
 factors based on ALL data will be even larger.
;
_reflns_number_total     6949
_reflns_number_gt     4461
_reflns_threshold_expression     I>2\s(I)
_refine_ls_structure_factor_coef     Fsqd
_refine_ls_matrix_type     full
_refine_ls_R_factor_all     0.1179
_refine_ls_R_factor_gt     0.0761
_refine_ls_wR_factor_gt     0.1896
_refine_ls_wR_factor_ref     0.2154
_refine_ls_goodness_of_fit_ref     1.045
_refine_ls_restrained_S_all     1.045
_refine_ls_number_reflns     6949
_refine_ls_number_parameters     415
_refine_ls_number_restraints     0
_refine_ls_hydrogen_treatment     constr
_refine_ls_weighting_scheme     calc
_refine_ls_weighting_details
         'calc w=1/[\s^2^(Fo^2^)+(0.1011P)^2^+1.7166P] where P=(Fo^2^+2Fc^2^)/3'
_atom_sites_solution_hydrogens     geom
_atom_sites_solution_primary     direct
_atom_sites_solution_secondary     difmap
_refine_ls_shift/su_max     0.000
_refine_ls_shift/su_mean     0.000
_refine_diff_density_max     0.578
_refine_diff_density_min     -0.229
_refine_ls_extinction_method     none
_refine_ls_extinction_coef     ?
loop_
    _atom_type_symbol
    _atom_type_description
    _atom_type_scat_dispersion_real
    _atom_type_scat_dispersion_imag
    _atom_type_scat_source
    'C' 'C' 0.0033 0.0016
                         'International Tables Vol C Tables 4.2.6.8 and 6.1.1.4'
    'H' 'H' 0.0000 0.0000
                         'International Tables Vol C Tables 4.2.6.8 and 6.1.1.4'
    'N' 'N' 0.0061 0.0033
                         'International Tables Vol C Tables 4.2.6.8 and 6.1.1.4'
    'O' 'O' 0.0106 0.0060
                         'International Tables Vol C Tables 4.2.6.8 and 6.1.1.4'
_computing_data_collection
;
CrystalClear (Rigaku, 2012)
;
_computing_cell_refinement
;
CrystalClear (Rigaku, 2012)
;
_computing_data_reduction
;
CrystalClear (Rigaku, 2012)
;
_computing_structure_solution
;
SHELXS97 (Sheldrick, 2008)
;
_computing_structure_refinement
;
SHELXL97 (Sheldrick, 2008)
;
_computing_molecular_graphics
;
ORTEP-3 for Windows (Farrugia, 2012)
;
_computing_publication_material
;
publCIF (Westrip, 2010)
;
loop_
    _atom_site_type_symbol
    _atom_site_label
    _atom_site_fract_x
    _atom_site_fract_y
    _atom_site_fract_z
    _atom_site_U_iso_or_equiv
    _atom_site_adp_type
    _atom_site_calc_flag
    _atom_site_refinement_flags
    _atom_site_occupancy
    _atom_site_symmetry_multiplicity
    _atom_site_disorder_assembly
    _atom_site_disorder_group
    C C1 0.19446(19) 0.8013(2) 0.39664(13) 0.0269(6) Uani d . 1 1 . .
    C C2 0.2396(2) 0.9067(3) 0.40907(14) 0.0322(6) Uani d . 1 1 . .
    H H2A 0.3052 0.9158 0.4104 0.039 Uiso calc R 1 1 . .
    C C3 0.1852(2) 0.9976(3) 0.41944(15) 0.0354(7) Uani d . 1 1 . .
    H H3 0.2133 1.0711 0.4277 0.042 Uiso calc R 1 1 . .
    C C4 0.0883(2) 0.9826(3) 0.41792(16) 0.0357(7) Uani d . 1 1 . .
    H H4 0.0525 1.0465 0.4255 0.043 Uiso calc R 1 1 . .
    C C5 0.0442(2) 0.8786(3) 0.40575(14) 0.0336(6) Uani d . 1 1 . .
    H H5 -0.0212 0.8702 0.4051 0.040 Uiso calc R 1 1 . .
    C C6 0.09729(19) 0.7850(2) 0.39430(13) 0.0281(6) Uani d . 1 1 . .
    C C7 0.07731(18) 0.6637(2) 0.37913(13) 0.0264(6) Uani d . 1 1 . .
    C C8 0.16308(17) 0.6165(2) 0.37209(13) 0.0263(6) Uani d . 1 1 . .
    C C9 -0.01375(19) 0.6113(2) 0.37465(14) 0.0283(6) Uani d . 1 1 . .
    C C10 -0.02686(18) 0.4863(2) 0.36931(14) 0.0272(6) Uani d . 1 1 . .
    C C11 0.02580(19) 0.4146(2) 0.42699(14) 0.0288(6) Uani d . 1 1 . .
    H H11 0.0744 0.4450 0.4690 0.035 Uiso calc R 1 1 . .
    C C12 0.0070(2) 0.2997(2) 0.42273(15) 0.0330(6) Uani d . 1 1 . .
    H H12 0.0407 0.2513 0.4628 0.040 Uiso calc R 1 1 . .
    C C13 -0.0617(2) 0.2544(3) 0.35948(15) 0.0348(6) Uani d . 1 1 . .
    H H13 -0.0730 0.1749 0.3559 0.042 Uiso calc R 1 1 . .
    C C14 -0.1135(2) 0.3254(3) 0.30192(15) 0.0339(6) Uani d . 1 1 . .
    H H14 -0.1601 0.2945 0.2590 0.041 Uiso calc R 1 1 . .
    C C15 -0.09743(19) 0.4396(3) 0.30696(14) 0.0324(6) Uani d . 1 1 . .
    H H15 -0.1342 0.4880 0.2680 0.039 Uiso calc R 1 1 . .
    C C16 0.18695(18) 0.4990(2) 0.35550(14) 0.0276(6) Uani d . 1 1 . .
    C C17 0.26730(19) 0.4451(2) 0.40466(15) 0.0302(6) Uani d . 1 1 . .
    H H17 0.3073 0.4848 0.4470 0.036 Uiso calc R 1 1 . .
    C C18 0.2887(2) 0.3346(3) 0.39201(16) 0.0353(7) Uani d . 1 1 . .
    H H18 0.3431 0.2983 0.4259 0.042 Uiso calc R 1 1 . .
    C C19 0.2305(2) 0.2747(3) 0.32906(16) 0.0350(6) Uani d . 1 1 . .
    H H19 0.2447 0.1980 0.3210 0.042 Uiso calc R 1 1 . .
    C C20 0.1522(2) 0.3291(2) 0.27911(15) 0.0317(6) Uani d . 1 1 . .
    H H20 0.1134 0.2903 0.2359 0.038 Uiso calc R 1 1 . .
    C C21 0.13070(19) 0.4405(2) 0.29238(14) 0.0292(6) Uani d . 1 1 . .
    H H21 0.0770 0.4773 0.2580 0.035 Uiso calc R 1 1 . .
    N N1 0.23136(15) 0.69798(19) 0.38248(11) 0.0284(5) Uani d . 1 1 . .
    H H1 0.2906 0.6871 0.3806 0.034 Uiso calc R 1 1 . .
    O O1 -0.08448(13) 0.67091(16) 0.37534(11) 0.0335(5) Uani d . 1 1 . .
    C C22 0.69538(18) 0.5190(2) 0.40301(13) 0.0260(6) Uani d . 1 1 . .
    C C23 0.74041(19) 0.4145(2) 0.41931(14) 0.0305(6) Uani d . 1 1 . .
    H H23 0.8060 0.4039 0.4210 0.037 Uiso calc R 1 1 . .
    C C24 0.6850(2) 0.3256(2) 0.43313(15) 0.0338(6) Uani d . 1 1 . .
    H H24 0.7126 0.2521 0.4438 0.041 Uiso calc R 1 1 . .
    C C25 0.5884(2) 0.3439(3) 0.43146(15) 0.0348(7) Uani d . 1 1 . .
    H H25 0.5524 0.2825 0.4422 0.042 Uiso calc R 1 1 . .
    C C26 0.54494(19) 0.4484(2) 0.41476(14) 0.0314(6) Uani d . 1 1 . .
    H H26 0.4797 0.4591 0.4139 0.038 Uiso calc R 1 1 . .
    C C27 0.59814(18) 0.5380(2) 0.39919(13) 0.0265(6) Uani d . 1 1 . .
    C C28 0.57881(18) 0.6581(2) 0.38018(13) 0.0270(6) Uani d . 1 1 . .
    C C29 0.66528(18) 0.7025(2) 0.37257(13) 0.0265(6) Uani d . 1 1 . .
    C C30 0.48733(19) 0.7126(2) 0.37205(14) 0.0292(6) Uani d . 1 1 . .
    C C31 0.47679(19) 0.8381(2) 0.36448(14) 0.0280(6) Uani d . 1 1 . .
    C C32 0.53489(19) 0.9104(2) 0.41874(14) 0.0300(6) Uani d . 1 1 . .
    H H32 0.5833 0.8801 0.4608 0.036 Uiso calc R 1 1 . .
    C C33 0.5216(2) 1.0267(3) 0.41100(15) 0.0345(6) Uani d . 1 1 . .
    H H33 0.5605 1.0763 0.4482 0.041 Uiso calc R 1 1 . .
    C C34 0.4517(2) 1.0708(3) 0.34902(16) 0.0362(7) Uani d . 1 1 . .
    H H34 0.4439 1.1507 0.3435 0.043 Uiso calc R 1 1 . .
    C C35 0.3934(2) 1.0000(3) 0.29536(15) 0.0369(7) Uani d . 1 1 . .
    H H35 0.3454 1.0311 0.2533 0.044 Uiso calc R 1 1 . .
    C C36 0.40478(19) 0.8845(3) 0.30272(14) 0.0320(6) Uani d . 1 1 . .
    H H36 0.3640 0.8357 0.2661 0.038 Uiso calc R 1 1 . .
    C C37 0.68882(19) 0.8182(2) 0.35194(14) 0.0272(6) Uani d . 1 1 . .
    C C38 0.76544(19) 0.8797(2) 0.40043(15) 0.0305(6) Uani d . 1 1 . .
    H H38 0.8052 0.8450 0.4451 0.037 Uiso calc R 1 1 . .
    C C39 0.7836(2) 0.9894(3) 0.38400(16) 0.0355(7) Uani d . 1 1 . .
    H H39 0.8355 1.0304 0.4174 0.043 Uiso calc R 1 1 . .
    C C40 0.7257(2) 1.0408(3) 0.31815(16) 0.0338(6) Uani d . 1 1 . .
    H H40 0.7375 1.1171 0.3072 0.041 Uiso calc R 1 1 . .
    C C41 0.65150(19) 0.9803(2) 0.26904(14) 0.0302(6) Uani d . 1 1 . .
    H H41 0.6129 1.0146 0.2238 0.036 Uiso calc R 1 1 . .
    C C42 0.63344(19) 0.8698(2) 0.28572(14) 0.0285(6) Uani d . 1 1 . .
    H H42 0.5826 0.8285 0.2515 0.034 Uiso calc R 1 1 . .
    N N2 0.73368(16) 0.62092(19) 0.38683(11) 0.0287(5) Uani d . 1 1 . .
    H H2 0.7935 0.6305 0.3860 0.034 Uiso calc R 1 1 . .
    O O2 0.41519(13) 0.65488(17) 0.37109(11) 0.0336(5) Uani d . 1 1 . .
loop_
    _atom_site_aniso_label
    _atom_site_aniso_U_11
    _atom_site_aniso_U_22
    _atom_site_aniso_U_33
    _atom_site_aniso_U_12
    _atom_site_aniso_U_13
    _atom_site_aniso_U_23
    C1 0.0263(13) 0.0337(15) 0.0227(11) 0.0053(11) 0.0106(10) 0.0020(10)
    C2 0.0239(13) 0.0450(18) 0.0305(13) -0.0039(12) 0.0124(11) 0.0017(12)
    C3 0.0397(16) 0.0324(16) 0.0347(14) -0.0063(13) 0.0123(12) 0.0000(12)
    C4 0.0336(15) 0.0356(17) 0.0384(15) 0.0078(13) 0.0120(12) -0.0016(12)
    C5 0.0233(13) 0.0487(18) 0.0316(13) 0.0019(13) 0.0128(11) -0.0007(12)
    C6 0.0260(13) 0.0363(16) 0.0236(11) -0.0027(11) 0.0101(10) 0.0014(11)
    C7 0.0181(12) 0.0379(16) 0.0252(11) 0.0038(11) 0.0096(9) 0.0005(11)
    C8 0.0192(12) 0.0378(16) 0.0245(11) 0.0006(11) 0.0105(9) 0.0036(11)
    C9 0.0235(13) 0.0380(16) 0.0265(12) 0.0033(11) 0.0123(10) 0.0019(11)
    C10 0.0238(12) 0.0339(15) 0.0284(12) 0.0008(11) 0.0148(10) 0.0000(11)
    C11 0.0244(13) 0.0380(17) 0.0260(12) 0.0010(12) 0.0104(10) 0.0009(11)
    C12 0.0257(14) 0.0383(17) 0.0352(14) 0.0039(12) 0.0096(11) 0.0055(12)
    C13 0.0295(14) 0.0391(17) 0.0400(15) -0.0048(13) 0.0169(12) -0.0035(12)
    C14 0.0263(14) 0.0468(19) 0.0306(13) -0.0038(13) 0.0116(11) -0.0048(12)
    C15 0.0241(13) 0.0497(19) 0.0252(12) 0.0022(12) 0.0101(10) 0.0047(12)
    C16 0.0250(13) 0.0365(16) 0.0275(12) -0.0026(11) 0.0170(10) 0.0010(11)
    C17 0.0248(13) 0.0389(17) 0.0317(13) -0.0036(12) 0.0156(11) -0.0023(11)
    C18 0.0268(14) 0.0488(19) 0.0353(14) 0.0055(13) 0.0170(11) 0.0076(13)
    C19 0.0348(15) 0.0346(16) 0.0443(15) 0.0022(13) 0.0251(13) -0.0004(12)
    C20 0.0293(14) 0.0382(16) 0.0329(13) -0.0057(12) 0.0175(11) -0.0067(12)
    C21 0.0247(13) 0.0399(17) 0.0265(12) -0.0019(12) 0.0129(10) -0.0017(11)
    N1 0.0192(10) 0.0386(14) 0.0305(11) -0.0009(10) 0.0121(9) -0.0011(9)
    O1 0.0230(10) 0.0385(12) 0.0432(11) 0.0058(8) 0.0162(8) 0.0060(9)
    C22 0.0252(13) 0.0331(15) 0.0215(11) -0.0023(11) 0.0096(10) -0.0008(10)
    C23 0.0219(12) 0.0462(18) 0.0264(12) 0.0042(12) 0.0118(10) -0.0026(11)
    C24 0.0398(16) 0.0326(16) 0.0295(13) 0.0087(13) 0.0115(12) 0.0023(11)
    C25 0.0361(16) 0.0402(18) 0.0312(13) -0.0105(13) 0.0147(12) -0.0013(12)
    C26 0.0234(13) 0.0436(17) 0.0289(13) -0.0018(12) 0.0108(11) -0.0012(12)
    C27 0.0239(13) 0.0342(15) 0.0228(11) 0.0009(11) 0.0091(10) -0.0029(10)
    C28 0.0202(12) 0.0373(16) 0.0259(12) -0.0029(11) 0.0107(10) -0.0005(11)
    C29 0.0188(12) 0.0387(16) 0.0240(11) 0.0022(11) 0.0093(9) -0.0042(11)
    C30 0.0225(13) 0.0417(17) 0.0269(12) -0.0016(12) 0.0126(10) -0.0051(11)
    C31 0.0239(13) 0.0360(16) 0.0282(12) 0.0006(11) 0.0139(10) -0.0010(11)
    C32 0.0277(13) 0.0394(17) 0.0259(12) -0.0013(12) 0.0126(10) -0.0014(11)
    C33 0.0341(15) 0.0402(17) 0.0322(14) 0.0004(13) 0.0147(12) -0.0032(12)
    C34 0.0384(16) 0.0377(17) 0.0390(15) 0.0076(13) 0.0215(13) 0.0036(13)
    C35 0.0303(15) 0.052(2) 0.0316(14) 0.0102(14) 0.0140(12) 0.0078(13)
    C36 0.0227(13) 0.0485(18) 0.0268(12) -0.0007(12) 0.0107(10) -0.0022(12)
    C37 0.0253(13) 0.0325(15) 0.0288(12) 0.0013(11) 0.0159(10) -0.0015(11)
    C38 0.0218(13) 0.0395(17) 0.0330(13) 0.0042(12) 0.0123(10) 0.0019(12)
    C39 0.0246(13) 0.0461(19) 0.0391(15) -0.0081(13) 0.0144(12) -0.0036(13)
    C40 0.0326(15) 0.0347(16) 0.0402(15) -0.0040(12) 0.0200(12) 0.0028(12)
    C41 0.0265(13) 0.0398(16) 0.0290(12) 0.0042(12) 0.0156(11) 0.0065(11)
    C42 0.0251(13) 0.0377(16) 0.0271(12) 0.0008(11) 0.0145(10) -0.0023(11)
    N2 0.0208(11) 0.0379(14) 0.0304(11) 0.0027(10) 0.0122(9) 0.0013(10)
    O2 0.0197(9) 0.0404(12) 0.0443(11) -0.0034(8) 0.0151(8) -0.0045(9)
_geom_special_details
;
 All esds (except the esd in the dihedral angle between two l.s. planes)
 are estimated using the full covariance matrix.  The cell esds are taken
 into account individually in the estimation of esds in distances, angles
 and torsion angles; correlations between esds in cell parameters are only
 used when they are defined by crystal symmetry.  An approximate (isotropic)
 treatment of cell esds is used for estimating esds involving l.s. planes.
;
loop_
    _geom_bond_atom_site_label_1
    _geom_bond_atom_site_label_2
    _geom_bond_site_symmetry_2
    _geom_bond_distance
    _geom_bond_publ_flag
    C1 N1 . 1.389(3) ?
    C1 C2 . 1.391(4) ?
    C1 C6 . 1.410(4) ?
    C2 C3 . 1.379(4) ?
    C2 H2A . 0.9500 ?
    C3 C4 . 1.408(4) ?
    C3 H3 . 0.9500 ?
    C4 C5 . 1.370(4) ?
    C4 H4 . 0.9500 ?
    C5 C6 . 1.399(4) ?
    C5 H5 . 0.9500 ?
    C6 C7 . 1.470(4) ?
    C7 C8 . 1.405(3) ?
    C7 C9 . 1.437(4) ?
    C8 N1 . 1.351(3) ?
    C8 C16 . 1.484(4) ?
    C9 O1 . 1.247(3) ?
    C9 C10 . 1.486(4) ?
    C10 C11 . 1.399(4) ?
    C10 C15 . 1.408(4) ?
    C11 C12 . 1.379(4) ?
    C11 H11 . 0.9500 ?
    C12 C13 . 1.399(4) ?
    C12 H12 . 0.9500 ?
    C13 C14 . 1.389(4) ?
    C13 H13 . 0.9500 ?
    C14 C15 . 1.364(4) ?
    C14 H14 . 0.9500 ?
    C15 H15 . 0.9500 ?
    C16 C21 . 1.395(4) ?
    C16 C17 . 1.398(4) ?
    C17 C18 . 1.377(4) ?
    C17 H17 . 0.9500 ?
    C18 C19 . 1.411(4) ?
    C18 H18 . 0.9500 ?
    C19 C20 . 1.387(4) ?
    C19 H19 . 0.9500 ?
    C20 C21 . 1.389(4) ?
    C20 H20 . 0.9500 ?
    C21 H21 . 0.9500 ?
    N1 H1 . 0.8800 ?
    C22 C23 . 1.385(4) ?
    C22 N2 . 1.395(3) ?
    C22 C27 . 1.408(3) ?
    C23 C24 . 1.392(4) ?
    C23 H23 . 0.9500 ?
    C24 C25 . 1.409(4) ?
    C24 H24 . 0.9500 ?
    C25 C26 . 1.375(4) ?
    C25 H25 . 0.9500 ?
    C26 C27 . 1.391(4) ?
    C26 H26 . 0.9500 ?
    C27 C28 . 1.466(4) ?
    C28 C29 . 1.406(3) ?
    C28 C30 . 1.440(4) ?
    C29 N2 . 1.348(3) ?
    C29 C37 . 1.487(4) ?
    C30 O2 . 1.244(3) ?
    C30 C31 . 1.491(4) ?
    C31 C32 . 1.394(4) ?
    C31 C36 . 1.410(4) ?
    C32 C33 . 1.386(4) ?
    C32 H32 . 0.9500 ?
    C33 C34 . 1.387(4) ?
    C33 H33 . 0.9500 ?
    C34 C35 . 1.379(4) ?
    C34 H34 . 0.9500 ?
    C35 C36 . 1.374(4) ?
    C35 H35 . 0.9500 ?
    C36 H36 . 0.9500 ?
    C37 C42 . 1.393(4) ?
    C37 C38 . 1.402(4) ?
    C38 C39 . 1.374(4) ?
    C38 H38 . 0.9500 ?
    C39 C40 . 1.398(4) ?
    C39 H39 . 0.9500 ?
    C40 C41 . 1.381(4) ?
    C40 H40 . 0.9500 ?
    C41 C42 . 1.384(4) ?
    C41 H41 . 0.9500 ?
    C42 H42 . 0.9500 ?
    N2 H2 . 0.8800 ?
loop_
    _geom_angle_atom_site_label_1
    _geom_angle_atom_site_label_2
    _geom_angle_atom_site_label_3
    _geom_angle_site_symmetry_1
    _geom_angle_site_symmetry_3
    _geom_angle
    _geom_angle_publ_flag
    N1 C1 C2 . . 128.8(2) ?
    N1 C1 C6 . . 108.3(2) ?
    C2 C1 C6 . . 122.9(2) ?
    C3 C2 C1 . . 117.2(2) ?
    C3 C2 H2A . . 121.4 ?
    C1 C2 H2A . . 121.4 ?
    C2 C3 C4 . . 120.7(3) ?
    C2 C3 H3 . . 119.7 ?
    C4 C3 H3 . . 119.7 ?
    C5 C4 C3 . . 121.9(3) ?
    C5 C4 H4 . . 119.1 ?
    C3 C4 H4 . . 119.1 ?
    C4 C5 C6 . . 118.7(2) ?
    C4 C5 H5 . . 120.6 ?
    C6 C5 H5 . . 120.6 ?
    C5 C6 C1 . . 118.6(3) ?
    C5 C6 C7 . . 135.4(2) ?
    C1 C6 C7 . . 106.0(2) ?
    C8 C7 C9 . . 130.5(3) ?
    C8 C7 C6 . . 106.0(2) ?
    C9 C7 C6 . . 123.5(2) ?
    N1 C8 C7 . . 109.7(2) ?
    N1 C8 C16 . . 119.1(2) ?
    C7 C8 C16 . . 131.2(2) ?
    O1 C9 C7 . . 120.1(3) ?
    O1 C9 C10 . . 118.1(2) ?
    C7 C9 C10 . . 121.8(2) ?
    C11 C10 C15 . . 119.3(3) ?
    C11 C10 C9 . . 121.3(2) ?
    C15 C10 C9 . . 119.3(2) ?
    C12 C11 C10 . . 119.8(3) ?
    C12 C11 H11 . . 120.1 ?
    C10 C11 H11 . . 120.1 ?
    C11 C12 C13 . . 120.1(3) ?
    C11 C12 H12 . . 119.9 ?
    C13 C12 H12 . . 120.0 ?
    C14 C13 C12 . . 120.1(3) ?
    C14 C13 H13 . . 120.0 ?
    C12 C13 H13 . . 120.0 ?
    C15 C14 C13 . . 120.1(3) ?
    C15 C14 H14 . . 120.0 ?
    C13 C14 H14 . . 120.0 ?
    C14 C15 C10 . . 120.6(3) ?
    C14 C15 H15 . . 119.7 ?
    C10 C15 H15 . . 119.7 ?
    C21 C16 C17 . . 119.1(3) ?
    C21 C16 C8 . . 121.7(2) ?
    C17 C16 C8 . . 119.2(2) ?
    C18 C17 C16 . . 120.3(3) ?
    C18 C17 H17 . . 119.9 ?
    C16 C17 H17 . . 119.9 ?
    C17 C18 C19 . . 120.5(3) ?
    C17 C18 H18 . . 119.7 ?
    C19 C18 H18 . . 119.7 ?
    C20 C19 C18 . . 119.2(3) ?
    C20 C19 H19 . . 120.4 ?
    C18 C19 H19 . . 120.4 ?
    C21 C20 C19 . . 120.0(3) ?
    C21 C20 H20 . . 120.0 ?
    C19 C20 H20 . . 120.0 ?
    C20 C21 C16 . . 120.9(3) ?
    C20 C21 H21 . . 119.6 ?
    C16 C21 H21 . . 119.6 ?
    C8 N1 C1 . . 110.1(2) ?
    C8 N1 H1 . . 125.0 ?
    C1 N1 H1 . . 125.0 ?
    C23 C22 N2 . . 128.5(2) ?
    C23 C22 C27 . . 123.4(2) ?
    N2 C22 C27 . . 108.1(2) ?
    C22 C23 C24 . . 116.8(2) ?
    C22 C23 H23 . . 121.6 ?
    C24 C23 H23 . . 121.6 ?
    C23 C24 C25 . . 120.5(3) ?
    C23 C24 H24 . . 119.8 ?
    C25 C24 H24 . . 119.8 ?
    C26 C25 C24 . . 121.8(3) ?
    C26 C25 H25 . . 119.1 ?
    C24 C25 H25 . . 119.1 ?
    C25 C26 C27 . . 118.8(2) ?
    C25 C26 H26 . . 120.6 ?
    C27 C26 H26 . . 120.6 ?
    C26 C27 C22 . . 118.7(2) ?
    C26 C27 C28 . . 135.0(2) ?
    C22 C27 C28 . . 106.3(2) ?
    C29 C28 C30 . . 130.2(3) ?
    C29 C28 C27 . . 105.9(2) ?
    C30 C28 C27 . . 124.0(2) ?
    N2 C29 C28 . . 109.9(2) ?
    N2 C29 C37 . . 119.5(2) ?
    C28 C29 C37 . . 130.6(2) ?
    O2 C30 C28 . . 120.1(3) ?
    O2 C30 C31 . . 118.7(2) ?
    C28 C30 C31 . . 121.2(2) ?
    C32 C31 C36 . . 119.4(3) ?
    C32 C31 C30 . . 121.1(2) ?
    C36 C31 C30 . . 119.5(2) ?
    C33 C32 C31 . . 119.7(3) ?
    C33 C32 H32 . . 120.2 ?
    C31 C32 H32 . . 120.2 ?
    C32 C33 C34 . . 120.1(3) ?
    C32 C33 H33 . . 120.0 ?
    C34 C33 H33 . . 120.0 ?
    C35 C34 C33 . . 120.7(3) ?
    C35 C34 H34 . . 119.7 ?
    C33 C34 H34 . . 119.7 ?
    C36 C35 C34 . . 120.0(3) ?
    C36 C35 H35 . . 120.0 ?
    C34 C35 H35 . . 120.0 ?
    C35 C36 C31 . . 120.2(3) ?
    C35 C36 H36 . . 119.9 ?
    C31 C36 H36 . . 119.9 ?
    C42 C37 C38 . . 118.5(3) ?
    C42 C37 C29 . . 121.0(2) ?
    C38 C37 C29 . . 120.4(2) ?
    C39 C38 C37 . . 120.7(3) ?
    C39 C38 H38 . . 119.7 ?
    C37 C38 H38 . . 119.7 ?
    C38 C39 C40 . . 120.0(3) ?
    C38 C39 H39 . . 120.0 ?
    C40 C39 H39 . . 120.0 ?
    C41 C40 C39 . . 119.9(3) ?
    C41 C40 H40 . . 120.1 ?
    C39 C40 H40 . . 120.1 ?
    C42 C41 C40 . . 119.9(3) ?
    C42 C41 H41 . . 120.0 ?
    C40 C41 H41 . . 120.0 ?
    C41 C42 C37 . . 120.9(3) ?
    C41 C42 H42 . . 119.5 ?
    C37 C42 H42 . . 119.5 ?
    C29 N2 C22 . . 109.8(2) ?
    C29 N2 H2 . . 125.1 ?
    C22 N2 H2 . . 125.1 ?
loop_
    _geom_torsion_atom_site_label_1
    _geom_torsion_atom_site_label_2
    _geom_torsion_atom_site_label_3
    _geom_torsion_atom_site_label_4
    _geom_torsion_site_symmetry_1
    _geom_torsion_site_symmetry_2
    _geom_torsion_site_symmetry_3
    _geom_torsion_site_symmetry_4
    _geom_torsion
    _geom_torsion_publ_flag
    N1 C1 C2 C3 . . . . 177.9(2) ?
    C6 C1 C2 C3 . . . . 0.1(4) ?
    C1 C2 C3 C4 . . . . 0.5(4) ?
    C2 C3 C4 C5 . . . . -0.4(4) ?
    C3 C4 C5 C6 . . . . -0.2(4) ?
    C4 C5 C6 C1 . . . . 0.7(4) ?
    C4 C5 C6 C7 . . . . -179.2(3) ?
    N1 C1 C6 C5 . . . . -178.9(2) ?
    C2 C1 C6 C5 . . . . -0.7(4) ?
    N1 C1 C6 C7 . . . . 1.1(3) ?
    C2 C1 C6 C7 . . . . 179.3(2) ?
    C5 C6 C7 C8 . . . . 178.9(3) ?
    C1 C6 C7 C8 . . . . -1.1(3) ?
    C5 C6 C7 C9 . . . . -2.0(4) ?
    C1 C6 C7 C9 . . . . 178.1(2) ?
    C9 C7 C8 N1 . . . . -178.4(2) ?
    C6 C7 C8 N1 . . . . 0.7(3) ?
    C9 C7 C8 C16 . . . . 2.2(5) ?
    C6 C7 C8 C16 . . . . -178.8(2) ?
    C8 C7 C9 O1 . . . . -173.0(2) ?
    C6 C7 C9 O1 . . . . 8.1(4) ?
    C8 C7 C9 C10 . . . . 7.1(4) ?
    C6 C7 C9 C10 . . . . -171.7(2) ?
    O1 C9 C10 C11 . . . . -117.3(3) ?
    C7 C9 C10 C11 . . . . 62.6(3) ?
    O1 C9 C10 C15 . . . . 59.2(3) ?
    C7 C9 C10 C15 . . . . -121.0(3) ?
    C15 C10 C11 C12 . . . . -1.0(4) ?
    C9 C10 C11 C12 . . . . 175.4(2) ?
    C10 C11 C12 C13 . . . . 2.7(4) ?
    C11 C12 C13 C14 . . . . -2.1(4) ?
    C12 C13 C14 C15 . . . . 0.0(4) ?
    C13 C14 C15 C10 . . . . 1.6(4) ?
    C11 C10 C15 C14 . . . . -1.1(4) ?
    C9 C10 C15 C14 . . . . -177.6(2) ?
    N1 C8 C16 C21 . . . . -125.5(3) ?
    C7 C8 C16 C21 . . . . 53.9(4) ?
    N1 C8 C16 C17 . . . . 55.1(3) ?
    C7 C8 C16 C17 . . . . -125.5(3) ?
    C21 C16 C17 C18 . . . . -1.9(4) ?
    C8 C16 C17 C18 . . . . 177.5(2) ?
    C16 C17 C18 C19 . . . . 0.5(4) ?
    C17 C18 C19 C20 . . . . 1.2(4) ?
    C18 C19 C20 C21 . . . . -1.5(4) ?
    C19 C20 C21 C16 . . . . 0.1(4) ?
    C17 C16 C21 C20 . . . . 1.6(4) ?
    C8 C16 C21 C20 . . . . -177.8(2) ?
    C7 C8 N1 C1 . . . . 0.0(3) ?
    C16 C8 N1 C1 . . . . 179.5(2) ?
    C2 C1 N1 C8 . . . . -178.8(2) ?
    C6 C1 N1 C8 . . . . -0.7(3) ?
    N2 C22 C23 C24 . . . . -179.7(2) ?
    C27 C22 C23 C24 . . . . -0.7(4) ?
    C22 C23 C24 C25 . . . . -1.0(4) ?
    C23 C24 C25 C26 . . . . 1.4(4) ?
    C24 C25 C26 C27 . . . . 0.0(4) ?
    C25 C26 C27 C22 . . . . -1.6(4) ?
    C25 C26 C27 C28 . . . . -179.4(3) ?
    C23 C22 C27 C26 . . . . 2.0(4) ?
    N2 C22 C27 C26 . . . . -178.8(2) ?
    C23 C22 C27 C28 . . . . -179.6(2) ?
    N2 C22 C27 C28 . . . . -0.4(3) ?
    C26 C27 C28 C29 . . . . 179.0(3) ?
    C22 C27 C28 C29 . . . . 1.0(3) ?
    C26 C27 C28 C30 . . . . -1.0(4) ?
    C22 C27 C28 C30 . . . . -179.0(2) ?
    C30 C28 C29 N2 . . . . 178.7(2) ?
    C27 C28 C29 N2 . . . . -1.3(3) ?
    C30 C28 C29 C37 . . . . -1.8(4) ?
    C27 C28 C29 C37 . . . . 178.2(2) ?
    C29 C28 C30 O2 . . . . 170.2(2) ?
    C27 C28 C30 O2 . . . . -9.8(4) ?
    C29 C28 C30 C31 . . . . -9.7(4) ?
    C27 C28 C30 C31 . . . . 170.4(2) ?
    O2 C30 C31 C32 . . . . 123.6(3) ?
    C28 C30 C31 C32 . . . . -56.5(3) ?
    O2 C30 C31 C36 . . . . -54.3(3) ?
    C28 C30 C31 C36 . . . . 125.6(3) ?
    C36 C31 C32 C33 . . . . -0.5(4) ?
    C30 C31 C32 C33 . . . . -178.4(2) ?
    C31 C32 C33 C34 . . . . -0.9(4) ?
    C32 C33 C34 C35 . . . . 1.4(4) ?
    C33 C34 C35 C36 . . . . -0.5(4) ?
    C34 C35 C36 C31 . . . . -0.8(4) ?
    C32 C31 C36 C35 . . . . 1.3(4) ?
    C30 C31 C36 C35 . . . . 179.3(2) ?
    N2 C29 C37 C42 . . . . 124.5(3) ?
    C28 C29 C37 C42 . . . . -55.0(4) ?
    N2 C29 C37 C38 . . . . -57.9(3) ?
    C28 C29 C37 C38 . . . . 122.6(3) ?
    C42 C37 C38 C39 . . . . 1.9(4) ?
    C29 C37 C38 C39 . . . . -175.7(2) ?
    C37 C38 C39 C40 . . . . -0.4(4) ?
    C38 C39 C40 C41 . . . . -1.2(4) ?
    C39 C40 C41 C42 . . . . 1.1(4) ?
    C40 C41 C42 C37 . . . . 0.4(4) ?
    C38 C37 C42 C41 . . . . -1.9(4) ?
    C29 C37 C42 C41 . . . . 175.7(2) ?
    C28 C29 N2 C22 . . . . 1.1(3) ?
    C37 C29 N2 C22 . . . . -178.5(2) ?
    C23 C22 N2 C29 . . . . 178.7(2) ?
    C27 C22 N2 C29 . . . . -0.4(3) ?
loop_
    _geom_hbond_atom_site_label_D
    _geom_hbond_atom_site_label_H
    _geom_hbond_atom_site_label_A
    _geom_hbond_site_symmetry_A
    _geom_hbond_distance_DH
    _geom_hbond_distance_HA
    _geom_hbond_distance_DA
    _geom_hbond_angle_DHA
    N1 H1 O2 . 0.88 1.91 2.786(3) 176
    N2 H2 O1 1_655 0.88 1.90 2.775(3) 171
    C20 H20 O1 2_545 0.95 2.44 3.324(3) 155
    C41 H41 O2 2_655 0.95 2.37 3.239(3) 152
    C2 H2A Cg8 . 0.95 2.81 3.715(3) 158
    C14 H14 Cg1 2_545 0.95 2.89 3.616(3) 134
    C17 H17 Cg7 3_666 0.95 2.62 3.508(3) 156
    C23 H23 Cg3 1_655 0.95 2.72 3.608(3) 156
    C35 H35 Cg6 2_655 0.95 2.80 3.527(3) 134
_shelx_res_file
;
TITL 2014ncs0011a
CELL 0.71073 14.5065 11.7911 18.6961 90 107.782 90
ZERR 8 0.001 0.0009 0.0013 0 0.002 0
LATT 1
SYMM -X,0.5+Y,0.5-Z
SFAC C H N O
UNIT 168 120 8 8
size 0.22 0.03 0.01
rem colourless lath
temp -173
acta
L.S. 6
PLAN  20
fmap 2 53
BOND $H
CONF
HTAB
htab n1 o2
eqiv $1 x+1,y,z
htab n2 o1_$1
mpla c9 c10 o1
mpla 9 c1 c2 c3 c4 c5 c6 c7 c8 n1
mpla c10 c11 c12 c13 c14 c15
mpla c16 c17 c18 c19 c20 c21
mpla 9 c1 c2 c3 c4 c5 c6 c7 c8 n1
mpla c30 c31 o2
mpla 9 c22 c23 c24 c25 c26 c27 c28 c29 n2
mpla c31 c32 c33 c34 c35 c36
mpla c37 c38 c38 c40 c41 c42
mpla 9 c22 c23 c24 c25 c26 c27 c28 c29 n2
rem EXTI    0.000000
WGHT    0.101100    1.716600
FVAR       1.65215
MOLE 1
C1    1    0.194462    0.801346    0.396639    11.00000    0.02631    0.03369 =
         0.02274    0.00195    0.01057    0.00534
C2    1    0.239615    0.906745    0.409075    11.00000    0.02389    0.04497 =
         0.03049    0.00170    0.01239   -0.00392
AFIX  43
H2A   2    0.305183    0.915769    0.410374    11.00000   -1.20000
AFIX   0
C3    1    0.185178    0.997622    0.419442    11.00000    0.03969    0.03239 =
         0.03473   -0.00004    0.01232   -0.00634
AFIX  43
H3    2    0.213345    1.071081    0.427697    11.00000   -1.20000
AFIX   0
C4    1    0.088316    0.982642    0.417917    11.00000    0.03363    0.03564 =
         0.03837   -0.00164    0.01197    0.00780
AFIX  43
H4    2    0.052506    1.046506    0.425543    11.00000   -1.20000
AFIX   0
C5    1    0.044216    0.878602    0.405749    11.00000    0.02332    0.04873 =
         0.03160   -0.00068    0.01283    0.00193
AFIX  43
H5    2   -0.021166    0.870178    0.405096    11.00000   -1.20000
AFIX   0
C6    1    0.097285    0.785013    0.394305    11.00000    0.02596    0.03625 =
         0.02363    0.00144    0.01009   -0.00266
C7    1    0.077315    0.663676    0.379133    11.00000    0.01809    0.03787 =
         0.02518    0.00045    0.00962    0.00385
C8    1    0.163075    0.616520    0.372085    11.00000    0.01919    0.03784 =
         0.02452    0.00357    0.01050    0.00055
C9    1   -0.013746    0.611334    0.374654    11.00000    0.02348    0.03797 =
         0.02650    0.00186    0.01230    0.00332
C10   1   -0.026859    0.486276    0.369310    11.00000    0.02381    0.03390 =
         0.02843   -0.00005    0.01476    0.00083
C11   1    0.025801    0.414614    0.426993    11.00000    0.02435    0.03803 =
         0.02601    0.00085    0.01045    0.00105
AFIX  43
H11   2    0.074362    0.444978    0.468962    11.00000   -1.20000
AFIX   0
C12   1    0.006980    0.299748    0.422727    11.00000    0.02567    0.03826 =
         0.03517    0.00551    0.00963    0.00393
AFIX  43
H12   2    0.040709    0.251341    0.462796    11.00000   -1.20000
AFIX   0
C13   1   -0.061712    0.254402    0.359478    11.00000    0.02948    0.03913 =
         0.04005   -0.00347    0.01687   -0.00477
AFIX  43
H13   2   -0.072982    0.174935    0.355890    11.00000   -1.20000
AFIX   0
C14   1   -0.113458    0.325445    0.301917    11.00000    0.02635    0.04675 =
         0.03063   -0.00482    0.01163   -0.00379
AFIX  43
H14   2   -0.160052    0.294506    0.259001    11.00000   -1.20000
AFIX   0
C15   1   -0.097434    0.439576    0.306955    11.00000    0.02411    0.04965 =
         0.02523    0.00471    0.01010    0.00220
AFIX  43
H15   2   -0.134223    0.487968    0.268044    11.00000   -1.20000
AFIX   0
C16   1    0.186953    0.499016    0.355495    11.00000    0.02504    0.03646 =
         0.02747    0.00095    0.01700   -0.00262
C17   1    0.267297    0.445072    0.404659    11.00000    0.02482    0.03886 =
         0.03167   -0.00235    0.01563   -0.00359
AFIX  43
H17   2    0.307304    0.484843    0.446988    11.00000   -1.20000
AFIX   0
C18   1    0.288715    0.334558    0.392013    11.00000    0.02684    0.04877 =
         0.03527    0.00758    0.01704    0.00550
AFIX  43
H18   2    0.343144    0.298327    0.425948    11.00000   -1.20000
AFIX   0
C19   1    0.230476    0.274697    0.329063    11.00000    0.03483    0.03456 =
         0.04431   -0.00038    0.02513    0.00218
AFIX  43
H19   2    0.244671    0.197988    0.320961    11.00000   -1.20000
AFIX   0
C20   1    0.152228    0.329120    0.279114    11.00000    0.02934    0.03820 =
         0.03290   -0.00674    0.01750   -0.00569
AFIX  43
H20   2    0.113397    0.290271    0.235875    11.00000   -1.20000
AFIX   0
C21   1    0.130699    0.440479    0.292377    11.00000    0.02474    0.03990 =
         0.02653   -0.00170    0.01290   -0.00192
AFIX  43
H21   2    0.076964    0.477252    0.258013    11.00000   -1.20000
AFIX   0
N1    3    0.231362    0.697976    0.382476    11.00000    0.01920    0.03859 =
         0.03053   -0.00109    0.01206   -0.00091
AFIX  43
H1    2    0.290578    0.687138    0.380553    11.00000   -1.20000
AFIX   0
O1    4   -0.084476    0.670905    0.375336    11.00000    0.02299    0.03851 =
         0.04317    0.00604    0.01624    0.00581
MOLE 2
C22   1    0.695382    0.519047    0.403008    11.00000    0.02517    0.03307 =
         0.02151   -0.00077    0.00964   -0.00232
C23   1    0.740413    0.414456    0.419309    11.00000    0.02192    0.04616 =
         0.02638   -0.00260    0.01176    0.00420
AFIX  43
H23   2    0.805958    0.403889    0.420973    11.00000   -1.20000
AFIX   0
C24   1    0.685028    0.325600    0.433131    11.00000    0.03982    0.03257 =
         0.02947    0.00234    0.01148    0.00868
AFIX  43
H24   2    0.712558    0.252056    0.443767    11.00000   -1.20000
AFIX   0
C25   1    0.588438    0.343935    0.431461    11.00000    0.03610    0.04017 =
         0.03121   -0.00133    0.01467   -0.01052
AFIX  43
H25   2    0.552366    0.282501    0.442162    11.00000   -1.20000
AFIX   0
C26   1    0.544944    0.448356    0.414762    11.00000    0.02343    0.04359 =
         0.02889   -0.00124    0.01075   -0.00179
AFIX  43
H26   2    0.479700    0.459079    0.413878    11.00000   -1.20000
AFIX   0
C27   1    0.598140    0.538001    0.399186    11.00000    0.02391    0.03418 =
         0.02276   -0.00294    0.00907    0.00091
C28   1    0.578810    0.658056    0.380182    11.00000    0.02023    0.03734 =
         0.02586   -0.00048    0.01069   -0.00290
C29   1    0.665281    0.702453    0.372570    11.00000    0.01877    0.03871 =
         0.02396   -0.00420    0.00929    0.00220
C30   1    0.487330    0.712557    0.372055    11.00000    0.02247    0.04166 =
         0.02690   -0.00513    0.01256   -0.00159
C31   1    0.476787    0.838123    0.364477    11.00000    0.02395    0.03596 =
         0.02817   -0.00098    0.01389    0.00063
C32   1    0.534891    0.910437    0.418740    11.00000    0.02771    0.03943 =
         0.02586   -0.00141    0.01261   -0.00129
AFIX  43
H32   2    0.583334    0.880145    0.460811    11.00000   -1.20000
AFIX   0
C33   1    0.521625    1.026726    0.410998    11.00000    0.03412    0.04016 =
         0.03218   -0.00322    0.01468    0.00039
AFIX  43
H33   2    0.560453    1.076267    0.448176    11.00000   -1.20000
AFIX   0
C34   1    0.451708    1.070843    0.349016    11.00000    0.03840    0.03772 =
         0.03900    0.00362    0.02145    0.00757
AFIX  43
H34   2    0.443927    1.150680    0.343479    11.00000   -1.20000
AFIX   0
C35   1    0.393387    1.000007    0.295357    11.00000    0.03025    0.05192 =
         0.03165    0.00784    0.01403    0.01021
AFIX  43
H35   2    0.345364    1.031058    0.253326    11.00000   -1.20000
AFIX   0
C36   1    0.404777    0.884506    0.302722    11.00000    0.02268    0.04851 =
         0.02683   -0.00221    0.01075   -0.00071
AFIX  43
H36   2    0.363991    0.835740    0.266077    11.00000   -1.20000
AFIX   0
C37   1    0.688825    0.818236    0.351937    11.00000    0.02534    0.03252 =
         0.02877   -0.00153    0.01586    0.00132
C38   1    0.765445    0.879661    0.400431    11.00000    0.02177    0.03951 =
         0.03299    0.00194    0.01232    0.00417
AFIX  43
H38   2    0.805208    0.845037    0.445095    11.00000   -1.20000
AFIX   0
C39   1    0.783586    0.989408    0.384000    11.00000    0.02461    0.04607 =
         0.03909   -0.00359    0.01439   -0.00809
AFIX  43
H39   2    0.835450    1.030415    0.417378    11.00000   -1.20000
AFIX   0
C40   1    0.725724    1.040770    0.318153    11.00000    0.03257    0.03471 =
         0.04021    0.00283    0.02004   -0.00399
AFIX  43
H40   2    0.737470    1.117123    0.307232    11.00000   -1.20000
AFIX   0
C41   1    0.651499    0.980336    0.269039    11.00000    0.02646    0.03985 =
         0.02895    0.00651    0.01558    0.00415
AFIX  43
H41   2    0.612860    1.014617    0.223834    11.00000   -1.20000
AFIX   0
C42   1    0.633442    0.869774    0.285725    11.00000    0.02512    0.03771 =
         0.02714   -0.00231    0.01448    0.00076
AFIX  43
H42   2    0.582560    0.828460    0.251538    11.00000   -1.20000
AFIX   0
N2    3    0.733681    0.620915    0.386828    11.00000    0.02082    0.03793 =
         0.03045    0.00131    0.01225    0.00269
AFIX  43
H2    2    0.793521    0.630533    0.386043    11.00000   -1.20000
AFIX   0
O2    4    0.415190    0.654879    0.371087    11.00000    0.01968    0.04037 =
         0.04431   -0.00455    0.01508   -0.00336
HKLF 4
REM  2014ncs0011a
REM R1 =  0.0761 for   4461 Fo > 4sig(Fo)  and  0.1179 for all   6949 data
REM    415 parameters refined using      0 restraints
END
WGHT      0.1042      1.8801
REM Highest difference peak  0.578,  deepest hole -0.229,  1-sigma level  0.069
Q1    1   0.3230  0.6339  0.3965  11.00000  0.05    0.58
Q2    1   0.8261  0.6807  0.4002  11.00000  0.05    0.54
Q3    1   0.7405  0.8340  0.3633  11.00000  0.05    0.52
Q4    1   0.0244  0.7192  0.3914  11.00000  0.05    0.48
Q5    1   0.5229  0.6017  0.3948  11.00000  0.05    0.46
Q6    1   0.2420  0.5930  0.3819  11.00000  0.05    0.42
Q7    1   0.7407  0.7214  0.3855  11.00000  0.05    0.41
Q8    1   0.2374  0.4805  0.3636  11.00000  0.05    0.41
Q9    1   0.5276  0.7974  0.3781  11.00000  0.05    0.39
Q10   1   0.4424  0.8196  0.3068  11.00000  0.05    0.39
Q11   1  -0.0520  0.4945  0.3134  11.00000  0.05    0.39
Q12   1   0.0577  0.9377  0.3848  11.00000  0.05    0.37
Q13   1   0.2799  0.2569  0.3867  11.00000  0.05    0.37
Q14   1   0.0224  0.5210  0.3794  11.00000  0.05    0.36
Q15   1   0.7967  1.0632  0.3988  11.00000  0.05    0.34
Q16   1   0.0443  0.8187  0.3804  11.00000  0.05    0.34
Q17   1   0.5620  0.7128  0.3975  11.00000  0.05    0.33
Q18   1   0.5789  0.5875  0.3819  11.00000  0.05    0.33
Q19   1   0.0594  0.6122  0.3968  11.00000  0.05    0.32
Q20   1   0.4324  1.0067  0.3569  11.00000  0.05    0.32
;
data_global
_journal_date_recd_electronic     2016-01-27
_journal_date_accepted     2016-02-14
_journal_name_full     'Acta Crystallographica, Section E'
_journal_year     2016
_journal_volume     72
_journal_issue      3
_journal_page_first     363
_journal_page_last     369
_journal_paper_category     GO
_journal_paper_doi     10.1107/S2056989016002620
_journal_coeditor_code     XU5883
_publ_contact_author_name     'Laurent Trembleau, William T A Harrison'
_publ_contact_author_address
;
Department of Chemistry
University of Aberdeen
Meston Walk
Aberdeen AB24 3UE
Scotland
;
_publ_contact_author_email
;
w.harrison@abdn.ac.uk
;
_publ_contact_author_fax     ?
_publ_contact_author_phone     ?
_publ_section_title
;
Four indole derivatives with a phenyl substituent at the 2-position and a
carbonyl group at the 3-position: the <i>C</i>(6) N---H...O chain remains the
same, but the weak reinforcing interactions are different
;
loop_
    _publ_author_name
    _publ_author_footnote
    _publ_author_address
    'Kerr, Jamie R.' .
;
Department of Chemistry
University of Aberdeen
Meston Walk
Aberdeen AB24 3UE
Scotland
;
    'Trembleau, Laurent' .
;
Department of Chemistry
University of Aberdeen
Meston Walk
Aberdeen AB24 3UE
Scotland
;
    'Storey, John M. D.' .
;
Department of Chemistry
University of Aberdeen
Meston Walk
Aberdeen AB24 3UE
Scotland
;
    'Wardell, James L.' .
;
Department of Chemistry
University of Aberdeen
Meston Walk
Aberdeen AB24 3UE
Scotland
Funda\,c\~ao Oswaldo Cruz
Instituto de Tecnologia em F\'armacos-Far Manguinhos
21041-250 Rio de Janeiro
RJ
Brazil
;
    'Harrison, William T. A.' .
;
Department of Chemistry
University of Aberdeen
Meston Walk
Aberdeen AB24 3UE
Scotland
;
_publ_section_synopsis
;
Four related indole derivatives crystallize with a consistent <i>C</i>(6)
N---H...O chain motif, but in each case the reinforcing interactions and
crystal symmetries are different.
;
