# Supplementary material for: Crystal structures of four indole derivatives with a phenyl substituent at the 2-position and a carbonyl group at the 3-position: the C(6) N—H⋯O chain remains the same, but the weak reinforcing inter­actions are different
Source: Acta Crystallogr E Crystallogr Commun. 2016 Feb 20;72(Pt 3):363–9. doi: 10.1107/S2056989016002620 (PMC4778824; doi:10.1107/S2056989016002620)
Supplement: Supplementary file 2 [file e-72-00363-Isup2.hkl]

# 
# h,k,l, Fc-squared, Fo-squared, sigma(Fo-squared) and status flag 
# 
data_I
_shelx_title ' 2013ncs0406' 
_shelx_refln_list_code          4 
_shelx_F_calc_maximum       61.85 
_exptl_crystal_F_000       248.00 
_reflns_d_resolution_high  0.7696 
 
loop_ 
 _symmetry_equiv_pos_as_xyz 
 'x, y, z' 
 '-x, -y, -z' 
 
_cell_length_a     7.4136 
_cell_length_b     7.5070 
_cell_length_c    10.9519 
_cell_angle_alpha 101.274 
_cell_angle_beta   92.218 
_cell_angle_gamma  97.893 
 
_shelx_F_squared_multiplier     1.000 
 
loop_ 
 _refln_index_h 
 _refln_index_k 
 _refln_index_l 
 _refln_F_squared_calc 
 _refln_F_squared_meas 
 _refln_F_squared_sigma 
 _refln_observed_status 
   1   0   0       98.68       74.80      2.36 o 
   3   0   0       16.25       13.30      0.52 o 
   4   0   0       38.83       50.30      1.24 o 
   5   0   0       25.47       22.19      0.67 o 
   6   0   0        4.64        3.59      0.34 o 
   7   0   0       89.99       89.93      1.98 o 
   8   0   0       14.77       12.18      0.67 o 
   9   0   0       17.58       18.15      1.61 o 
  -9   1   0        0.14        0.09      0.34 o 
  -8   1   0       21.16       28.71      1.64 o 
  -7   1   0        6.65        5.65      0.47 o 
  -6   1   0      172.47      190.85      5.41 o 
  -5   1   0        1.01        1.76      0.25 o 
  -4   1   0      113.74      131.33      2.31 o 
  -3   1   0      233.36      250.34      3.79 o 
  -2   1   0     1057.98      997.31     16.81 o 
  -1   1   0      737.84      695.65      9.96 o 
   0   1   0       62.49       54.04      2.45 o 
   1   1   0      424.57      419.53     15.13 o 
   2   1   0     2374.94     2463.08     34.65 o 
   3   1   0       94.24      101.94      1.45 o 
   4   1   0      370.05      402.18      4.99 o 
   5   1   0        9.10       10.15      0.47 o 
   6   1   0      132.06      121.70      1.91 o 
   7   1   0       26.22       20.91      0.96 o 
   8   1   0        6.30        7.98      0.61 o 
   9   1   0       12.21       13.35      1.15 o 
  -9   2   0        3.52        6.72      0.61 o 
  -8   2   0      165.51      162.94      4.05 o 
  -7   2   0        2.24        1.01      0.29 o 
  -6   2   0      353.98      352.10      7.64 o 
  -5   2   0       71.99       77.66      2.41 o 
  -4   2   0      344.97      391.94     11.36 o 
  -3   2   0      130.20      145.52      3.34 o 
  -2   2   0      335.42      349.54     10.31 o 
  -1   2   0     1787.05     1811.62     38.13 o 
   0   2   0      174.66      178.44      3.59 o 
   1   2   0       23.60       18.86      0.87 o 
   2   2   0       22.46       24.46      0.88 o 
   3   2   0      854.76      905.29      7.96 o 
   4   2   0      171.65      187.37      1.69 o 
   5   2   0      318.55      318.86      7.20 o 
   6   2   0        4.16        4.90      0.29 o 
   8   2   0       14.10       13.90      0.95 o 
  -9   3   0       21.20       25.79      1.02 o 
  -8   3   0        0.00        0.33      0.38 o 
  -7   3   0        0.04       -0.03      0.31 o 
  -6   3   0       28.80       24.79      1.08 o 
  -5   3   0        6.42        6.47      0.42 o 
  -4   3   0       83.66      100.67      1.60 o 
  -3   3   0      228.97      227.98      3.22 o 
  -2   3   0      382.77      391.72      2.90 o 
  -1   3   0       99.40       99.29      1.69 o 
   0   3   0      190.12      202.84      2.72 o 
   1   3   0        7.28        7.13      0.36 o 
   2   3   0        3.56        2.46      0.23 o 
   3   3   0      301.45      315.32      9.36 o 
   4   3   0       29.37       29.89      0.87 o 
   5   3   0      498.85      494.94     15.33 o 
   6   3   0       20.12       17.21      0.99 o 
   7   3   0      130.32      111.78     10.76 o 
   8   3   0        0.01        0.13      0.42 o 
  -9   4   0        4.73        3.92      0.45 o 
  -8   4   0       23.06       22.74      0.90 o 
  -7   4   0       98.40       93.73      1.90 o 
  -6   4   0       69.33       63.92      1.03 o 
  -5   4   0       90.88       90.95      1.36 o 
  -4   4   0        2.21        3.10      0.22 o 
  -3   4   0      188.55      205.26      6.85 o 
  -2   4   0        0.10        0.20      0.42 o 
  -1   4   0      302.80      328.66      4.75 o 
   0   4   0       90.03       76.41      1.20 o 
   1   4   0      120.78      128.17      1.68 o 
   2   4   0        0.80        0.78      0.16 o 
   3   4   0       84.47       88.32      3.74 o 
   4   4   0       64.94       65.51      2.21 o 
   5   4   0       89.72       89.60      3.53 o 
   6   4   0        2.02        1.61      0.49 o 
   7   4   0       42.81       40.68      5.37 o 
   8   4   0        8.23        8.54      0.65 o 
  -8   5   0       45.22       41.04      1.23 o 
  -7   5   0       47.19       48.18      2.11 o 
  -6   5   0        7.80        5.16      0.39 o 
  -5   5   0       29.40       27.19      0.79 o 
  -4   5   0        0.00        0.08      0.47 o 
  -3   5   0      157.17      154.38      1.85 o 
  -2   5   0       84.82       99.52      4.34 o 
  -1   5   0       27.27       32.45      1.45 o 
   0   5   0       33.17       35.25      0.98 o 
   1   5   0      369.65      389.41      6.22 o 
   2   5   0       96.86       99.83      1.49 o 
   3   5   0      262.96      292.25     12.34 o 
   4   5   0       25.94       26.64      0.89 o 
   5   5   0       21.37       22.90      1.06 o 
   6   5   0       74.25       77.95      1.87 o 
   7   5   0        2.60        2.31      0.48 o 
  -8   6   0        0.00        0.10      0.58 o 
  -7   6   0      105.07       99.62     12.93 o 
  -6   6   0      299.35      278.93     10.30 o 
  -5   6   0        8.53        6.56      0.40 o 
  -4   6   0       72.17       72.94      1.41 o 
  -3   6   0        4.95       10.56      0.71 o 
  -2   6   0        2.23        3.88      0.48 o 
  -1   6   0       26.45       26.82      1.77 o 
   0   6   0       42.10       44.67      1.50 o 
   1   6   0       10.32       10.20      0.48 o 
   2   6   0       23.28       24.25      0.66 o 
   3   6   0        0.48        0.71      0.19 o 
   4   6   0       56.11       59.81      3.76 o 
   5   6   0       13.70       13.99      1.24 o 
   6   6   0        7.05        7.44      0.59 o 
  -7   7   0        0.42        0.43      0.72 o 
  -6   7   0       97.74      102.82      3.63 o 
  -5   7   0       49.84       46.51      1.78 o 
  -4   7   0       15.66       15.78      1.03 o 
  -3   7   0        3.37        1.93      0.41 o 
  -2   7   0       67.60       69.03      2.70 o 
  -1   7   0       34.45       31.88      2.98 o 
   0   7   0       39.29       42.66      2.68 o 
   1   7   0       29.72       29.40      0.98 o 
   2   7   0       18.56       17.73      0.87 o 
   3   7   0       33.39       33.59      2.76 o 
   4   7   0      144.89      160.95      6.87 o 
   5   7   0       53.54       55.10      3.80 o 
  -6   8   0        2.59        3.92      0.68 o 
  -5   8   0        8.51       12.17      0.95 o 
  -4   8   0        1.99        2.09      0.48 o 
  -3   8   0      240.76      245.72     16.52 o 
  -2   8   0       13.51       12.35      1.60 o 
  -1   8   0       56.85       51.01      5.63 o 
   0   8   0       35.22       35.53      4.85 o 
   1   8   0       67.20       63.69      9.63 o 
   2   8   0        5.19        5.07      0.55 o 
   3   8   0        2.58        3.42      0.93 o 
  -4   9   0        0.25        0.17      0.51 o 
  -3   9   0       21.98       27.02      2.32 o 
  -2   9   0        1.90        2.96      0.58 o 
  -1   9   0       11.21       14.13      1.69 o 
   0   9   0       13.43       13.57      1.45 o 
   1   9   0        0.34        0.54      1.11 o 
  -2  -9   1       50.46       51.71      3.19 o 
  -1  -9   1        3.81        2.84      1.15 o 
   0  -9   1       55.10       57.55      3.19 o 
   1  -9   1       51.41       45.57      5.25 o 
   2  -9   1       30.76       25.86      1.46 o 
   3  -9   1        3.38        1.85      0.48 o 
   4  -9   1        0.37        0.13      0.46 o 
  -4  -8   1       64.47       63.91      2.60 o 
  -3  -8   1        0.10        0.46      0.38 o 
  -2  -8   1        0.09        0.32      0.21 o 
  -1  -8   1        4.73        3.91      0.57 o 
   0  -8   1       28.30       32.68      4.32 o 
   1  -8   1       12.27       12.57      0.87 o 
   2  -8   1        0.86        0.89      0.36 o 
   3  -8   1       33.46       37.37      1.42 o 
   4  -8   1       21.56       20.77      1.32 o 
   5  -8   1        5.09        4.52      0.56 o 
   6  -8   1       61.63       58.86      3.06 o 
  -5  -7   1       42.17       46.19      1.90 o 
  -4  -7   1        4.90        5.35      0.64 o 
  -3  -7   1       69.08       73.64      3.99 o 
  -2  -7   1       13.62       13.69      0.58 o 
  -1  -7   1      151.66      164.98      3.61 o 
   0  -7   1        9.88       10.60      0.75 o 
   1  -7   1        2.71        3.45      1.00 o 
   2  -7   1       22.86       22.76      1.65 o 
   3  -7   1       78.07       81.59      2.55 o 
   4  -7   1        1.96        1.28      0.43 o 
   5  -7   1        3.42        3.02      0.59 o 
   6  -7   1       12.38        9.59      0.96 o 
   7  -7   1        2.90        3.82      0.71 o 
  -6  -6   1        1.69        0.65      0.47 o 
  -5  -6   1      306.50      318.41      3.65 o 
  -4  -6   1       27.94       27.90      1.76 o 
  -3  -6   1      160.79      168.95      4.36 o 
  -2  -6   1       27.48       29.21      0.77 o 
  -1  -6   1        1.17        1.67      0.22 o 
   0  -6   1       67.20       65.25      1.30 o 
   1  -6   1        0.61        1.13      0.33 o 
   2  -6   1       11.18       13.10      0.84 o 
   3  -6   1        9.91       11.09      1.00 o 
   4  -6   1        6.55       10.51      0.73 o 
   5  -6   1       32.98       33.23      1.00 o 
   6  -6   1       20.61       21.93      1.05 o 
   7  -6   1       86.42       86.33      1.94 o 
   8  -6   1        1.54        1.63      0.60 o 
  -7  -5   1        4.02        2.96      0.50 o 
  -6  -5   1       73.76       77.73      1.84 o 
  -5  -5   1        7.61        9.30      0.65 o 
  -4  -5   1       66.98       69.67      3.17 o 
  -3  -5   1       11.96       11.57      0.65 o 
  -2  -5   1        8.36       10.20      0.42 o 
  -1  -5   1        4.71        5.92      0.35 o 
   0  -5   1       93.07      110.95      1.54 o 
   1  -5   1        3.47        3.70      0.66 o 
   2  -5   1        3.59        5.48      0.51 o 
   3  -5   1        5.65        7.53      0.59 o 
   4  -5   1        8.27        9.29      0.47 o 
   5  -5   1       13.52       13.61      0.47 o 
   6  -5   1       30.52       32.74      1.26 o 
   7  -5   1       20.74       22.99      1.26 o 
   8  -5   1        2.61        2.70      0.40 o 
  -8  -4   1        0.55        0.39      0.40 o 
  -7  -4   1       97.91       99.42      2.48 o 
  -6  -4   1       10.75        9.45      1.05 o 
  -5  -4   1       27.32       28.64      0.99 o 
  -4  -4   1       11.85       15.03      0.66 o 
  -3  -4   1       19.52       23.99      0.74 o 
  -2  -4   1      317.05      329.50      4.61 o 
  -1  -4   1        3.72        4.21      0.28 o 
   0  -4   1      285.16      307.04      2.97 o 
   1  -4   1       74.25       86.93      1.84 o 
   2  -4   1      140.86      163.96      6.57 o 
   3  -4   1      142.24      162.49      3.71 o 
   4  -4   1      119.23      131.72      2.32 o 
   5  -4   1       55.88       60.96      1.40 o 
   6  -4   1      125.70      118.70      5.11 o 
   7  -4   1       12.79       12.72      0.63 o 
   8  -4   1      134.67      137.62      5.12 o 
   9  -4   1        1.87        1.51      0.34 o 
  -8  -3   1      111.22      110.52      3.49 o 
  -7  -3   1        0.62        0.57      0.22 o 
  -6  -3   1      428.67      395.37      6.36 o 
  -5  -3   1        0.92        0.78      0.16 o 
  -4  -3   1      228.61      246.21      6.15 o 
  -3  -3   1      158.34      155.05      1.96 o 
  -2  -3   1       71.74       80.34      1.14 o 
  -1  -3   1       37.55       36.64      0.85 o 
   0  -3   1     1924.66     1963.42     21.42 o 
   1  -3   1       27.49       27.52      1.06 o 
   2  -3   1       28.36       40.45      0.90 o 
   3  -3   1       38.29       46.69      0.96 o 
   4  -3   1       89.98       83.60      1.47 o 
   5  -3   1       15.26       17.37      0.69 o 
   6  -3   1       38.70       42.87      1.92 o 
   7  -3   1       10.52       11.97      0.64 o 
   8  -3   1        2.23        0.93      0.43 o 
   9  -3   1       19.02       20.14      1.14 o 
  -8  -2   1       31.33       31.92      1.43 o 
  -7  -2   1      115.01      126.15      2.07 o 
  -6  -2   1      280.27      296.46      3.38 o 
  -5  -2   1      118.69      117.29      2.69 o 
  -4  -2   1      395.06      370.65      2.88 o 
  -3  -2   1      641.30      667.96      4.80 o 
  -2  -2   1     1513.01     1584.76     19.45 o 
  -1  -2   1       66.02       56.68      1.60 o 
   1  -2   1     2644.49     2703.73     14.76 o 
   2  -2   1       34.78       36.56      0.93 o 
   3  -2   1        1.25        0.39      0.18 o 
   4  -2   1      288.84      335.28      4.42 o 
   5  -2   1        1.93        1.89      0.28 o 
   6  -2   1        0.83        0.56      0.29 o 
   7  -2   1        4.77        5.91      0.50 o 
   8  -2   1        2.29        3.12      0.47 o 
   9  -2   1        0.22        0.76      0.48 o 
  -9  -1   1        2.47        2.67      0.51 o 
  -8  -1   1        7.97       10.68      0.58 o 
  -7  -1   1       25.62       21.03      0.88 o 
  -6  -1   1        0.51        0.74      0.27 o 
  -5  -1   1        0.62        0.84      0.19 o 
  -4  -1   1      929.16      965.67     11.71 o 
  -3  -1   1      110.63      128.89      1.99 o 
  -2  -1   1     3825.46     3683.06     16.58 o 
  -1  -1   1     3179.58     3163.17     16.20 o 
   0  -1   1      546.66      513.96     16.27 o 
   2  -1   1       76.39       60.15      1.13 o 
   3  -1   1     1191.19     1172.13     12.46 o 
   4  -1   1       65.81       70.54      1.42 o 
   5  -1   1      149.27      150.46      1.96 o 
   6  -1   1       38.37       34.21      0.95 o 
   7  -1   1      135.45      120.78      6.87 o 
   8  -1   1       11.31       14.62      0.87 o 
   9  -1   1        0.14        0.46      0.57 o 
  -9   0   1       24.55       30.99      1.85 o 
  -8   0   1      116.45      132.22      4.55 o 
  -7   0   1        0.02        0.75      0.25 o 
  -6   0   1      125.60      126.59      3.43 o 
  -5   0   1       48.21       51.29      1.53 o 
  -4   0   1       79.44       86.00      1.83 o 
  -3   0   1      670.32      769.40      9.73 o 
  -2   0   1      314.70      264.16      1.94 o 
  -1   0   1      127.52      110.23      3.14 o 
   1   0   1      273.00      237.98      5.94 o 
   2   0   1       73.17       71.13      1.66 o 
   3   0   1      982.44      942.04     15.38 o 
   4   0   1        0.29        0.16      0.21 o 
   5   0   1       28.82       31.53      1.70 o 
   6   0   1       18.66       16.90      0.64 o 
   7   0   1       74.81       72.23      2.44 o 
   8   0   1        3.71        3.21      0.40 o 
   9   0   1        0.02        0.25      0.45 o 
  -9   1   1        9.29       14.01      0.83 o 
  -8   1   1       19.03       15.75      0.80 o 
  -7   1   1       50.26       46.46      1.31 o 
  -6   1   1        3.31        2.92      0.26 o 
  -5   1   1      103.93      100.75      1.36 o 
  -4   1   1      142.61      171.74      1.57 o 
  -3   1   1      165.99      143.51      2.58 o 
  -2   1   1      225.44      199.64      3.83 o 
  -1   1   1      321.90      325.75      6.00 o 
   0   1   1      206.87      187.75      4.39 o 
   2   1   1        6.08        8.57      0.39 o 
   3   1   1     1677.34     1615.99     23.51 o 
   4   1   1       18.67       15.67      0.77 o 
   5   1   1      346.60      327.26     12.87 o 
   6   1   1       31.80       22.90      0.74 o 
   7   1   1       17.24       14.69      0.70 o 
   8   1   1        5.86        8.00      0.52 o 
   9   1   1        2.97        4.21      0.67 o 
  -9   2   1        0.79        1.77      0.34 o 
  -8   2   1      109.50      106.23      2.82 o 
  -7   2   1        9.32        8.21      0.54 o 
  -6   2   1      125.29      108.19      1.66 o 
  -5   2   1      285.51      300.18      2.68 o 
  -4   2   1        2.88        4.37      0.32 o 
  -3   2   1      647.81      696.47      5.97 o 
  -2   2   1       40.94       43.33      0.93 o 
  -1   2   1      297.25      265.42      2.43 o 
   0   2   1      213.70      199.99      2.63 o 
   1   2   1       29.01       25.01      0.60 o 
   2   2   1      144.03      137.15      1.95 o 
   3   2   1      234.52      222.05      2.68 o 
   4   2   1      133.81      134.53      4.76 o 
   5   2   1        9.75        9.00      0.38 o 
   6   2   1       33.44       32.74      1.91 o 
   7   2   1        0.00        0.06      0.22 o 
   8   2   1       48.34       50.61      1.61 o 
  -9   3   1       12.13       13.72      0.69 o 
  -8   3   1       24.97       26.33      0.80 o 
  -7   3   1       61.88       67.39      1.60 o 
  -6   3   1       14.89       12.19      0.48 o 
  -5   3   1      230.62      242.66      2.21 o 
  -4   3   1        0.62        0.30      0.15 o 
  -3   3   1      418.64      459.66      6.63 o 
  -2   3   1       83.16       77.08      1.77 o 
  -1   3   1       47.99       55.37      1.15 o 
   0   3   1       11.19       12.70      0.50 o 
   1   3   1       92.33       88.85      1.82 o 
   2   3   1      197.23      197.74      2.40 o 
   3   3   1      109.11      110.29      2.44 o 
   4   3   1       21.97       19.00      0.64 o 
   5   3   1        1.92        1.52      0.20 o 
   6   3   1      116.86      106.76      4.49 o 
   7   3   1        3.88        3.31      0.34 o 
   8   3   1       22.91       23.48      2.26 o 
  -9   4   1       37.29       35.04      1.08 o 
  -8   4   1        3.54        2.95      0.37 o 
  -7   4   1      179.27      175.28      6.85 o 
  -6   4   1      269.59      253.77      2.09 o 
  -5   4   1       26.60       27.25      1.08 o 
  -4   4   1       70.69       67.17      1.24 o 
  -3   4   1        0.53        0.28      0.29 o 
  -2   4   1        6.57       10.31      0.45 o 
  -1   4   1      108.80      123.45      2.08 o 
   0   4   1      122.22      109.86      2.63 o 
   1   4   1      106.44      112.13      1.29 o 
   2   4   1       78.33       86.07      1.53 o 
   3   4   1       16.65       14.46      0.73 o 
   4   4   1        8.02        7.70      0.49 o 
   5   4   1      277.71      285.75     19.66 o 
   6   4   1       23.13       25.48      2.26 o 
   7   4   1        3.60        3.28      0.57 o 
  -8   5   1        0.40        0.59      0.42 o 
  -7   5   1       52.91       46.50      2.47 o 
  -6   5   1       31.84       27.43      0.97 o 
  -5   5   1      117.06      108.51      3.18 o 
  -4   5   1        9.01       10.43      0.47 o 
  -3   5   1       96.75      111.86      1.68 o 
  -2   5   1       15.26       14.85      0.55 o 
  -1   5   1        0.18        0.38      0.23 o 
   0   5   1        0.85        0.72      0.16 o 
   1   5   1      178.90      178.55      3.56 o 
   2   5   1       18.84       18.02      0.61 o 
   3   5   1       67.69       71.31      1.35 o 
   4   5   1      139.83      146.62      7.80 o 
   5   5   1      183.39      190.82      3.17 o 
   6   5   1        3.85        5.06      0.63 o 
   7   5   1        0.83        0.83      0.49 o 
  -8   6   1        2.77        2.00      0.69 o 
  -7   6   1       30.91       33.47      1.78 o 
  -6   6   1       77.00       69.22      3.56 o 
  -5   6   1        1.30        3.16      0.34 o 
  -4   6   1       26.66       24.45      0.79 o 
  -3   6   1      310.82      336.92     10.83 o 
  -2   6   1        4.19        2.57      0.45 o 
  -1   6   1       40.02       40.46      1.63 o 
   0   6   1       63.17       65.26      1.33 o 
   1   6   1       70.68       71.87      1.32 o 
   2   6   1        1.78        1.85      0.39 o 
   3   6   1        3.57        3.67      0.30 o 
   4   6   1       49.85       49.87      5.59 o 
   5   6   1        0.72        0.79      0.46 o 
   6   6   1       25.73       26.76      1.19 o 
  -7   7   1       23.72       18.62      1.64 o 
  -6   7   1       62.47       66.97      3.12 o 
  -5   7   1      155.20      149.01      2.91 o 
  -4   7   1       34.05       31.54      1.84 o 
  -3   7   1        1.56        1.26      0.41 o 
  -2   7   1       80.28       81.24      9.51 o 
  -1   7   1       27.50       29.94      4.96 o 
   0   7   1       53.36       54.99      2.19 o 
   1   7   1        0.01        0.17      0.30 o 
   2   7   1       48.62       48.01      3.98 o 
   3   7   1      113.92      105.08      5.49 o 
   4   7   1       30.29       32.61      1.45 o 
   5   7   1       22.98       22.83      2.20 o 
  -6   8   1        3.51        1.88      0.86 o 
  -5   8   1       68.78       73.98      3.91 o 
  -4   8   1        0.45        0.72      0.41 o 
  -3   8   1       33.05       36.37      1.54 o 
  -2   8   1        1.26        0.90      0.42 o 
  -1   8   1        0.75        1.14      0.45 o 
   0   8   1       13.61       14.35      2.41 o 
   1   8   1        0.62        0.63      0.31 o 
   2   8   1        5.31        4.21      1.02 o 
   3   8   1        0.59        0.75      1.16 o 
  -4   9   1       35.90       39.98      3.72 o 
  -3   9   1       17.14       15.98      2.05 o 
  -2   9   1       22.77       19.19      2.15 o 
  -1   9   1        4.24        3.93      0.96 o 
   0   9   1        9.18       10.03      1.34 o 
   1   9   1        0.61        0.48      1.12 o 
  -2  -9   2        0.65        0.69      1.04 o 
  -1  -9   2       61.97       66.73      3.43 o 
   0  -9   2        0.24        1.30      0.88 o 
   1  -9   2        0.10       -0.09      0.45 o 
   2  -9   2        0.54        0.59      0.33 o 
   3  -9   2       12.93       13.32      0.92 o 
   4  -9   2        3.84        2.68      0.55 o 
  -4  -8   2       17.69       21.13      1.67 o 
  -3  -8   2       53.34       54.44      2.37 o 
  -2  -8   2        2.28        2.56      0.45 o 
  -1  -8   2        0.13        0.25      0.29 o 
   0  -8   2       18.33       19.51      1.72 o 
   1  -8   2       10.45        9.55      0.70 o 
   2  -8   2        3.68        2.88      0.54 o 
   3  -8   2        0.51        0.70      0.40 o 
   4  -8   2        0.04       -0.09      0.46 o 
   5  -8   2        5.54        5.04      0.65 o 
   6  -8   2       39.03       34.07      1.97 o 
  -5  -7   2       11.37       12.85      0.76 o 
  -4  -7   2       51.19       51.44      1.26 o 
  -3  -7   2       23.39       23.38      0.93 o 
  -2  -7   2       23.16       23.92      1.06 o 
  -1  -7   2        7.18        6.87      0.46 o 
   0  -7   2        6.75        7.26      0.78 o 
   1  -7   2        5.19        5.46      0.56 o 
   2  -7   2        5.97        6.50      0.58 o 
   3  -7   2        2.78        1.59      0.38 o 
   4  -7   2        0.22        0.33      0.38 o 
   5  -7   2       20.24       21.31      0.99 o 
   6  -7   2        0.03       -0.06      0.51 o 
   7  -7   2       43.38       48.82      3.05 o 
  -6  -6   2       21.71       22.41      1.17 o 
  -5  -6   2       33.30       34.01      1.18 o 
  -4  -6   2        0.77        0.63      0.26 o 
  -3  -6   2       31.66       31.25      0.81 o 
  -2  -6   2       50.90       52.64      1.44 o 
  -1  -6   2        1.21        1.29      0.17 o 
   0  -6   2        7.56        7.23      0.74 o 
   1  -6   2        0.41        0.96      0.39 o 
   2  -6   2        0.11        0.65      0.30 o 
   3  -6   2       16.67       16.91      0.87 o 
   4  -6   2       60.23       61.40      1.72 o 
   5  -6   2       17.14       17.74      0.59 o 
   6  -6   2      105.32      108.19      2.23 o 
   7  -6   2       28.59       27.39      0.98 o 
   8  -6   2       95.54       89.75      3.34 o 
  -7  -5   2        0.00        0.06      0.44 o 
  -6  -5   2       57.29       54.95      1.60 o 
  -5  -5   2        0.83        0.84      0.36 o 
  -4  -5   2        5.71        5.86      0.42 o 
  -3  -5   2        1.02        0.72      0.24 o 
  -2  -5   2        4.69        4.02      0.22 o 
  -1  -5   2        1.37        0.90      0.17 o 
   0  -5   2      192.38      194.91      3.86 o 
   1  -5   2       76.52       74.70      2.92 o 
   2  -5   2        4.57        4.24      0.44 o 
   3  -5   2        4.44        6.74      0.41 o 
   4  -5   2       58.64       61.23      1.45 o 
   5  -5   2        0.24        0.30      0.23 o 
   6  -5   2       35.93       39.81      1.28 o 
   7  -5   2        7.55        7.90      0.55 o 
   8  -5   2        0.73        1.32      0.54 o 
  -8  -4   2      104.27       95.67      4.00 o 
  -7  -4   2      173.19      176.26      2.78 o 
  -6  -4   2      148.97      162.90      5.31 o 
  -5  -4   2       62.49       64.22      1.85 o 
  -4  -4   2        5.91        6.54      0.49 o 
  -3  -4   2      118.83      127.98      1.79 o 
  -2  -4   2       14.70       17.83      0.54 o 
  -1  -4   2      288.77      317.62      3.33 o 
   0  -4   2      584.27      637.59      8.32 o 
   1  -4   2     1663.04     1881.56      8.64 o 
   2  -4   2       42.70       44.36      1.12 o 
   3  -4   2      182.00      189.22      3.30 o 
   4  -4   2        0.03       -0.37      0.45 o 
   5  -4   2      246.52      258.27      2.69 o 
   6  -4   2       21.72       21.00      0.93 o 
   7  -4   2       54.29       52.51      2.55 o 
   8  -4   2       19.89       18.83      0.91 o 
   9  -4   2        0.00       -0.47      0.47 o 
  -8  -3   2       17.56       14.41      0.98 o 
  -7  -3   2        3.96        3.75      0.45 o 
  -6  -3   2        4.30        4.20      0.56 o 
  -5  -3   2       40.77       42.14      0.86 o 
  -4  -3   2       62.47       62.83      1.21 o 
  -3  -3   2      297.81      304.29      2.79 o 
  -2  -3   2       27.14       29.28      0.82 o 
  -1  -3   2        1.95        3.98      0.24 o 
   0  -3   2      373.28      387.20      4.95 o 
   1  -3   2      331.48      335.51      6.36 o 
   2  -3   2       91.41       80.33      4.30 o 
   3  -3   2      399.37      408.47      2.59 o 
   4  -3   2      126.71      132.57      1.90 o 
   5  -3   2        2.88        3.41      0.31 o 
   6  -3   2       43.60       43.33      1.51 o 
   7  -3   2        3.69        2.05      0.30 o 
   8  -3   2        0.89        0.85      0.43 o 
   9  -3   2       12.01       11.60      0.76 o 
  -8  -2   2        4.22        6.88      0.50 o 
  -7  -2   2       12.46       10.92      0.57 o 
  -6  -2   2        0.18        0.22      0.54 o 
  -5  -2   2      157.48      162.74      1.99 o 
  -4  -2   2      250.48      264.40      5.41 o 
  -3  -2   2      359.18      385.43      2.27 o 
  -2  -2   2        1.60        3.66      0.25 o 
  -1  -2   2      142.17      141.69      1.61 o 
   1  -2   2      273.24      254.32      4.96 o 
   2  -2   2      346.83      365.88      4.52 o 
   3  -2   2       10.05       13.58      0.57 o 
   4  -2   2       42.07       55.04      1.34 o 
   5  -2   2       23.01       21.77      0.85 o 
   6  -2   2        2.13        1.96      0.28 o 
   7  -2   2      176.45      178.22      4.24 o 
   8  -2   2        0.38        0.40      0.42 o 
   9  -2   2       47.65       44.20      3.10 o 
  -9  -1   2        0.04        0.11      0.33 o 
  -8  -1   2        4.31        2.34      0.32 o 
  -7  -1   2        7.26        6.76      0.55 o 
  -6  -1   2       11.24       13.28      0.54 o 
  -5  -1   2        5.10        6.41      0.34 o 
  -4  -1   2      126.90      159.89      2.71 o 
  -3  -1   2      422.46      459.24      4.63 o 
  -2  -1   2      682.88      677.31      5.80 o 
  -1  -1   2      673.54      675.90      5.71 o 
   0  -1   2      170.13      166.08      2.52 o 
   1  -1   2      486.05      475.33      5.75 o 
   2  -1   2       14.18       16.89      0.53 o 
   3  -1   2      179.33      202.78      8.63 o 
   4  -1   2       49.99       47.11      0.95 o 
   5  -1   2        6.30        5.48      0.53 o 
   6  -1   2        3.97        1.39      0.18 o 
   7  -1   2       37.27       31.74      0.92 o 
   8  -1   2       29.38       33.91      1.42 o 
   9  -1   2       24.89       30.32      2.64 o 
  -9   0   2        6.77        5.37      0.47 o 
  -8   0   2      133.87      123.33      3.32 o 
  -7   0   2       16.75       17.53      0.74 o 
  -6   0   2      256.27      220.41      6.13 o 
  -5   0   2      129.58      129.11      1.56 o 
  -4   0   2       34.35       37.37      0.82 o 
  -3   0   2       74.42       76.46      1.46 o 
  -2   0   2        7.73        7.91      0.27 o 
  -1   0   2      797.88      748.57      7.72 o 
   1   0   2      445.98      388.47     12.69 o 
   2   0   2      256.90      227.80      2.81 o 
   3   0   2        0.12        0.49      0.21 o 
   4   0   2        0.00        0.12      0.20 o 
   5   0   2       16.69       18.52      0.84 o 
   6   0   2        1.39        0.85      0.25 o 
   7   0   2       79.85       82.98      2.09 o 
   8   0   2       97.98      100.08      2.00 o 
   9   0   2        2.22        1.50      0.42 o 
  -9   1   2       45.16       46.76      2.09 o 
  -8   1   2        0.93        1.27      0.31 o 
  -7   1   2       28.76       33.52      0.91 o 
  -6   1   2       23.54       18.08      0.71 o 
  -5   1   2      234.97      239.20      3.02 o 
  -4   1   2        1.31        2.13      0.15 o 
  -3   1   2      123.16      130.54      1.01 o 
  -2   1   2        1.19        2.33      0.16 o 
  -1   1   2      203.17      173.84      6.85 o 
   0   1   2      176.77      151.68      1.50 o 
   1   1   2      227.35      221.84      3.85 o 
   2   1   2      300.52      295.85      2.60 o 
   3   1   2       94.33       92.12      1.32 o 
   4   1   2        0.01        0.18      0.26 o 
   5   1   2      281.45      258.79     23.82 o 
   6   1   2      256.64      225.50      7.96 o 
   7   1   2       47.62       44.04      1.51 o 
   8   1   2        7.01        5.12      0.44 o 
   9   1   2       12.97        8.67      0.84 o 
  -9   2   2       13.86       13.99      0.66 o 
  -8   2   2       28.51       31.14      1.04 o 
  -7   2   2      180.18      177.74      3.12 o 
  -6   2   2      184.40      167.62      2.43 o 
  -5   2   2       79.62       73.08      1.06 o 
  -4   2   2        4.72        2.77      0.20 o 
  -3   2   2       13.80       13.70      0.45 o 
  -2   2   2        0.97        1.18      0.15 o 
  -1   2   2        9.68       11.00      0.41 o 
   0   2   2      438.50      415.26      3.51 o 
   1   2   2       28.41       24.75      0.57 o 
   2   2   2        0.27        0.39      0.10 o 
   3   2   2       19.52       15.26      0.45 o 
   4   2   2        5.33        5.21      0.33 o 
   5   2   2      457.74      405.12     10.88 o 
   6   2   2        0.59        0.49      0.20 o 
   7   2   2        1.45        1.01      0.21 o 
   8   2   2        0.40        0.15      0.45 o 
  -9   3   2        8.80        8.29      0.57 o 
  -8   3   2        0.83        0.89      0.30 o 
  -7   3   2        0.05       -0.06      0.25 o 
  -6   3   2        1.89        2.61      0.27 o 
  -5   3   2       16.78       15.28      0.49 o 
  -4   3   2       19.13       15.61      0.68 o 
  -3   3   2      286.98      300.44      4.30 o 
  -2   3   2       70.70       92.02      1.14 o 
  -1   3   2       41.02       38.72      1.13 o 
   0   3   2       37.50       36.19      1.01 o 
   1   3   2      435.26      448.82      9.68 o 
   2   3   2      356.56      366.41      2.58 o 
   3   3   2      183.59      208.34      2.80 o 
   4   3   2       15.10       14.30      0.60 o 
   5   3   2      196.61      187.45      4.65 o 
   6   3   2       62.48       57.10      2.23 o 
   7   3   2        0.15        0.03      0.36 o 
   8   3   2        4.32        4.54      0.53 o 
  -9   4   2       45.43       53.35      1.74 o 
  -8   4   2        5.48        5.40      0.58 o 
  -7   4   2       49.28       46.47      2.05 o 
  -6   4   2      336.56      306.78      2.61 o 
  -5   4   2       28.26       26.39      0.95 o 
  -4   4   2       55.76       52.73      1.01 o 
  -3   4   2      153.85      173.15      2.26 o 
  -2   4   2       29.07       29.89      0.66 o 
  -1   4   2       53.43       55.26      1.25 o 
   0   4   2      156.28      163.98      2.86 o 
   1   4   2       66.21       69.15      1.06 o 
   2   4   2        0.82        1.32      0.17 o 
   3   4   2       18.70       18.03      0.74 o 
   4   4   2      178.00      179.39      8.30 o 
   5   4   2        7.40        7.16      0.51 o 
   6   4   2       43.52       44.53      2.16 o 
   7   4   2       22.46       23.44      1.32 o 
  -8   5   2       21.90       22.29      1.53 o 
  -7   5   2        8.01        7.46      0.78 o 
  -6   5   2      106.43      107.10      5.40 o 
  -5   5   2       33.33       30.37      2.03 o 
  -4   5   2        4.64        3.71      0.32 o 
  -3   5   2       22.46       23.83      0.72 o 
  -2   5   2      126.90      133.05      3.05 o 
  -1   5   2       20.85       19.64      0.61 o 
   0   5   2       47.57       55.05      0.98 o 
   1   5   2       48.01       52.67      1.03 o 
   2   5   2       55.81       59.99      1.04 o 
   3   5   2      206.45      204.88      3.89 o 
   4   5   2      106.60      101.11      8.61 o 
   5   5   2        2.20        2.19      0.46 o 
   6   5   2        1.61        2.48      0.42 o 
  -7   6   2       24.26       21.53      1.55 o 
  -6   6   2      125.29      116.17      5.27 o 
  -5   6   2        3.81        3.14      0.32 o 
  -4   6   2       38.85       34.07      1.10 o 
  -3   6   2      160.62      162.25      2.86 o 
  -2   6   2       29.06       33.04      0.77 o 
  -1   6   2        5.85        5.20      0.37 o 
   0   6   2       55.61       57.88      1.09 o 
   1   6   2        0.17        0.29      0.19 o 
   2   6   2       27.14       27.14      0.85 o 
   3   6   2        6.35        5.91      0.56 o 
   4   6   2        0.99        0.84      0.37 o 
   5   6   2        3.05        3.14      0.92 o 
   6   6   2        2.08        2.90      0.61 o 
  -7   7   2       27.33       29.68      2.24 o 
  -6   7   2       20.29       22.50      1.60 o 
  -5   7   2      150.50      144.61      4.88 o 
  -4   7   2        4.73        4.39      0.45 o 
  -3   7   2       10.55       10.88      0.94 o 
  -2   7   2       69.30       61.97      8.38 o 
  -1   7   2        6.37        6.10      0.41 o 
   0   7   2        3.35        3.16      0.30 o 
   1   7   2        3.29        3.62      0.35 o 
   2   7   2        9.09        8.40      0.83 o 
   3   7   2       20.39       19.11      1.83 o 
   4   7   2        3.59        5.12      0.94 o 
  -5   8   2       77.10       81.62      4.00 o 
  -4   8   2        3.74        3.13      0.52 o 
  -3   8   2        4.36        5.21      0.54 o 
  -2   8   2       15.02       15.73      3.79 o 
  -1   8   2       20.29       22.25      3.17 o 
   0   8   2        2.88        3.10      0.42 o 
   1   8   2        0.13        0.34      1.05 o 
   2   8   2       41.05       40.95     13.38 o 
   3   8   2        3.78        3.11      0.47 o 
  -3   9   2       91.82       84.40      2.45 o 
  -2   9   2        3.65        3.05      0.48 o 
  -1   9   2       61.53       55.77     10.20 o 
   0   9   2        0.01       -0.22      0.99 o 
  -2  -9   3        7.77        8.64      1.46 o 
  -1  -9   3       27.92       34.09      2.48 o 
   0  -9   3        0.24        0.17      0.54 o 
   1  -9   3        0.06        0.53      0.50 o 
   2  -9   3        0.18        0.11      0.42 o 
   3  -9   3       16.86       19.07      1.30 o 
   4  -9   3        1.40        1.49      0.61 o 
  -4  -8   3       26.01       25.99      1.68 o 
  -3  -8   3       14.76       15.01      1.97 o 
  -2  -8   3        2.38        2.37      0.36 o 
  -1  -8   3        6.46        6.04      0.58 o 
   0  -8   3        9.91        9.84      0.76 o 
   1  -8   3        1.93        2.45      0.48 o 
   2  -8   3       11.35       12.33      0.86 o 
   3  -8   3       21.53       24.44      2.08 o 
   4  -8   3       58.00       59.78      1.81 o 
   5  -8   3       26.07       31.64      2.00 o 
   6  -8   3       40.77       37.11      2.10 o 
  -5  -7   3        0.76        0.75      0.29 o 
  -4  -7   3        5.04        5.42      0.44 o 
  -3  -7   3       13.14       13.57      0.60 o 
  -2  -7   3        3.33        2.96      0.27 o 
  -1  -7   3       41.51       41.36      1.04 o 
   0  -7   3        0.25        0.22      0.35 o 
   1  -7   3      155.16      165.29      5.57 o 
   2  -7   3        0.00        0.27      0.42 o 
   3  -7   3        7.91        8.71      0.67 o 
   4  -7   3        2.39        2.03      0.39 o 
   5  -7   3       22.38       24.93      1.39 o 
   6  -7   3       44.14       47.24      2.55 o 
   7  -7   3        1.81        2.55      0.87 o 
  -6  -6   3       28.79       31.70      1.20 o 
  -5  -6   3        0.08        0.39      0.45 o 
  -4  -6   3        0.21        0.12      0.23 o 
  -3  -6   3       51.23       52.07      1.10 o 
  -2  -6   3       48.52       51.47      1.43 o 
  -1  -6   3        2.35        1.72      0.22 o 
   0  -6   3       21.36       24.03      0.74 o 
   1  -6   3       89.45      105.59      4.28 o 
   2  -6   3        1.47        1.47      0.39 o 
   3  -6   3      309.22      333.35      4.06 o 
   4  -6   3       16.21       17.64      0.56 o 
   5  -6   3      144.85      146.59      3.48 o 
   6  -6   3       38.53       40.16      1.49 o 
   7  -6   3        1.41        1.59      0.30 o 
   8  -6   3       64.40       66.73      2.92 o 
  -7  -5   3        0.81        0.48      0.37 o 
  -6  -5   3       36.98       35.51      1.00 o 
  -5  -5   3        9.14        8.42      0.47 o 
  -4  -5   3        7.13        6.94      0.36 o 
  -3  -5   3      208.35      223.96      4.40 o 
  -2  -5   3        7.89        7.32      0.38 o 
  -1  -5   3        0.14        0.50      0.30 o 
   0  -5   3      555.32      581.30     11.36 o 
   1  -5   3      323.01      332.72      4.04 o 
   2  -5   3        4.37        2.97      0.40 o 
   3  -5   3       93.56       99.47      1.48 o 
   4  -5   3      287.29      301.30      2.62 o 
   5  -5   3       68.15       67.85      1.60 o 
   6  -5   3        1.61        1.80      0.32 o 
   7  -5   3       13.55       13.98      1.13 o 
   8  -5   3        0.32        0.24      0.38 o 
  -8  -4   3        6.79        7.39      0.54 o 
  -7  -4   3        0.78        1.33      0.32 o 
  -6  -4   3        9.70        8.95      0.45 o 
  -5  -4   3        9.04        7.57      0.59 o 
  -4  -4   3       35.68       37.37      1.07 o 
  -3  -4   3      143.99      150.12      1.65 o 
  -2  -4   3        0.01        0.21      0.17 o 
  -1  -4   3       12.69       16.92      0.58 o 
   0  -4   3     2923.59     3137.75     64.71 o 
   1  -4   3      318.71      327.77      7.18 o 
   2  -4   3      297.51      315.71      5.34 o 
   3  -4   3       83.89       76.81      2.64 o 
   4  -4   3        0.35        1.80      0.19 o 
   5  -4   3      107.12      113.22      3.16 o 
   6  -4   3       55.00       52.93      1.48 o 
   7  -4   3      107.68      107.34      6.16 o 
   8  -4   3        9.01        7.92      0.71 o 
   9  -4   3       10.81        9.09      0.88 o 
  -8  -3   3        3.31        0.91      0.28 o 
  -7  -3   3       17.52       14.49      0.51 o 
  -6  -3   3        2.85        2.24      0.21 o 
  -5  -3   3        5.97        5.61      0.28 o 
  -4  -3   3      145.21      151.94      4.39 o 
  -3  -3   3      116.16      129.88      2.20 o 
  -2  -3   3      211.82      224.39      3.12 o 
  -1  -3   3       96.35      108.53      1.89 o 
   0  -3   3      278.23      271.17      4.75 o 
   1  -3   3      102.74      111.04      1.74 o 
   2  -3   3       56.94       56.64      0.93 o 
   3  -3   3      384.65      382.08      8.28 o 
   4  -3   3        3.30        1.85      0.25 o 
   5  -3   3       78.32       75.29      2.48 o 
   6  -3   3      202.24      203.61      5.92 o 
   7  -3   3      143.30      143.02      8.67 o 
   8  -3   3      218.89      243.07      7.21 o 
   9  -3   3       22.92       25.25      1.68 o 
  -8  -2   3       55.57       54.38      1.59 o 
  -7  -2   3       12.53       11.25      0.57 o 
  -6  -2   3      110.15      104.37      5.65 o 
  -5  -2   3       20.05       18.50      0.49 o 
  -4  -2   3        6.66        7.92      0.27 o 
  -3  -2   3       44.98       50.88      0.86 o 
  -2  -2   3       16.85       15.76      0.41 o 
  -1  -2   3      111.06      120.55      3.70 o 
   0  -2   3     1280.06     1294.99     29.51 o 
   1  -2   3        0.20        0.28      0.21 o 
   2  -2   3      914.19      919.19     14.73 o 
   3  -2   3      108.11      122.27      3.60 o 
   4  -2   3       33.46       35.36      1.43 o 
   5  -2   3        1.82        0.67      0.28 o 
   6  -2   3       19.09       21.11      1.24 o 
   7  -2   3       46.33       45.95      2.59 o 
   8  -2   3       16.09       18.51      1.09 o 
   9  -2   3       11.66       13.17      0.86 o 
  -9  -1   3       73.32       86.64      2.02 o 
  -8  -1   3        5.42        4.99      0.34 o 
  -7  -1   3        0.78        0.22      0.21 o 
  -6  -1   3       18.19       18.31      0.50 o 
  -5  -1   3       25.61       26.45      0.88 o 
  -4  -1   3        0.59        0.24      0.17 o 
  -3  -1   3        0.02        0.23      0.13 o 
  -2  -1   3       49.50       46.89      0.76 o 
  -1  -1   3       62.21       58.74      0.81 o 
   0  -1   3      869.55      780.13      8.69 o 
   1  -1   3       64.61       63.86      1.62 o 
   2  -1   3      310.07      329.88      2.67 o 
   3  -1   3      230.00      243.26      2.41 o 
   4  -1   3       29.79       31.03      0.74 o 
   5  -1   3      377.66      380.50      2.92 o 
   6  -1   3      100.25       83.73      1.42 o 
   7  -1   3       84.80       76.80      4.49 o 
   8  -1   3        0.37        0.13      0.56 o 
   9  -1   3        9.70        8.90      0.71 o 
  -9   0   3        0.60        0.08      0.28 o 
  -8   0   3       71.60       77.32      2.30 o 
  -7   0   3      115.06      114.07      3.15 o 
  -6   0   3      131.51      106.43      2.13 o 
  -5   0   3       65.41       63.26      0.82 o 
  -4   0   3       19.77       21.00      0.44 o 
  -3   0   3       39.04       41.65      0.59 o 
  -2   0   3        1.66        1.54      0.12 o 
  -1   0   3       34.97       29.16      0.71 o 
   0   0   3      433.97      406.59      6.64 o 
   1   0   3        2.78        3.78      0.26 o 
   2   0   3       40.20       34.07      0.79 o 
   3   0   3        5.64        9.28      0.54 o 
   4   0   3      342.79      343.34      5.06 o 
   5   0   3      304.02      299.46     16.04 o 
   6   0   3      225.59      210.46      9.59 o 
   7   0   3       24.54       23.70      1.34 o 
   8   0   3       11.32       12.93      0.71 o 
   9   0   3       39.43       49.63      1.81 o 
  -9   1   3        0.91        1.00      0.31 o 
  -8   1   3        0.09        0.10      0.24 o 
  -7   1   3        9.31       11.59      0.51 o 
  -6   1   3        5.72        5.66      0.25 o 
  -5   1   3       15.16       15.99      0.45 o 
  -4   1   3       11.06        6.78      0.24 o 
  -3   1   3      310.83      324.62      4.82 o 
  -2   1   3      693.55      759.92      4.80 o 
  -1   1   3       28.13       24.93      0.93 o 
   0   1   3      205.39      190.92      1.63 o 
   1   1   3      256.39      261.16      2.59 o 
   2   1   3     1000.94      997.15      5.99 o 
   3   1   3      308.92      310.50      3.51 o 
   4   1   3        0.00        0.36      0.19 o 
   5   1   3        0.57        0.21      0.16 o 
   6   1   3      160.05      114.16      2.23 o 
   7   1   3       31.39       28.64      1.78 o 
   8   1   3       39.72       43.43      2.92 o 
  -9   2   3        0.04        0.10      0.33 o 
  -8   2   3        5.32        7.56      0.50 o 
  -7   2   3       90.02       91.31      1.97 o 
  -6   2   3      379.71      347.76      4.21 o 
  -5   2   3       14.19       14.18      0.43 o 
  -4   2   3      155.18      147.90      3.62 o 
  -3   2   3      103.07      109.69      2.13 o 
  -2   2   3       24.91       29.73      0.66 o 
  -1   2   3       16.36       16.69      0.50 o 
   0   2   3      907.68      906.57      7.75 o 
   1   2   3        0.01        0.23      0.13 o 
   2   2   3        0.05        1.24      0.14 o 
   3   2   3        1.53        1.82      0.68 o 
   4   2   3      146.28      134.23      1.61 o 
   5   2   3       89.34       77.34      3.05 o 
   6   2   3       66.55       62.23      9.63 o 
   7   2   3        0.17        0.06      0.29 o 
   8   2   3       11.52       13.68      2.06 o 
  -9   3   3        1.43        0.71      0.49 o 
  -8   3   3        4.41        5.95      0.87 o 
  -7   3   3        9.54        7.15      0.53 o 
  -6   3   3      250.29      252.28      6.92 o 
  -5   3   3        4.28        3.18      0.26 o 
  -4   3   3       29.51       24.79      0.72 o 
  -3   3   3      370.30      391.41      4.40 o 
  -2   3   3      218.85      240.76      4.06 o 
  -1   3   3       43.21       42.88      0.80 o 
   0   3   3      300.00      313.98      3.26 o 
   1   3   3      261.99      271.07      1.93 o 
   2   3   3      120.24      132.93      1.82 o 
   3   3   3      184.58      183.97      2.92 o 
   4   3   3      137.95      130.46      2.12 o 
   5   3   3       92.52       86.06      1.58 o 
   6   3   3        9.38        9.90      1.50 o 
   7   3   3        6.87        6.88      1.03 o 
   8   3   3        2.75        1.48      0.58 o 
  -8   4   3        6.54        5.68      0.54 o 
  -7   4   3       46.18       46.55      2.86 o 
  -6   4   3        4.62        3.08      0.32 o 
  -5   4   3       98.05      103.47      4.07 o 
  -4   4   3       12.96       15.55      0.69 o 
  -3   4   3      106.87      120.76      1.33 o 
  -2   4   3      127.54      127.11      3.86 o 
  -1   4   3        1.98        4.72      0.33 o 
   0   4   3      162.15      165.15      2.38 o 
   1   4   3       10.03       13.92      0.48 o 
   2   4   3        5.65        5.31      0.30 o 
   3   4   3       10.96       12.08      0.46 o 
   4   4   3        1.65        1.80      0.30 o 
   5   4   3       23.98       23.08      2.15 o 
   6   4   3        0.60        0.15      0.46 o 
   7   4   3      119.76      117.20      6.63 o 
  -8   5   3       10.30       10.83      0.69 o 
  -7   5   3       62.63       60.21      4.63 o 
  -6   5   3       10.73       10.87      0.98 o 
  -5   5   3      294.32      278.79      3.11 o 
  -4   5   3       28.23       31.11      1.68 o 
  -3   5   3       19.78       20.19      0.81 o 
  -2   5   3       36.83       38.53      0.89 o 
  -1   5   3      228.04      227.14      2.44 o 
   0   5   3       59.94       65.41      1.19 o 
   1   5   3       44.75       45.36      0.99 o 
   2   5   3       13.41       14.31      0.50 o 
   3   5   3       97.12       96.68      2.28 o 
   4   5   3       16.64       17.09      1.05 o 
   5   5   3      107.63      104.34      3.18 o 
   6   5   3        1.22        1.10      0.43 o 
  -7   6   3        3.59        3.37      0.45 o 
  -6   6   3        1.72        1.47      0.31 o 
  -5   6   3       70.29       66.87      1.67 o 
  -4   6   3        0.00        0.09      0.30 o 
  -3   6   3       46.20       46.26      1.10 o 
  -2   6   3        1.36        1.23      0.19 o 
  -1   6   3      189.00      187.01      4.02 o 
   0   6   3       23.53       24.78      0.71 o 
   1   6   3       61.98       61.49      1.33 o 
   2   6   3       16.65       16.11      0.57 o 
   3   6   3        0.15        0.27      0.17 o 
   4   6   3        0.02       -0.04      0.51 o 
   5   6   3        7.30        7.94      0.84 o 
  -6   7   3       53.02       51.83      2.88 o 
  -5   7   3       12.72       10.83      0.84 o 
  -4   7   3        7.82        8.27      0.59 o 
  -3   7   3       56.02       52.03      1.85 o 
  -2   7   3       24.31       23.47      0.82 o 
  -1   7   3        8.34        8.58      0.60 o 
   0   7   3        3.62        3.80      0.33 o 
   1   7   3       53.34       49.68      2.34 o 
   2   7   3       16.23       16.01      1.13 o 
   3   7   3      216.50      209.89     17.79 o 
   4   7   3        7.51        7.27      0.94 o 
  -5   8   3        7.61        7.47      0.81 o 
  -4   8   3       10.86       11.42      0.91 o 
  -3   8   3       46.49       47.96      2.16 o 
  -2   8   3       31.60       29.90      1.52 o 
  -1   8   3       28.07       28.57      1.63 o 
   0   8   3       87.55       86.22      2.88 o 
   2   8   3       77.07       71.17     11.41 o 
  -2  -9   4        3.10        2.94      0.98 o 
  -1  -9   4        4.69        4.30      0.86 o 
   0  -9   4        0.43        1.19      0.59 o 
   1  -9   4        0.24       -0.24      0.43 o 
   2  -9   4        0.85        0.95      0.49 o 
   3  -9   4       43.25       45.89      3.19 o 
   4  -9   4        2.03        0.52      0.53 o 
  -4  -8   4        1.99        2.88      1.09 o 
  -3  -8   4      131.32      137.36      4.27 o 
  -2  -8   4        9.76        8.06      0.71 o 
  -1  -8   4       43.15       44.96      1.53 o 
   0  -8   4       10.19        9.64      0.71 o 
   1  -8   4       13.39       13.99      0.99 o 
   2  -8   4       10.77        9.47      0.72 o 
   3  -8   4        9.55        8.63      0.74 o 
   4  -8   4      104.07      109.84      4.85 o 
   5  -8   4        0.62        0.51      0.77 o 
   6  -8   4       98.35      110.65      4.52 o 
  -5  -7   4        7.19        7.30      0.57 o 
  -4  -7   4       12.19       10.79      0.52 o 
  -3  -7   4       10.66       10.80      0.69 o 
  -2  -7   4       66.20       68.65      2.21 o 
  -1  -7   4       63.69       67.35      1.94 o 
   0  -7   4       66.42       63.72      1.73 o 
   1  -7   4       36.55       40.07      1.38 o 
   2  -7   4        0.62        0.95      0.41 o 
   3  -7   4       48.96       48.78      1.87 o 
   4  -7   4       54.91       54.10      1.79 o 
   5  -7   4        2.92        2.34      0.43 o 
   6  -7   4       60.11       70.10      3.49 o 
   7  -7   4       42.94       49.06      3.26 o 
  -6  -6   4        9.55        9.46      0.55 o 
  -5  -6   4       29.84       32.19      0.96 o 
  -4  -6   4        2.38        2.31      0.29 o 
  -3  -6   4       56.70       58.06      2.22 o 
  -2  -6   4       28.73       30.98      0.74 o 
  -1  -6   4      116.41      118.20      1.99 o 
   0  -6   4     1154.06     1246.74     12.06 o 
   1  -6   4      991.68     1066.89     42.77 o 
   2  -6   4      421.20      466.86      5.13 o 
   3  -6   4        6.95        6.24      0.51 o 
   4  -6   4       17.64       18.16      0.67 o 
   5  -6   4        8.72        8.75      0.46 o 
   6  -6   4        0.27        0.29      0.33 o 
   7  -6   4        0.24        0.35      0.37 o 
  -7  -5   4        0.07       -0.01      0.36 o 
  -6  -5   4        3.38        3.52      0.35 o 
  -5  -5   4        6.99        6.67      0.43 o 
  -4  -5   4        2.31        2.27      0.26 o 
  -3  -5   4      119.78      122.16      1.60 o 
  -2  -5   4       31.24       30.66      0.75 o 
  -1  -5   4        0.00        0.36      0.22 o 
   0  -5   4      127.14      129.31      1.88 o 
   1  -5   4       85.53       91.52      1.90 o 
   2  -5   4      103.95      103.87      1.49 o 
   3  -5   4      189.90      199.92      2.33 o 
   4  -5   4      122.61      118.62      5.53 o 
   5  -5   4       11.95       11.74      0.67 o 
   6  -5   4      258.47      263.06      6.17 o 
   7  -5   4       54.90       55.19      3.62 o 
   8  -5   4       41.40       40.74      3.41 o 
  -8  -4   4       14.13       15.43      0.64 o 
  -7  -4   4       17.19       16.02      0.64 o 
  -6  -4   4       54.03       54.70      1.34 o 
  -5  -4   4       36.29       36.36      1.60 o 
  -4  -4   4        3.26        2.51      0.26 o 
  -3  -4   4       42.25       47.37      0.77 o 
  -2  -4   4      105.42      106.01      1.23 o 
  -1  -4   4       27.50       32.71      0.79 o 
   0  -4   4     1111.62     1204.08     16.42 o 
   1  -4   4       21.46       22.15      0.60 o 
   2  -4   4       17.48       22.15      0.61 o 
   3  -4   4       67.94       76.69      1.09 o 
   4  -4   4      189.89      192.10      4.07 o 
   5  -4   4       16.35       17.41      0.96 o 
   6  -4   4      179.82      179.78      4.51 o 
   7  -4   4      101.06      107.50      4.85 o 
   8  -4   4       76.40       79.39      3.23 o 
  -8  -3   4        6.57        5.19      0.41 o 
  -7  -3   4        8.95        8.92      0.54 o 
  -6  -3   4        0.02        0.26      0.27 o 
  -5  -3   4        1.38        1.61      0.18 o 
  -4  -3   4       53.11       60.48      0.93 o 
  -3  -3   4        0.24        0.19      0.17 o 
  -2  -3   4      661.04      693.56      8.47 o 
  -1  -3   4        5.19        3.68      0.19 o 
   0  -3   4      696.69      704.29      8.64 o 
   1  -3   4      154.77      159.01      3.22 o 
   2  -3   4      134.71      150.72      3.36 o 
   3  -3   4      118.60      125.16      2.71 o 
   4  -3   4      112.44      114.88      2.69 o 
   5  -3   4      257.32      269.95      5.09 o 
   6  -3   4       87.73       98.59      6.52 o 
   7  -3   4      257.28      264.40      3.43 o 
   8  -3   4       23.02       21.62      1.03 o 
   9  -3   4       54.01       53.98      1.97 o 
  -8  -2   4       44.37       47.74      2.03 o 
  -7  -2   4       15.63       15.85      0.81 o 
  -6  -2   4      103.52      101.40      3.43 o 
  -5  -2   4       45.53       47.75      0.76 o 
  -4  -2   4       31.30       33.74      0.57 o 
  -3  -2   4       29.49       33.68      0.53 o 
  -2  -2   4       10.60       11.78      0.31 o 
  -1  -2   4       30.28       27.37      0.64 o 
   0  -2   4        4.46        6.16      0.25 o 
   1  -2   4      138.92      149.02      1.77 o 
   2  -2   4       17.14       12.99      0.40 o 
   3  -2   4        7.30        7.66      0.38 o 
   4  -2   4      134.50      135.94      2.25 o 
   5  -2   4       20.28       19.42      0.69 o 
   6  -2   4      103.00       97.55      1.76 o 
   7  -2   4        0.97        0.94      0.42 o 
   8  -2   4      116.75      125.49      8.32 o 
   9  -2   4       71.61       77.33      2.10 o 
  -9  -1   4        7.39        6.54      0.53 o 
  -8  -1   4        7.47        7.00      0.36 o 
  -7  -1   4        1.31        2.15      0.25 o 
  -6  -1   4       27.32       25.70      0.65 o 
  -5  -1   4      113.05      120.02      1.60 o 
  -4  -1   4       11.39       15.09      0.39 o 
  -3  -1   4      269.25      274.41      3.31 o 
  -2  -1   4      343.40      355.99      4.66 o 
  -1  -1   4        4.85        5.51      0.21 o 
   0  -1   4        1.27        1.14      0.11 o 
   1  -1   4       72.94       77.33      1.46 o 
   2  -1   4      952.34      999.01     22.36 o 
   3  -1   4      560.29      586.49     11.81 o 
   4  -1   4       29.85       35.26      0.81 o 
   5  -1   4      359.74      386.00      4.11 o 
   6  -1   4      252.37      224.68      2.88 o 
   7  -1   4       73.05       64.74      4.33 o 
   8  -1   4        5.11        6.24      1.23 o 
   9  -1   4        0.51        0.61      0.55 o 
  -9   0   4        1.15        0.56      0.31 o 
  -8   0   4        5.49        4.69      0.33 o 
  -7   0   4       81.24       81.84      2.16 o 
  -6   0   4      517.13      502.91      9.71 o 
  -5   0   4      102.34       95.06      1.17 o 
  -4   0   4      352.52      362.08      2.68 o 
  -3   0   4        0.24        0.57      0.11 o 
  -2   0   4       32.66       28.86      0.45 o 
  -1   0   4       84.45       89.05      1.72 o 
   0   0   4      693.53      671.04      3.32 o 
   1   0   4       59.42       55.82      1.81 o 
   2   0   4        5.38        8.28      0.62 o 
   3   0   4       99.20      110.98      2.84 o 
   4   0   4       38.83       30.09      1.01 o 
   5   0   4      112.92       94.18      1.92 o 
   6   0   4       25.56       26.32      1.29 o 
   7   0   4       11.61       10.94      0.90 o 
   8   0   4        1.36        2.02      0.44 o 
  -9   1   4        2.56        4.25      0.35 o 
  -8   1   4        0.32       -0.05      0.25 o 
  -7   1   4        0.01        0.51      0.22 o 
  -6   1   4       13.52       13.04      0.43 o 
  -5   1   4       60.23       53.04      1.17 o 
  -4   1   4       31.10       34.05      0.84 o 
  -3   1   4      253.81      290.43      1.95 o 
  -2   1   4      305.96      292.16      1.96 o 
  -1   1   4       23.56       19.17      0.47 o 
   0   1   4      479.86      492.31      5.72 o 
   1   1   4      311.64      314.97      3.74 o 
   2   1   4       25.60       24.55      0.66 o 
   3   1   4      248.45      242.53      2.21 o 
   4   1   4      141.30      131.54      4.40 o 
   5   1   4      333.92      292.98      9.65 o 
   6   1   4        0.09        0.12      0.23 o 
   7   1   4       31.14       33.81      1.58 o 
   8   1   4        0.53        0.75      0.43 o 
  -9   2   4       26.35       36.30      1.25 o 
  -8   2   4       45.48       44.79      1.25 o 
  -7   2   4      171.58      185.32      5.78 o 
  -6   2   4      286.00      274.12      7.58 o 
  -5   2   4      380.44      386.82      5.96 o 
  -4   2   4       26.01       26.24      0.91 o 
  -3   2   4      140.82      173.20      1.47 o 
  -2   2   4       39.79       39.86      0.75 o 
  -1   2   4      493.61      542.66      6.06 o 
   0   2   4      141.94      137.71      1.28 o 
   1   2   4      531.45      588.15     10.65 o 
   2   2   4        0.03        0.07      0.15 o 
   3   2   4      132.33      133.75      1.60 o 
   4   2   4       38.20       35.78      0.87 o 
   5   2   4       14.86       14.45      1.24 o 
   6   2   4        4.46        5.45      0.62 o 
   7   2   4      101.56      106.94      3.32 o 
   8   2   4        2.69        2.66      0.59 o 
  -9   3   4       23.55       26.79      1.28 o 
  -8   3   4       30.68       34.28      1.25 o 
  -7   3   4       16.14       15.04      0.74 o 
  -6   3   4       32.53       30.80      2.19 o 
  -5   3   4       27.40       22.58      0.92 o 
  -4   3   4       10.72       13.00      0.43 o 
  -3   3   4       21.45       16.61      0.52 o 
  -2   3   4      156.03      171.61      1.76 o 
  -1   3   4      109.43       97.60      1.13 o 
   0   3   4       70.26       82.92      1.02 o 
   1   3   4      123.98      121.79      1.36 o 
   2   3   4       44.34       47.69      0.81 o 
   3   3   4      667.44      661.95      7.39 o 
   4   3   4       74.27       71.43      2.23 o 
   5   3   4      235.37      224.62      9.84 o 
   6   3   4        2.35        2.77      0.35 o 
   7   3   4        4.34        2.63      0.50 o 
  -8   4   4       31.32       27.60      2.31 o 
  -7   4   4        2.82        2.15      0.37 o 
  -6   4   4       56.17       60.77      4.65 o 
  -5   4   4      349.80      312.14      5.07 o 
  -4   4   4       39.47       35.12      1.82 o 
  -3   4   4      614.77      602.08      6.53 o 
  -2   4   4       28.24       33.51      0.79 o 
  -1   4   4      300.00      285.99      2.91 o 
   0   4   4        0.31        0.74      0.17 o 
   1   4   4        0.28        0.48      0.15 o 
   2   4   4        2.26        2.36      0.23 o 
   3   4   4      121.56      118.01      2.30 o 
   4   4   4        1.81        2.05      0.35 o 
   5   4   4        4.45        3.60      0.50 o 
   6   4   4        1.39        4.25      0.63 o 
   7   4   4        0.16       -0.04      0.46 o 
  -8   5   4        7.88        7.12      0.57 o 
  -7   5   4        1.47        1.02      0.37 o 
  -6   5   4       39.40       32.06      0.97 o 
  -5   5   4      241.46      232.63      6.78 o 
  -4   5   4        2.80        3.13      0.32 o 
  -3   5   4      434.67      432.90      7.62 o 
  -2   5   4       11.78       10.84      0.44 o 
  -1   5   4      141.47      135.07      2.28 o 
   0   5   4      128.74      134.99      2.09 o 
   1   5   4      113.15      117.46      1.52 o 
   2   5   4        1.80        1.56      0.21 o 
   3   5   4       89.43       89.29      1.78 o 
   4   5   4       21.81       20.88      1.23 o 
   5   5   4        0.29       -0.15      0.40 o 
   6   5   4       29.65       32.85      1.70 o 
  -7   6   4        0.30        0.00      0.31 o 
  -6   6   4       28.29       25.72      1.03 o 
  -5   6   4       40.18       40.72      3.00 o 
  -4   6   4        1.11        0.78      0.26 o 
  -3   6   4        0.29        0.46      0.20 o 
  -2   6   4        0.94        0.90      0.21 o 
  -1   6   4        6.09        6.26      0.38 o 
   0   6   4        0.98        0.97      0.22 o 
   1   6   4       41.70       42.18      1.64 o 
   2   6   4      266.52      264.33      7.63 o 
   3   6   4      163.91      163.11      2.53 o 
   4   6   4       50.43       47.92      2.14 o 
   5   6   4        8.19        7.21      1.12 o 
  -6   7   4       10.88       11.81      0.91 o 
  -5   7   4      120.87      129.03      3.73 o 
  -4   7   4       63.35       61.17      2.32 o 
  -3   7   4      206.65      221.77      3.02 o 
  -2   7   4       20.46       19.40      0.92 o 
  -1   7   4      139.72      131.11      7.52 o 
   0   7   4      127.96      121.56      7.08 o 
   1   7   4       25.94       24.61      1.44 o 
   2   7   4      154.85      153.24      6.16 o 
   3   7   4       39.84       37.46      3.08 o 
  -4   8   4       35.52       38.84      1.87 o 
  -3   8   4        0.04        0.54      0.46 o 
  -2   8   4        0.27        0.50      0.47 o 
  -1   8   4      125.02      120.74      4.79 o 
   0   8   4       33.04       26.48      1.62 o 
   1   8   4        5.10        5.49      0.74 o 
  -2  -9   5       31.83       31.15      1.90 o 
  -1  -9   5        3.33        2.86      0.85 o 
   0  -9   5       44.47       44.26      2.54 o 
   1  -9   5       48.98       40.89      1.98 o 
   2  -9   5       55.07       53.89      2.13 o 
   3  -9   5        6.60        5.68      0.61 o 
   4  -9   5       10.27       11.14      0.90 o 
  -4  -8   5       48.03       44.02      1.90 o 
  -3  -8   5       13.41       10.98      0.96 o 
  -2  -8   5      141.11      142.13      4.28 o 
  -1  -8   5       30.87       29.07      1.27 o 
   0  -8   5      202.44      202.62      3.64 o 
   1  -8   5      416.70      401.58     12.62 o 
   2  -8   5        2.67        3.09      0.55 o 
   3  -8   5        9.84       10.18      0.68 o 
   4  -8   5       11.42       11.51      1.15 o 
   5  -8   5       32.58       33.24      2.90 o 
   6  -8   5       11.06       13.47      1.53 o 
  -5  -7   5        0.17        0.05      0.41 o 
  -4  -7   5       18.81       19.05      0.91 o 
  -3  -7   5       85.53       77.25      4.31 o 
  -2  -7   5       94.89       91.99      1.72 o 
  -1  -7   5        0.00       -0.04      0.71 o 
   0  -7   5      597.78      625.22      5.52 o 
   1  -7   5      128.86      131.50      3.35 o 
   2  -7   5      112.98      118.78      4.02 o 
   3  -7   5        0.98        1.27      0.34 o 
   4  -7   5       18.45       18.93      1.02 o 
   5  -7   5        4.16        3.93      0.41 o 
   6  -7   5        6.50        6.27      1.15 o 
  -6  -6   5       37.62       33.78      1.18 o 
  -5  -6   5        3.21        3.68      0.46 o 
  -4  -6   5        4.63        5.12      0.56 o 
  -3  -6   5        0.30        0.36      0.26 o 
  -2  -6   5       26.33       26.74      0.68 o 
  -1  -6   5        1.65        1.60      0.24 o 
   0  -6   5      173.19      178.79      6.24 o 
   1  -6   5       93.27       93.71      4.11 o 
   2  -6   5       24.16       24.15      0.75 o 
   3  -6   5      125.72      125.93      3.99 o 
   4  -6   5      156.81      167.20      4.28 o 
   5  -6   5       24.25       23.66      1.03 o 
   6  -6   5        8.64        9.33      0.81 o 
   7  -6   5        4.76        5.18      0.68 o 
  -7  -5   5        5.25        4.22      0.41 o 
  -6  -5   5       54.53       54.02      1.23 o 
  -5  -5   5       17.38       17.25      0.66 o 
  -4  -5   5      142.58      137.86      3.57 o 
  -3  -5   5        1.36        1.89      0.27 o 
  -2  -5   5      240.68      250.24      3.06 o 
  -1  -5   5       13.68       11.67      0.58 o 
   0  -5   5        0.57        0.35      0.20 o 
   1  -5   5      179.66      181.79      3.39 o 
   2  -5   5       71.35       71.06      1.24 o 
   3  -5   5      415.71      434.67      6.97 o 
   4  -5   5      167.74      168.69      2.38 o 
   5  -5   5      208.58      197.68     11.20 o 
   6  -5   5       38.66       38.93      2.21 o 
   7  -5   5      135.00      143.78      3.10 o 
   8  -5   5        8.00        8.12      1.33 o 
  -7  -4   5       10.20       11.04      0.56 o 
  -6  -4   5       46.14       47.70      1.24 o 
  -5  -4   5       58.65       59.36      1.40 o 
  -4  -4   5       82.24       84.98      2.71 o 
  -3  -4   5       50.55       56.83      1.33 o 
  -2  -4   5       31.35       33.68      0.76 o 
  -1  -4   5       26.95       26.49      0.60 o 
   0  -4   5       24.61       20.78      0.73 o 
   1  -4   5       16.13       21.42      0.69 o 
   2  -4   5      205.04      201.54      3.64 o 
   3  -4   5       30.45       24.11      0.62 o 
   4  -4   5       12.08       10.87      0.40 o 
   5  -4   5      208.03      212.57      7.80 o 
   6  -4   5       39.38       37.09      3.00 o 
   7  -4   5       50.73       52.07      2.27 o 
   8  -4   5       20.94       22.87      1.69 o 
  -8  -3   5        5.30        3.45      0.40 o 
  -7  -3   5        0.08       -0.05      0.27 o 
  -6  -3   5       28.17       29.49      0.83 o 
  -5  -3   5       92.59       99.22      1.72 o 
  -4  -3   5       16.62       17.23      0.52 o 
  -3  -3   5      134.99      135.80      1.37 o 
  -2  -3   5       44.80       47.33      0.78 o 
  -1  -3   5       30.20       33.29      0.92 o 
   0  -3   5      116.93      103.40      3.31 o 
   1  -3   5      199.41      233.44      1.93 o 
   2  -3   5       43.60       46.01      1.23 o 
   3  -3   5      103.22      115.34      1.82 o 
   4  -3   5       11.39       13.49      0.61 o 
   5  -3   5      181.20      193.34      4.74 o 
   6  -3   5       94.17       85.89      1.49 o 
   7  -3   5       15.53       15.21      1.08 o 
   8  -3   5        4.86        4.12      0.72 o 
  -8  -2   5       91.93       90.49      2.75 o 
  -7  -2   5      111.50      119.33      3.95 o 
  -6  -2   5      352.55      347.10     11.73 o 
  -5  -2   5       78.15       79.98      1.48 o 
  -4  -2   5       25.40       24.70      0.53 o 
  -3  -2   5        1.45        1.24      0.18 o 
  -2  -2   5        0.23        0.04      0.12 o 
  -1  -2   5      148.81      152.68      4.63 o 
   0  -2   5      214.07      219.08      2.02 o 
   1  -2   5      339.48      382.26      7.40 o 
   2  -2   5       31.04       28.98      0.60 o 
   3  -2   5      407.65      461.96      4.93 o 
   4  -2   5        9.65       10.98      0.47 o 
   5  -2   5      189.27      178.00      2.07 o 
   6  -2   5       19.43       18.91      0.73 o 
   7  -2   5       31.08       29.78      3.14 o 
   8  -2   5       24.50       25.07      1.23 o 
  -8  -1   5       16.54       17.15      0.56 o 
  -7  -1   5        9.12        6.99      0.39 o 
  -6  -1   5       68.17       68.39      2.18 o 
  -5  -1   5      149.77      143.59      4.52 o 
  -4  -1   5      109.56      104.40      2.10 o 
  -3  -1   5       71.88       79.65      0.79 o 
  -2  -1   5       27.71       38.05      0.54 o 
  -1  -1   5      135.35      132.16      0.95 o 
   0  -1   5       29.41       30.77      0.53 o 
   1  -1   5      171.81      178.12      1.90 o 
   2  -1   5      414.78      439.88      2.67 o 
   3  -1   5       72.02       68.34      1.13 o 
   4  -1   5       74.34       82.10      1.35 o 
   5  -1   5      270.39      262.04      2.28 o 
   6  -1   5       67.33       61.37      2.64 o 
   7  -1   5        3.73        4.86      0.79 o 
   8  -1   5        1.89        2.02      0.48 o 
  -9   0   5        0.22        0.70      0.37 o 
  -8   0   5        0.00        0.15      0.19 o 
  -7   0   5       46.12       46.33      2.53 o 
  -6   0   5      345.12      332.06      7.42 o 
  -5   0   5        0.06        0.17      0.16 o 
  -4   0   5       87.68       93.25      0.94 o 
  -3   0   5      462.82      520.97      3.04 o 
  -2   0   5      137.67      136.92      1.29 o 
  -1   0   5      699.77      726.33      5.11 o 
   0   0   5      276.91      256.88      3.23 o 
   1   0   5      204.74      218.33      3.46 o 
   2   0   5       15.06       19.29      0.49 o 
   3   0   5       27.26       30.07      0.75 o 
   4   0   5      113.54      106.00      3.51 o 
   5   0   5       46.25       42.74      2.48 o 
   6   0   5       64.44       71.01      2.05 o 
   7   0   5       40.43       34.26      8.01 o 
   8   0   5        6.32        6.06      1.23 o 
  -9   1   5       72.43       74.15      2.77 o 
  -8   1   5       44.44       48.69      2.17 o 
  -7   1   5       71.29       65.88      5.63 o 
  -6   1   5      149.85      142.56      6.93 o 
  -5   1   5       35.48       35.10      0.95 o 
  -4   1   5       27.20       19.46      0.53 o 
  -3   1   5      598.70      675.11      8.38 o 
  -2   1   5      561.56      630.57      8.56 o 
  -1   1   5      304.28      330.89      2.15 o 
   0   1   5      545.89      635.72      6.73 o 
   1   1   5      535.36      575.86      6.43 o 
   2   1   5       97.89      111.81      1.40 o 
   3   1   5      502.52      495.21      4.61 o 
   4   1   5      236.17      214.91      6.96 o 
   5   1   5       30.12       22.41      0.95 o 
   6   1   5       21.40       21.70      1.38 o 
   7   1   5        4.08        2.64      0.59 o 
   8   1   5       11.82        8.33      1.48 o 
  -9   2   5      217.03      218.32      8.59 o 
  -8   2   5       51.04       45.48      1.31 o 
  -7   2   5       66.67       65.76      7.08 o 
  -6   2   5        1.79        3.17      0.45 o 
  -5   2   5       49.16       41.44      1.32 o 
  -4   2   5       25.41       22.68      0.67 o 
  -3   2   5      180.44      169.28      2.85 o 
  -2   2   5       13.87       16.84      0.41 o 
  -1   2   5        1.85        1.47      0.18 o 
   0   2   5       30.70       31.38      0.62 o 
   1   2   5      181.55      171.75      1.63 o 
   2   2   5        0.30        0.77      0.15 o 
   3   2   5      109.18      111.98      1.45 o 
   4   2   5        0.06        0.22      0.16 o 
   5   2   5        3.57        3.84      0.56 o 
   6   2   5        0.43        1.41      0.50 o 
   7   2   5       52.42       59.85      2.24 o 
  -8   3   5        0.11       -0.05      0.35 o 
  -7   3   5      157.39      165.18      3.09 o 
  -6   3   5       97.93       86.03      6.26 o 
  -5   3   5      930.11      894.03     14.55 o 
  -4   3   5      112.96      114.28      1.88 o 
  -3   3   5      283.46      281.29      3.38 o 
  -2   3   5        0.12        0.12      0.18 o 
  -1   3   5        0.38        1.25      0.18 o 
   0   3   5       14.73       16.85      0.48 o 
   1   3   5        0.08        0.27      0.15 o 
   2   3   5      142.95      150.76      2.28 o 
   3   3   5       33.94       32.74      0.85 o 
   4   3   5      129.36      121.80      4.98 o 
   5   3   5       19.98       17.13      0.85 o 
   6   3   5       13.84       15.56      1.15 o 
   7   3   5        4.42        6.14      0.76 o 
  -8   4   5        1.55        1.31      0.51 o 
  -7   4   5       47.87       47.10      1.24 o 
  -6   4   5        1.41        2.07      0.36 o 
  -5   4   5        0.04        0.08      0.16 o 
  -4   4   5      183.79      170.39      5.31 o 
  -3   4   5       21.93       20.62      0.53 o 
  -2   4   5      202.64      197.94      2.14 o 
  -1   4   5       94.39       92.96      1.24 o 
   0   4   5       48.41       48.99      0.89 o 
   1   4   5        2.18        1.87      0.20 o 
   2   4   5       21.23       19.26      0.54 o 
   3   4   5      156.32      138.33      2.53 o 
   4   4   5       34.51       33.93      2.18 o 
   5   4   5        5.68        4.73      0.70 o 
   6   4   5       48.23       52.76      2.57 o 
  -7   5   5       17.08       19.50      1.53 o 
  -6   5   5        2.79        2.05      0.34 o 
  -5   5   5       61.57       57.62      2.87 o 
  -4   5   5       46.96       47.09      1.30 o 
  -3   5   5      180.09      173.53      2.77 o 
  -2   5   5      411.09      401.51      7.82 o 
  -1   5   5      138.13      138.90      3.63 o 
   0   5   5      152.98      143.27      1.55 o 
   1   5   5       10.11        9.35      0.41 o 
   2   5   5      208.37      205.87      7.30 o 
   3   5   5       95.32       92.05      3.10 o 
   4   5   5       52.97       51.22      1.81 o 
   5   5   5        1.64        1.72      0.58 o 
  -7   6   5       12.98       11.89      1.11 o 
  -6   6   5       34.61       40.58      2.03 o 
  -5   6   5        0.25        0.24      0.31 o 
  -4   6   5       30.07       31.47      1.91 o 
  -3   6   5       11.86       11.92      0.49 o 
  -2   6   5      202.48      196.22      6.22 o 
  -1   6   5       18.41       18.21      0.75 o 
   0   6   5      703.55      692.56     23.01 o 
   1   6   5       22.85       23.12      0.78 o 
   2   6   5       10.17       11.65      0.74 o 
   3   6   5       17.63       17.07      0.74 o 
   4   6   5        3.37        5.37      0.80 o 
  -5   7   5       17.70       16.09      1.20 o 
  -4   7   5       15.97       14.10      1.07 o 
  -3   7   5       65.23       66.77      1.68 o 
  -2   7   5       75.27       75.05      1.79 o 
  -1   7   5        4.69        4.47      0.42 o 
   0   7   5      104.64      103.16      5.30 o 
   1   7   5        5.90        5.02      0.46 o 
   2   7   5       29.81       27.30      1.85 o 
   3   7   5        0.00        0.35      0.41 o 
  -3   8   5        1.66        1.38      0.61 o 
  -2   8   5        6.32        6.38      0.72 o 
  -1   8   5       72.84       65.46      2.35 o 
   0   8   5        2.08        1.62      0.39 o 
  -1  -9   6        0.37        0.03      0.74 o 
   0  -9   6      135.11      122.96      5.23 o 
   1  -9   6        0.46        0.22      0.40 o 
   2  -9   6       10.22        9.17      0.72 o 
   3  -9   6        3.01        2.61      0.52 o 
  -3  -8   6        0.65        0.80      0.72 o 
  -2  -8   6       46.99       44.98      2.28 o 
  -1  -8   6       43.71       45.57      1.67 o 
   0  -8   6      139.39      130.67      4.64 o 
   1  -8   6      186.62      189.59      3.14 o 
   2  -8   6       26.64       26.96      1.17 o 
   3  -8   6        1.62        1.80      0.45 o 
   4  -8   6       14.82       12.52      1.34 o 
   5  -8   6       29.89       30.35      2.70 o 
  -5  -7   6        0.09        0.04      0.41 o 
  -4  -7   6       13.39       11.48      0.82 o 
  -3  -7   6       92.94       99.24      4.61 o 
  -2  -7   6       17.14       14.31      0.75 o 
  -1  -7   6      101.20      107.17      2.64 o 
   0  -7   6        0.82        0.74      0.32 o 
   1  -7   6       57.40       61.10      1.73 o 
   2  -7   6       16.45       16.34      1.07 o 
   3  -7   6      106.09      102.72      5.02 o 
   4  -7   6       12.52       12.41      0.64 o 
   5  -7   6        1.69        1.43      0.30 o 
   6  -7   6        0.13        0.56      0.52 o 
  -6  -6   6       14.51       15.42      0.86 o 
  -5  -6   6       45.37       42.51      1.38 o 
  -4  -6   6       18.12       16.94      0.81 o 
  -3  -6   6        1.12        0.97      0.22 o 
  -2  -6   6        0.35        0.21      0.16 o 
  -1  -6   6       38.08       39.97      1.21 o 
   0  -6   6       83.24       84.81      2.42 o 
   1  -6   6       76.61       80.41      2.51 o 
   2  -6   6       38.86       38.25      1.21 o 
   3  -6   6       14.01       12.80      0.75 o 
   4  -6   6        0.09        0.04      0.25 o 
   5  -6   6       40.60       38.50      1.18 o 
   6  -6   6       17.39       19.52      1.22 o 
   7  -6   6        1.99        2.76      0.56 o 
  -7  -5   6        0.16       -0.05      0.37 o 
  -6  -5   6        2.63        2.24      0.38 o 
  -5  -5   6       38.42       39.35      1.21 o 
  -4  -5   6        3.83        3.63      0.35 o 
  -3  -5   6       42.04       43.55      0.86 o 
  -2  -5   6       17.03       17.00      0.50 o 
  -1  -5   6        0.32        0.32      0.18 o 
   0  -5   6      159.65      162.65      4.38 o 
   1  -5   6       13.99       14.16      0.52 o 
   2  -5   6        2.86        2.80      0.38 o 
   3  -5   6        9.37        9.92      0.45 o 
   4  -5   6       63.66       68.74      1.09 o 
   5  -5   6       71.94       72.87      3.86 o 
   6  -5   6        5.30        5.89      0.56 o 
   7  -5   6      105.49      107.92      3.27 o 
   8  -5   6        0.24        0.14      0.43 o 
  -7  -4   6       30.50       31.22      1.79 o 
  -6  -4   6      118.99      120.15      7.96 o 
  -5  -4   6       42.81       44.18      1.26 o 
  -4  -4   6       22.93       25.14      0.81 o 
  -3  -4   6       13.08       12.96      0.44 o 
  -2  -4   6        3.80        4.39      0.26 o 
  -1  -4   6      129.87      139.57      4.16 o 
   0  -4   6       37.36       37.91      0.88 o 
   1  -4   6       22.77       23.78      0.61 o 
   2  -4   6      109.13      117.49      1.42 o 
   3  -4   6       46.84       47.07      0.86 o 
   4  -4   6        0.11       -0.07      0.21 o 
   5  -4   6      121.65      123.13      1.90 o 
   6  -4   6       62.08       61.13      5.08 o 
   7  -4   6       29.24       29.62      1.70 o 
   8  -4   6       41.38       43.69      1.67 o 
  -8  -3   6        5.10        5.13      0.48 o 
  -7  -3   6        6.40        5.49      0.48 o 
  -6  -3   6       21.40       21.79      1.09 o 
  -5  -3   6        0.05       -0.06      0.20 o 
  -4  -3   6       37.24       34.74      1.44 o 
  -3  -3   6       71.21       72.97      1.16 o 
  -2  -3   6      132.22      150.22      1.70 o 
  -1  -3   6        5.61        7.07      0.29 o 
   0  -3   6        0.00        0.24      0.11 o 
   1  -3   6        0.33        0.16      0.14 o 
   2  -3   6      385.63      407.14      3.57 o 
   3  -3   6       44.79       46.03      0.92 o 
   4  -3   6       12.93       13.60      0.62 o 
   5  -3   6        0.41        0.92      0.27 o 
   6  -3   6      307.29      313.33      7.44 o 
   7  -3   6       23.96       21.97      1.37 o 
   8  -3   6        0.23        0.32      0.36 o 
  -8  -2   6        0.03        0.31      0.34 o 
  -7  -2   6        0.18        0.39      0.21 o 
  -6  -2   6      405.62      382.72     20.71 o 
  -5  -2   6       80.28       80.24      1.00 o 
  -4  -2   6      178.44      184.63      3.48 o 
  -3  -2   6       30.23       36.73      0.57 o 
  -2  -2   6      124.66      130.54      1.06 o 
  -1  -2   6       34.32       30.92      0.59 o 
   0  -2   6       48.28       51.40      0.70 o 
   1  -2   6       73.67       72.69      0.79 o 
   2  -2   6        2.67        2.88      0.16 o 
   3  -2   6        0.01        0.14      0.26 o 
   4  -2   6      111.69      105.34      1.65 o 
   5  -2   6      101.25      100.15      2.42 o 
   6  -2   6       60.80       63.56      3.73 o 
   7  -2   6        3.69        3.29      0.67 o 
   8  -2   6       12.36       12.16      0.94 o 
  -8  -1   6       54.09       60.59      2.43 o 
  -7  -1   6        3.81        4.52      0.28 o 
  -6  -1   6        3.10        3.58      0.23 o 
  -5  -1   6        7.43        8.47      0.32 o 
  -4  -1   6        0.19        0.03      0.12 o 
  -3  -1   6      483.60      547.03      6.47 o 
  -2  -1   6      177.03      191.86      2.44 o 
  -1  -1   6      219.97      236.92      1.33 o 
   0  -1   6      136.52      161.39      1.44 o 
   1  -1   6      311.09      330.43      1.94 o 
   2  -1   6        0.05        1.14      0.15 o 
   3  -1   6      397.14      392.07      7.94 o 
   4  -1   6      135.76      132.99      1.78 o 
   5  -1   6       12.79       12.22      1.30 o 
   6  -1   6        3.59        3.28      0.37 o 
   7  -1   6        1.91        0.94      0.42 o 
   8  -1   6       15.88       15.44      1.05 o 
  -8   0   6       22.36       21.55      0.68 o 
  -7   0   6        8.01        8.56      0.87 o 
  -6   0   6        1.72        0.71      0.18 o 
  -5   0   6      258.73      275.41      5.53 o 
  -4   0   6      148.85      151.37      3.06 o 
  -3   0   6        7.78        8.06      0.25 o 
  -2   0   6       76.33       80.29      0.80 o 
  -1   0   6       56.76       65.91      2.05 o 
   0   0   6       73.90       56.17      0.97 o 
   1   0   6        0.07        0.26      0.10 o 
   2   0   6      174.42      164.99      2.40 o 
   3   0   6        4.80        5.16      0.27 o 
   4   0   6       47.09       41.65      1.15 o 
   5   0   6        0.08        0.47      0.18 o 
   6   0   6        7.27        4.72      0.85 o 
   7   0   6       68.50       83.22      2.56 o 
   8   0   6        5.43        6.55      0.78 o 
  -8   1   6       59.45       58.40      1.44 o 
  -7   1   6       25.86       27.03      2.72 o 
  -6   1   6        3.11        2.18      0.32 o 
  -5   1   6      448.88      429.40      2.82 o 
  -4   1   6       14.96       12.98      0.41 o 
  -3   1   6       58.70       57.69      1.12 o 
  -2   1   6       92.88       87.02      1.66 o 
  -1   1   6       27.73       29.61      0.54 o 
   0   1   6        4.71        3.60      0.20 o 
   1   1   6       26.90       23.11      0.56 o 
   2   1   6        3.78        5.42      0.32 o 
   3   1   6      100.79      101.04      1.35 o 
   4   1   6       24.82       21.47      0.75 o 
   5   1   6       57.02       46.57      1.69 o 
   6   1   6        0.30        0.42      0.50 o 
   7   1   6        4.14        7.56      0.82 o 
  -8   2   6       12.13       15.30      0.72 o 
  -7   2   6       33.22       34.24      1.03 o 
  -6   2   6       89.43       93.08      9.17 o 
  -5   2   6       53.83       48.17      1.55 o 
  -4   2   6      106.05      109.40      2.53 o 
  -3   2   6       17.15       17.61      0.43 o 
  -2   2   6       10.60       10.78      0.35 o 
  -1   2   6      101.17       92.21      1.55 o 
   0   2   6        5.69        8.08      0.33 o 
   1   2   6        9.58       11.53      0.40 o 
   2   2   6       27.97       28.39      0.57 o 
   3   2   6      246.17      223.46      2.11 o 
   4   2   6       33.87       31.63      2.44 o 
   5   2   6        2.16        2.52      0.29 o 
   6   2   6       11.70       15.37      3.43 o 
   7   2   6        3.74        4.16      0.88 o 
  -8   3   6       79.87       80.76      2.54 o 
  -7   3   6        4.73        4.77      0.49 o 
  -6   3   6       74.76       81.67      6.36 o 
  -5   3   6      150.56      141.79      2.63 o 
  -4   3   6      219.70      212.49      2.06 o 
  -3   3   6      369.42      342.08      3.59 o 
  -2   3   6      245.81      226.10      2.70 o 
  -1   3   6       12.70       11.90      0.40 o 
   0   3   6      115.36      124.36      1.49 o 
   1   3   6       20.69       15.86      0.49 o 
   2   3   6       20.44       17.27      0.61 o 
   3   3   6       15.21       13.15      0.55 o 
   4   3   6       46.17       39.69      4.40 o 
   5   3   6        1.82        0.82      0.31 o 
   6   3   6       16.02       19.36      1.53 o 
   7   3   6        6.63        5.76      0.91 o 
  -8   4   6       20.20       20.66      0.94 o 
  -7   4   6       34.97       33.09      1.09 o 
  -6   4   6       45.32       37.80     10.64 o 
  -5   4   6       14.12       12.32      0.67 o 
  -4   4   6       38.04       39.67      2.10 o 
  -3   4   6       11.77       10.70      0.50 o 
  -2   4   6      258.47      252.65      5.75 o 
  -1   4   6       13.69       13.99      0.46 o 
   0   4   6      554.58      531.55      8.04 o 
   1   4   6        1.28        0.94      0.17 o 
   2   4   6       42.62       34.73      1.02 o 
   3   4   6       27.77       22.89      1.01 o 
   4   4   6       30.89       24.02      2.25 o 
   5   4   6        8.33       10.63      0.93 o 
   6   4   6        5.30        5.81      0.77 o 
  -7   5   6       15.32       16.16      1.37 o 
  -6   5   6        1.98        1.84      0.37 o 
  -5   5   6       72.92       65.24      7.97 o 
  -4   5   6      113.23       98.95      4.83 o 
  -3   5   6       89.13       86.40      2.75 o 
  -2   5   6        0.39        0.35      0.21 o 
  -1   5   6      280.46      283.79      5.90 o 
   0   5   6       92.20       87.55      3.11 o 
   1   5   6       73.36       69.96      2.45 o 
   2   5   6        9.47        9.73      0.61 o 
   3   5   6       56.26       53.57      3.76 o 
   4   5   6        6.22        6.66      0.91 o 
   5   5   6       10.48        9.93      0.96 o 
  -6   6   6        4.94        5.06      0.86 o 
  -5   6   6        0.03        0.21      0.40 o 
  -4   6   6        0.12        0.36      0.31 o 
  -3   6   6        4.23        3.48      0.32 o 
  -2   6   6        3.69        2.60      0.28 o 
  -1   6   6       45.71       45.56      2.12 o 
   0   6   6        2.37        1.78      0.41 o 
   1   6   6        3.31        2.07      0.26 o 
   2   6   6        1.24        0.91      0.27 o 
   3   6   6       24.02       20.62      0.86 o 
   4   6   6       10.15       10.84      0.92 o 
  -5   7   6       23.33       23.01      1.29 o 
  -4   7   6       17.67       17.37      1.34 o 
  -3   7   6        5.82        5.00      0.42 o 
  -2   7   6       10.37        8.62      0.56 o 
  -1   7   6       17.23       15.88      1.15 o 
   0   7   6       26.71       26.31      1.01 o 
   1   7   6        9.29        8.08      0.59 o 
   2   7   6        0.70        0.57      0.31 o 
  -1  -9   7        7.67        6.30      0.70 o 
   0  -9   7       26.64       22.31      1.58 o 
   1  -9   7       36.25       33.53      1.52 o 
   2  -9   7        1.28        1.35      0.45 o 
   3  -9   7        0.08       -0.05      0.44 o 
  -3  -8   7       12.77       13.28      1.22 o 
  -2  -8   7        4.80        4.78      0.96 o 
  -1  -8   7       12.95       12.37      1.00 o 
   0  -8   7       56.32       55.62      1.84 o 
   1  -8   7        0.46        0.76      0.43 o 
   2  -8   7       14.80       14.95      0.95 o 
   3  -8   7       42.73       44.96      1.58 o 
   4  -8   7        0.27        0.50      0.42 o 
   5  -8   7        0.79        1.17      0.95 o 
  -4  -7   7        0.28        0.37      0.37 o 
  -3  -7   7        0.11        0.26      0.32 o 
  -2  -7   7       24.70       22.91      1.44 o 
  -1  -7   7        3.42        2.74      0.35 o 
   0  -7   7       27.84       27.41      1.00 o 
   1  -7   7       32.92       33.89      1.37 o 
   2  -7   7        1.96        2.10      0.26 o 
   3  -7   7       22.56       21.98      1.45 o 
   4  -7   7        6.37        5.74      0.47 o 
   5  -7   7       71.92       66.54      7.11 o 
   6  -7   7        3.55        3.41      1.11 o 
  -5  -6   7       10.75        9.06      0.71 o 
  -4  -6   7       54.13       55.01      1.86 o 
  -3  -6   7        5.17        5.02      0.34 o 
  -2  -6   7        0.62        0.66      0.18 o 
  -1  -6   7        4.42        4.52      0.40 o 
   0  -6   7       32.83       33.49      1.86 o 
   1  -6   7        6.45        7.11      0.35 o 
   2  -6   7      110.89      112.81      3.36 o 
   3  -6   7        7.18        6.50      0.36 o 
   4  -6   7        0.28        0.27      0.22 o 
   5  -6   7        2.18        1.81      0.28 o 
   6  -6   7      205.97      214.46      5.04 o 
   7  -6   7        0.74        1.29      0.94 o 
  -6  -5   7        0.94        1.14      0.34 o 
  -5  -5   7       13.33       14.47      0.72 o 
  -4  -5   7        0.73        0.96      0.27 o 
  -3  -5   7       12.70       13.20      0.51 o 
  -2  -5   7       74.83       73.47      3.24 o 
  -1  -5   7       18.22       17.41      0.47 o 
   0  -5   7       17.49       16.36      0.64 o 
   1  -5   7        3.90        5.33      0.32 o 
   2  -5   7       47.45       46.32      1.07 o 
   3  -5   7        9.10       10.65      0.42 o 
   4  -5   7        4.76        4.84      0.29 o 
   5  -5   7       76.11       77.48      1.99 o 
   6  -5   7      130.99      123.31      7.16 o 
   7  -5   7       73.91       72.46      3.59 o 
  -7  -4   7       20.30       20.63      2.19 o 
  -6  -4   7      179.76      178.84      3.87 o 
  -5  -4   7      108.23      112.33      2.37 o 
  -4  -4   7       42.97       42.42      1.40 o 
  -3  -4   7       24.11       23.57      0.66 o 
  -2  -4   7       13.48       13.78      0.56 o 
  -1  -4   7        2.72        3.65      0.21 o 
   0  -4   7       24.53       23.62      0.58 o 
   1  -4   7        0.33        2.10      0.59 o 
   2  -4   7        1.08        0.35      0.14 o 
   3  -4   7       72.93       80.62      1.31 o 
   4  -4   7       12.38       11.43      0.56 o 
   5  -4   7      109.48      107.86      2.70 o 
   6  -4   7        4.94        5.31      1.00 o 
   7  -4   7        3.67        3.16      0.72 o 
  -7  -3   7        1.31        1.78      0.36 o 
  -6  -3   7        6.89        6.00      0.44 o 
  -5  -3   7       47.31       48.04      1.65 o 
  -4  -3   7        6.63        6.65      0.35 o 
  -3  -3   7      137.34      142.86      2.28 o 
  -2  -3   7        8.04        8.49      0.34 o 
  -1  -3   7      240.94      240.78      3.91 o 
   0  -3   7       92.30      102.58      1.83 o 
   1  -3   7      180.06      194.82      4.22 o 
   2  -3   7        2.60        3.11      0.21 o 
   3  -3   7      180.62      189.62      2.34 o 
   4  -3   7       35.19       39.04      0.97 o 
   5  -3   7       84.50       87.14      2.02 o 
   6  -3   7       11.78       12.78      0.85 o 
   7  -3   7        0.25        0.59      0.49 o 
   8  -3   7        4.25        4.73      0.69 o 
  -8  -2   7       14.62       16.48      0.85 o 
  -7  -2   7       16.31       16.22      0.84 o 
  -6  -2   7       53.77       49.45      2.76 o 
  -5  -2   7      154.58      155.34      4.87 o 
  -4  -2   7       20.28       21.03      0.54 o 
  -3  -2   7        4.00        4.78      0.21 o 
  -2  -2   7        0.23        0.06      0.13 o 
  -1  -2   7      108.37      109.62      2.21 o 
   0  -2   7      180.48      156.96      2.76 o 
   1  -2   7       16.81       18.86      0.45 o 
   2  -2   7        8.29        5.64      0.28 o 
   3  -2   7        1.47        2.01      0.19 o 
   4  -2   7        7.78        8.03      0.43 o 
   5  -2   7        0.48        1.38      0.30 o 
   6  -2   7       12.37       10.80      0.80 o 
   7  -2   7       33.12       38.62      1.61 o 
   8  -2   7       30.65       29.55      1.74 o 
  -8  -1   7       14.11       14.99      0.77 o 
  -7  -1   7        1.86        1.83      0.22 o 
  -6  -1   7       93.68      103.21      3.18 o 
  -5  -1   7      216.57      202.60      5.44 o 
  -4  -1   7       92.91       90.44      1.71 o 
  -3  -1   7      160.95      168.62      1.94 o 
  -2  -1   7      117.90      117.62      1.11 o 
  -1  -1   7        4.73        4.25      0.18 o 
   0  -1   7      292.38      280.51      2.79 o 
   1  -1   7       14.65       14.83      0.44 o 
   2  -1   7       42.61       41.48      0.70 o 
   3  -1   7       63.74       60.92      1.60 o 
   4  -1   7      111.56      110.30      1.54 o 
   5  -1   7       57.54       55.89      3.56 o 
   6  -1   7       31.93       26.28      2.27 o 
   7  -1   7        7.17        5.86      0.92 o 
   8  -1   7        2.66        3.81      0.75 o 
  -8   0   7        8.49        7.23      0.48 o 
  -7   0   7        1.18        1.51      0.35 o 
  -6   0   7        0.00        0.10      0.14 o 
  -5   0   7        1.66        0.92      0.15 o 
  -4   0   7        7.93        8.13      0.25 o 
  -3   0   7        0.83        0.61      0.13 o 
  -2   0   7       33.46       36.72      0.76 o 
  -1   0   7       20.06       18.05      0.65 o 
   0   0   7       87.71       72.98      1.99 o 
   1   0   7        0.15        0.16      0.11 o 
   2   0   7        0.02       -0.01      0.12 o 
   3   0   7       17.96       18.51      0.53 o 
   4   0   7       23.93       17.92      0.69 o 
   5   0   7       52.24       49.44      4.26 o 
   6   0   7       10.90       14.19      2.60 o 
   7   0   7       27.71       33.19      1.52 o 
  -8   1   7       71.37       74.60      2.34 o 
  -7   1   7       13.50       13.48      0.58 o 
  -6   1   7        0.02        0.20      0.26 o 
  -5   1   7      184.83      169.21      3.59 o 
  -4   1   7        0.27        0.19      0.15 o 
  -3   1   7       95.23       97.28      1.17 o 
  -2   1   7       45.61       37.18      1.09 o 
  -1   1   7       17.48       17.74      0.43 o 
   0   1   7      184.07      189.86      1.31 o 
   1   1   7       11.31       10.92      0.33 o 
   2   1   7       87.64       81.90      1.30 o 
   3   1   7      148.98      148.98      4.16 o 
   4   1   7      152.21      126.59      8.56 o 
   5   1   7      121.72      104.70      2.44 o 
   6   1   7       21.03       25.01      1.44 o 
   7   1   7       14.86       13.78      0.94 o 
  -8   2   7        8.28        6.74      0.46 o 
  -7   2   7      127.78      130.67      1.98 o 
  -6   2   7       73.76       65.05      6.11 o 
  -5   2   7       14.64       15.07      2.05 o 
  -4   2   7        1.58        0.59      0.15 o 
  -3   2   7        0.04        0.22      0.15 o 
  -2   2   7        0.31        0.32      0.15 o 
  -1   2   7      448.72      432.84      5.57 o 
   0   2   7      115.23      101.57      1.16 o 
   1   2   7      131.05      116.91      1.61 o 
   2   2   7       13.24       10.71      0.40 o 
   3   2   7      267.11      216.83      6.13 o 
   4   2   7        0.02        0.13      0.25 o 
   5   2   7       94.46       78.82     14.96 o 
   6   2   7        0.28        0.88      0.50 o 
   7   2   7       77.90       81.82      2.84 o 
  -8   3   7        0.24        0.12      0.35 o 
  -7   3   7        1.28        1.92      0.42 o 
  -6   3   7       10.44        8.18      1.12 o 
  -5   3   7       42.25       34.86      3.46 o 
  -4   3   7        6.21        5.39      0.31 o 
  -3   3   7      251.79      231.63      4.74 o 
  -2   3   7       56.26       51.91      1.93 o 
  -1   3   7      133.78      140.32      1.52 o 
   0   3   7       36.89       31.53      0.95 o 
   1   3   7       19.88       16.22      0.48 o 
   2   3   7       75.69       75.49      2.04 o 
   3   3   7      156.11      142.30      3.33 o 
   4   3   7       32.83       29.08      1.52 o 
   5   3   7        1.38        1.15      0.32 o 
   6   3   7        1.65        1.50      0.66 o 
  -7   4   7        0.03        0.30      0.38 o 
  -6   4   7        4.53        4.41      0.49 o 
  -5   4   7       14.19       11.16      1.58 o 
  -4   4   7       23.55       19.66      1.06 o 
  -3   4   7       54.57       46.51      2.88 o 
  -2   4   7       61.59       59.54      1.52 o 
  -1   4   7       36.95       33.07      1.06 o 
   0   4   7      247.58      235.33      4.70 o 
   1   4   7       46.97       48.74      1.64 o 
   2   4   7        5.69        3.70      0.34 o 
   3   4   7        6.04        7.97      0.85 o 
   4   4   7        0.20        0.23      0.32 o 
   5   4   7       10.84       12.80      0.99 o 
  -6   5   7        0.90        0.97      0.33 o 
  -5   5   7        0.41        0.55      0.34 o 
  -4   5   7       43.50       37.04      2.08 o 
  -3   5   7       39.02       40.39      1.20 o 
  -2   5   7       18.42       18.85      0.64 o 
  -1   5   7       34.75       36.32      2.87 o 
   0   5   7      129.42      126.54      5.66 o 
   1   5   7        5.79        6.25      0.55 o 
   2   5   7        2.92        2.87      0.32 o 
   3   5   7        0.00       -0.15      0.48 o 
   4   5   7        8.31        9.22      0.92 o 
  -5   6   7       13.55       11.69      0.71 o 
  -4   6   7        4.73        3.25      0.42 o 
  -3   6   7        1.87        2.17      0.34 o 
  -2   6   7        5.69        5.16      0.41 o 
  -1   6   7        0.01        0.08      0.27 o 
   0   6   7        5.46        6.42      0.45 o 
   1   6   7        3.36        4.50      0.43 o 
   2   6   7        4.22        3.64      0.39 o 
   3   6   7       12.62       13.52      1.06 o 
  -3   7   7       15.47       14.66      1.01 o 
  -2   7   7        1.68        2.14      0.41 o 
  -1   7   7        0.01        0.09      0.29 o 
   0   7   7        0.62        0.26      0.32 o 
   1   7   7        2.63        2.60      0.49 o 
  -2  -8   8        0.20        0.36      0.66 o 
  -1  -8   8        2.50        2.81      0.58 o 
   0  -8   8        1.43        0.99      0.59 o 
   1  -8   8        0.24       -0.41      0.50 o 
   2  -8   8        0.31        0.62      0.48 o 
   3  -8   8        1.05        1.58      0.36 o 
   4  -8   8        7.93        7.11      0.63 o 
  -4  -7   8        1.95        2.39      0.46 o 
  -3  -7   8        4.32        4.29      0.45 o 
  -2  -7   8        8.37        8.37      0.54 o 
  -1  -7   8       14.00       13.27      0.73 o 
   0  -7   8       27.14       26.59      1.27 o 
   1  -7   8        9.25        9.70      0.75 o 
   2  -7   8       11.85       12.71      0.74 o 
   3  -7   8        0.64        0.60      0.28 o 
   4  -7   8       62.65       60.67      2.01 o 
   5  -7   8      128.27      106.21      4.33 o 
  -5  -6   8      111.71      110.19      4.18 o 
  -4  -6   8        0.96        1.45      0.38 o 
  -3  -6   8       10.25        9.11      0.60 o 
  -2  -6   8        0.12       -0.03      0.18 o 
  -1  -6   8       30.05       25.43      2.02 o 
   0  -6   8       18.91       16.45      0.83 o 
   1  -6   8       10.81       11.79      0.51 o 
   2  -6   8       30.80       30.83      0.85 o 
   3  -6   8      107.42      103.23      3.30 o 
   4  -6   8       12.50       13.96      0.73 o 
   5  -6   8       22.70       21.02      1.50 o 
   6  -6   8        3.20        1.80      0.60 o 
  -6  -5   8        6.69        6.04      0.45 o 
  -5  -5   8        7.79        8.21      0.54 o 
  -4  -5   8       14.77       14.10      0.62 o 
  -3  -5   8       44.75       42.07      0.91 o 
  -2  -5   8       10.99       10.81      0.68 o 
  -1  -5   8       50.09       49.00      1.65 o 
   0  -5   8       45.85       37.35      1.43 o 
   1  -5   8       36.20       38.07      2.40 o 
   2  -5   8       15.28       18.33      0.54 o 
   3  -5   8       30.32       33.58      1.16 o 
   4  -5   8        7.14        7.54      0.36 o 
   5  -5   8       61.06       57.09      2.24 o 
   6  -5   8       93.71       96.62      3.42 o 
   7  -5   8        4.59        4.85      0.72 o 
  -7  -4   8        7.79        7.66      0.57 o 
  -6  -4   8      268.20      256.36      8.70 o 
  -5  -4   8       27.64       26.96      1.76 o 
  -4  -4   8      183.05      196.27      7.04 o 
  -3  -4   8        2.37        2.24      0.24 o 
  -2  -4   8       42.10       43.48      0.75 o 
  -1  -4   8       39.95       35.77      0.80 o 
   0  -4   8        3.51        3.35      0.22 o 
   1  -4   8       50.73       41.30      1.43 o 
   2  -4   8       35.11       31.36      1.47 o 
   3  -4   8        8.63        5.43      0.39 o 
   4  -4   8        2.23        2.61      0.34 o 
   5  -4   8       22.24       21.61      1.17 o 
   6  -4   8        1.06        1.99      0.63 o 
   7  -4   8        8.46       10.56      1.02 o 
  -7  -3   8        1.84        1.30      0.31 o 
  -6  -3   8        0.18        0.58      0.29 o 
  -5  -3   8        1.08        1.15      0.34 o 
  -4  -3   8        2.26        2.65      0.29 o 
  -3  -3   8       37.90       39.81      0.88 o 
  -2  -3   8      146.81      145.40      2.00 o 
  -1  -3   8        4.87        4.51      0.23 o 
   0  -3   8       82.54       88.00      1.35 o 
   1  -3   8       74.72       66.85      2.65 o 
   2  -3   8        2.42        1.30      0.15 o 
   3  -3   8      181.12      172.00      3.70 o 
   4  -3   8      175.31      175.90      6.02 o 
   5  -3   8       45.46       42.41      2.69 o 
   6  -3   8       50.12       49.61      1.72 o 
   7  -3   8       32.34       30.66      1.78 o 
  -7  -2   8        2.76        2.99      0.29 o 
  -6  -2   8        0.95        0.99      0.18 o 
  -5  -2   8       18.27       19.36      1.31 o 
  -4  -2   8      146.23      145.92      3.24 o 
  -3  -2   8       74.66       73.04      1.37 o 
  -2  -2   8       20.86       19.62      0.41 o 
  -1  -2   8      223.70      220.81      1.50 o 
   0  -2   8        9.74        9.85      0.31 o 
   1  -2   8        7.51        7.60      0.27 o 
   2  -2   8       78.00       73.81      1.99 o 
   3  -2   8       23.85       20.19      1.27 o 
   4  -2   8       88.60       85.68      3.44 o 
   5  -2   8        1.44        0.85      0.27 o 
   6  -2   8        0.05        0.50      0.32 o 
   7  -2   8        5.78        7.65      0.87 o 
  -8  -1   8        0.00       -0.09      0.29 o 
  -7  -1   8        7.97        8.86      0.40 o 
  -6  -1   8        4.70        3.05      0.26 o 
  -5  -1   8      163.27      147.99      5.43 o 
  -4  -1   8       10.02        9.07      0.31 o 
  -3  -1   8      164.03      156.54      3.45 o 
  -2  -1   8       85.12       81.93      1.00 o 
  -1  -1   8      174.95      165.67      1.25 o 
   0  -1   8       53.57       51.85      1.01 o 
   1  -1   8      554.04      537.94      3.30 o 
   2  -1   8       12.34       12.73      0.44 o 
   3  -1   8      174.03      168.33      6.09 o 
   4  -1   8       61.40       54.28      3.99 o 
   5  -1   8       28.50       27.82      4.18 o 
   6  -1   8        6.76        5.38      1.25 o 
   7  -1   8       21.32       26.42      1.61 o 
  -8   0   8        0.89        0.90      0.34 o 
  -7   0   8       19.06       20.81      0.81 o 
  -6   0   8       12.01       11.22      0.65 o 
  -5   0   8       32.53       32.06      1.17 o 
  -4   0   8        4.50        4.14      0.22 o 
  -3   0   8        0.00        0.19      0.13 o 
  -2   0   8        0.18        0.21      0.15 o 
  -1   0   8       70.82       69.56      2.05 o 
   0   0   8        3.77        4.42      0.32 o 
   1   0   8       39.25       38.35      0.74 o 
   2   0   8       13.50       13.06      0.45 o 
   3   0   8      955.22      815.00      8.57 o 
   4   0   8        5.19        4.98      0.42 o 
   5   0   8      123.91       89.79      2.43 o 
   6   0   8        5.08        8.23      0.86 o 
   7   0   8       12.15       13.11      1.08 o 
  -8   1   8        6.42        6.97      0.50 o 
  -7   1   8       13.56       14.83      0.63 o 
  -6   1   8        3.23        4.72      0.39 o 
  -5   1   8      187.73      173.01     14.35 o 
  -4   1   8       28.01       27.24      1.47 o 
  -3   1   8      542.45      497.58     14.98 o 
  -2   1   8       72.23       68.55      1.16 o 
  -1   1   8       41.06       40.58      0.95 o 
   0   1   8       56.00       58.11      1.00 o 
   1   1   8      207.24      186.97      1.77 o 
   2   1   8      159.92      145.10      3.46 o 
   3   1   8        6.99        8.83      0.49 o 
   4   1   8      282.55      243.14     25.83 o 
   5   1   8       24.07       23.37      1.21 o 
   6   1   8       70.83       73.99      2.58 o 
  -7   2   8        3.02        3.14      0.41 o 
  -6   2   8        0.05       -0.02      0.20 o 
  -5   2   8       10.23        8.96      0.72 o 
  -4   2   8       31.21       22.99      1.77 o 
  -3   2   8        8.16        6.61      0.39 o 
  -2   2   8       28.89       30.55      1.01 o 
  -1   2   8        7.25        4.44      0.24 o 
   0   2   8      477.77      465.08      3.76 o 
   1   2   8       10.75       12.28      0.48 o 
   2   2   8        0.72        0.27      0.22 o 
   3   2   8        3.48        2.78      0.36 o 
   4   2   8        9.16       14.39      0.91 o 
   5   2   8       61.07       76.73      2.21 o 
   6   2   8       46.39       44.84      2.50 o 
  -7   3   8        5.18        3.96      0.63 o 
  -6   3   8       11.28       12.51      0.58 o 
  -5   3   8       31.28       26.16      2.96 o 
  -4   3   8       47.50       40.52      4.87 o 
  -3   3   8      100.47      107.66      4.68 o 
  -2   3   8       58.24       51.71      2.41 o 
  -1   3   8       38.21       31.87      1.01 o 
   0   3   8      445.50      385.60      8.62 o 
   1   3   8       22.85       18.96      1.14 o 
   2   3   8       63.44       62.02      2.28 o 
   3   3   8        9.80        9.37      1.03 o 
   4   3   8        2.07        1.55      0.51 o 
   5   3   8        1.88        1.76      1.17 o 
  -7   4   8       11.63       11.64      0.95 o 
  -6   4   8       13.88       16.83      0.92 o 
  -5   4   8        3.20        3.08      0.47 o 
  -4   4   8        3.32        2.21      0.30 o 
  -3   4   8        1.47        0.83      0.28 o 
  -2   4   8       34.38       29.71      1.31 o 
  -1   4   8       13.44       13.27      0.55 o 
   0   4   8       12.11        8.24      0.45 o 
   1   4   8        1.10        1.77      0.37 o 
   2   4   8       70.30       74.11      1.98 o 
   3   4   8        0.04        0.16      0.54 o 
   4   4   8       66.70       72.73      2.64 o 
   5   4   8       12.08       12.67      1.17 o 
  -6   5   8        3.62        4.49      0.46 o 
  -5   5   8        6.51        7.36      0.70 o 
  -4   5   8        1.64        2.22      0.32 o 
  -3   5   8        1.61        3.20      0.69 o 
  -2   5   8        0.17        0.12      0.26 o 
  -1   5   8        2.88        3.12      0.36 o 
   0   5   8        6.02        6.95      0.62 o 
   1   5   8        2.46        2.88      0.45 o 
   2   5   8        0.02        0.50      0.34 o 
  -4   6   8       28.16       29.35      1.16 o 
  -3   6   8       19.18       20.24      1.20 o 
  -2   6   8        0.23        0.29      0.33 o 
  -1   6   8       11.96       13.29      0.61 o 
   0   6   8        0.79        0.27      0.37 o 
   1   6   8        1.34        2.15      0.39 o 
   2   6   8       14.73       15.00      0.75 o 
  -1  -8   9       32.57       28.69      1.64 o 
   0  -8   9       18.65       20.18      1.23 o 
   1  -8   9       15.72       17.81      1.20 o 
   2  -8   9       52.17       52.96      2.58 o 
   3  -8   9       78.11       73.70      2.04 o 
  -3  -7   9        3.35        3.28      0.38 o 
  -2  -7   9        7.60        6.76      0.56 o 
  -1  -7   9        1.07        1.03      0.36 o 
   0  -7   9       10.60       10.21      0.96 o 
   1  -7   9        1.55        1.02      0.29 o 
   2  -7   9       20.67       19.78      0.79 o 
   3  -7   9        0.45        1.02      0.32 o 
   4  -7   9        7.25        6.08      0.56 o 
  -5  -6   9       20.09       19.22      0.79 o 
  -4  -6   9       45.22       42.58      1.88 o 
  -3  -6   9       15.68       15.72      0.76 o 
  -2  -6   9       70.32       67.57      3.34 o 
  -1  -6   9       12.41       10.92      0.79 o 
   0  -6   9       26.46       22.05      1.37 o 
   1  -6   9       24.39       19.80      1.53 o 
   2  -6   9       15.20       14.46      0.57 o 
   3  -6   9        1.31        1.59      0.23 o 
   4  -6   9        6.10        6.12      0.49 o 
   5  -6   9       41.84       44.85      2.69 o 
   6  -6   9       12.33       10.34      1.28 o 
  -5  -5   9       28.55       29.51      1.18 o 
  -4  -5   9       18.19       19.22      0.85 o 
  -3  -5   9       60.84       60.96      2.41 o 
  -2  -5   9        0.00       -0.04      0.16 o 
  -1  -5   9      169.84      157.78      4.84 o 
   0  -5   9       22.44       22.61      1.19 o 
   1  -5   9      179.30      158.82      8.18 o 
   2  -5   9        2.15        1.92      0.22 o 
   3  -5   9      166.43      153.24      6.69 o 
   4  -5   9       57.68       57.06      2.95 o 
   5  -5   9        0.40        0.46      0.55 o 
   6  -5   9        7.92        6.57      0.77 o 
  -6  -4   9        0.01       -0.14      0.37 o 
  -5  -4   9        3.26        2.50      0.33 o 
  -4  -4   9       19.33       17.68      0.90 o 
  -3  -4   9       15.51       16.78      0.62 o 
  -2  -4   9        2.60        3.00      0.25 o 
  -1  -4   9       27.78       27.21      0.56 o 
   0  -4   9        7.36        6.86      0.36 o 
   1  -4   9       43.68       37.02      1.73 o 
   2  -4   9       28.65       28.49      1.19 o 
   3  -4   9       52.20       41.39      1.18 o 
   4  -4   9       25.60       25.70      1.42 o 
   5  -4   9       12.27        8.72      1.75 o 
   6  -4   9       11.93        9.10      1.26 o 
   7  -4   9        6.70        7.59      0.91 o 
  -7  -3   9        1.95        1.80      0.50 o 
  -6  -3   9        1.46        2.12      0.43 o 
  -5  -3   9      428.94      422.90     15.50 o 
  -4  -3   9       15.95       15.64      0.82 o 
  -3  -3   9      392.31      401.34      6.28 o 
  -2  -3   9        2.40        2.52      0.19 o 
  -1  -3   9       96.63       92.67      3.23 o 
   0  -3   9       47.21       44.51      1.07 o 
   1  -3   9      115.20      113.22      3.97 o 
   2  -3   9       11.01       10.22      0.52 o 
   3  -3   9        0.50        0.23      0.25 o 
   4  -3   9      118.29      115.56      6.10 o 
   5  -3   9        0.82        0.36      0.31 o 
   6  -3   9       33.91       32.12      1.71 o 
   7  -3   9       14.73       16.65      1.34 o 
  -7  -2   9        8.61        9.04      0.48 o 
  -6  -2   9        5.95        7.09      0.47 o 
  -5  -2   9        8.24        9.95      0.36 o 
  -4  -2   9       33.20       33.05      0.89 o 
  -3  -2   9      184.42      192.99      2.92 o 
  -2  -2   9       33.29       34.15      1.23 o 
  -1  -2   9       83.84       75.67      1.19 o 
   0  -2   9      240.26      237.70      3.25 o 
   1  -2   9       65.86       61.51      0.99 o 
   2  -2   9        0.56        0.62      0.14 o 
   3  -2   9      248.02      239.49      8.63 o 
   4  -2   9      169.88      155.49     13.74 o 
   5  -2   9        1.13        1.20      0.38 o 
   6  -2   9       94.70      116.31      3.33 o 
   7  -2   9       12.21       13.52      1.12 o 
  -7  -1   9       22.35       25.93      0.86 o 
  -6  -1   9        0.20        0.74      0.23 o 
  -5  -1   9       87.41       85.67      1.41 o 
  -4  -1   9       57.85       58.85      1.57 o 
  -3  -1   9       59.91       55.60      1.28 o 
  -2  -1   9      291.99      280.25      3.01 o 
  -1  -1   9      172.58      165.75      3.94 o 
   0  -1   9        4.36        4.95      0.29 o 
   1  -1   9      201.44      181.70      6.79 o 
   2  -1   9      249.22      230.91      7.16 o 
   3  -1   9        8.36        8.67      0.75 o 
   4  -1   9      258.81      213.40     33.82 o 
   5  -1   9        2.66        3.32      0.56 o 
   6  -1   9        7.00        9.72      0.96 o 
   7  -1   9        3.54        3.21      0.56 o 
  -7   0   9       73.05       79.42      2.44 o 
  -6   0   9        0.92        1.46      0.29 o 
  -5   0   9       55.54       56.84      3.19 o 
  -4   0   9       38.01       31.51      2.64 o 
  -3   0   9       16.37       14.14      0.85 o 
  -2   0   9       23.58       26.43      0.56 o 
  -1   0   9      190.40      175.25      3.63 o 
   0   0   9      834.20      778.03     13.76 o 
   1   0   9      130.31      112.65      1.91 o 
   2   0   9      228.63      234.82     10.89 o 
   3   0   9       56.80       48.74      1.57 o 
   4   0   9      116.14      126.38      2.73 o 
   5   0   9        0.08        0.51      0.39 o 
   6   0   9       21.18       17.90      1.06 o 
  -7   1   9        0.00       -0.11      0.50 o 
  -6   1   9        0.08        0.14      0.31 o 
  -5   1   9       45.32       43.67      2.04 o 
  -4   1   9        7.71        7.65      0.95 o 
  -3   1   9      207.45      199.25      8.24 o 
  -2   1   9      124.18      118.74      8.80 o 
  -1   1   9       82.10       72.52      2.19 o 
   0   1   9      146.11      125.48      2.82 o 
   1   1   9       76.24       70.75      3.12 o 
   2   1   9        0.06        0.30      0.33 o 
   3   1   9       32.07       28.19      1.51 o 
   4   1   9       77.99       75.55      2.77 o 
   5   1   9        0.00        0.23      0.58 o 
   6   1   9      102.65      109.24      4.64 o 
  -7   2   9       12.39       15.00      1.12 o 
  -6   2   9       18.81       19.74      0.77 o 
  -5   2   9        1.26        1.06      0.28 o 
  -4   2   9       19.28       17.00      1.30 o 
  -3   2   9        7.46        4.31      0.33 o 
  -2   2   9      189.06      173.36      3.45 o 
  -1   2   9       38.06       35.75      2.09 o 
   0   2   9      186.53      163.91      1.89 o 
   1   2   9       28.98       37.12      0.93 o 
   2   2   9       12.04       15.06      1.03 o 
   3   2   9        4.25        2.94      0.61 o 
   4   2   9        0.11       -0.01      0.53 o 
   5   2   9       50.46       53.82      2.65 o 
  -6   3   9        1.06        0.89      0.29 o 
  -5   3   9        0.00       -0.09      0.25 o 
  -4   3   9       28.02       25.14      1.11 o 
  -3   3   9        0.95        1.67      0.52 o 
  -2   3   9       11.39        9.29      0.48 o 
  -1   3   9        4.25        5.93      0.36 o 
   0   3   9        4.91        3.83      0.35 o 
   1   3   9        2.11        1.75      0.25 o 
   2   3   9        6.36        6.21      0.52 o 
   3   3   9        6.66        4.90      0.65 o 
   4   3   9        0.18        0.73      0.60 o 
   5   3   9       42.51       52.61      1.97 o 
  -6   4   9        4.53        4.94      0.64 o 
  -5   4   9        0.02        0.32      0.32 o 
  -4   4   9       22.35       32.21      1.64 o 
  -3   4   9        7.11        7.96      0.45 o 
  -2   4   9        3.79        3.07      0.34 o 
  -1   4   9       40.47       40.97      2.38 o 
   0   4   9        2.00        2.63      0.34 o 
   1   4   9       10.95        7.58      0.55 o 
   2   4   9        0.71        0.75      0.29 o 
   3   4   9        2.56        4.04      0.66 o 
   4   4   9        5.43        4.75      0.76 o 
  -5   5   9        9.95        9.50      0.61 o 
  -4   5   9       40.75       45.16      1.61 o 
  -3   5   9       33.30       38.44      1.09 o 
  -2   5   9       82.48      100.42      5.47 o 
  -1   5   9        3.35        2.37      0.37 o 
   0   5   9       17.42       19.29      0.83 o 
   1   5   9        0.01        0.28      0.29 o 
   2   5   9       67.92       77.64      2.53 o 
  -2   6   9       24.15       25.76      0.98 o 
  -1   6   9        1.26        1.29      0.29 o 
   0   6   9       23.01       23.80      0.92 o 
   0  -8  10        3.35        2.42      0.61 o 
   1  -8  10        0.24       -0.08      0.52 o 
   2  -8  10        0.12        0.51      0.47 o 
  -3  -7  10       51.63       48.01      2.34 o 
  -2  -7  10        6.92        6.52      0.50 o 
  -1  -7  10      105.42       94.07      2.92 o 
   0  -7  10       12.80       11.31      0.60 o 
   1  -7  10       58.61       54.69      4.07 o 
   2  -7  10        3.20        2.67      0.40 o 
   3  -7  10       36.44       29.93      1.63 o 
   4  -7  10       15.58       12.11      0.88 o 
  -4  -6  10        9.75        9.96      0.60 o 
  -3  -6  10       40.05       42.53      1.83 o 
  -2  -6  10       29.01       27.46      0.97 o 
  -1  -6  10        0.86        0.67      0.22 o 
   0  -6  10        6.47        4.26      0.30 o 
   1  -6  10        8.47        5.89      0.58 o 
   2  -6  10        0.57        0.73      0.19 o 
   3  -6  10        0.71        0.27      0.26 o 
   4  -6  10       16.78       13.85      1.59 o 
   5  -6  10        0.06       -0.04      0.54 o 
  -5  -5  10      118.15      115.22      2.94 o 
  -4  -5  10       24.57       26.00      0.99 o 
  -3  -5  10       56.67       54.17      3.11 o 
  -2  -5  10        0.02        0.07      0.19 o 
  -1  -5  10        0.69        0.42      0.20 o 
   0  -5  10        1.17        0.69      0.23 o 
   1  -5  10        8.03        8.02      0.53 o 
   2  -5  10       36.05       27.91      2.36 o 
   3  -5  10        0.42        0.56      0.20 o 
   4  -5  10       59.17       55.56      1.98 o 
   5  -5  10        1.61        1.23      0.54 o 
  -6  -4  10       13.99       13.10      0.68 o 
  -5  -4  10       70.41       73.00      1.56 o 
  -4  -4  10      124.87      116.31      6.99 o 
  -3  -4  10       50.13       48.74      2.69 o 
  -2  -4  10        3.90        3.39      0.38 o 
  -1  -4  10        0.01       -0.06      0.17 o 
   0  -4  10        9.57       12.09      0.47 o 
   1  -4  10        5.43        6.22      0.32 o 
   2  -4  10      109.53       96.74      6.93 o 
   3  -4  10       43.38       45.75      2.16 o 
   4  -4  10      281.44      286.50      4.87 o 
   5  -4  10        4.62        5.98      0.78 o 
   6  -4  10       21.57       21.26      1.67 o 
  -6  -3  10       32.17       36.57      1.38 o 
  -5  -3  10        4.81        3.48      0.35 o 
  -4  -3  10      217.15      213.18     11.22 o 
  -3  -3  10        0.72        0.63      0.21 o 
  -2  -3  10      362.54      343.76     12.99 o 
  -1  -3  10        7.92        6.28      0.32 o 
   0  -3  10       49.23       50.72      1.38 o 
   1  -3  10       18.41       18.48      0.61 o 
   2  -3  10        3.88        3.06      0.32 o 
   3  -3  10        0.22       -0.01      0.48 o 
   4  -3  10       12.00       13.57      1.00 o 
   5  -3  10        0.03        0.28      0.57 o 
   6  -3  10        0.02        0.10      0.63 o 
  -6  -2  10       20.59       21.54      1.21 o 
  -5  -2  10        3.26        3.75      0.27 o 
  -4  -2  10       41.58       45.49      1.04 o 
  -3  -2  10       11.44       10.38      0.38 o 
  -2  -2  10      201.46      201.54      9.11 o 
  -1  -2  10      132.41      132.58      1.56 o 
   0  -2  10      372.61      363.97     11.82 o 
   1  -2  10       80.12       84.40      2.02 o 
   2  -2  10       59.64       65.19      2.01 o 
   3  -2  10      196.02      193.33      3.62 o 
   4  -2  10        8.75       10.40      0.86 o 
   5  -2  10        4.33        3.61      0.69 o 
   6  -2  10        2.21        1.45      0.84 o 
  -7  -1  10        8.17        8.76      0.50 o 
  -6  -1  10        8.02        9.89      0.43 o 
  -5  -1  10       89.93       82.38      4.52 o 
  -4  -1  10       10.44        9.42      0.40 o 
  -3  -1  10      258.03      243.77      3.98 o 
  -2  -1  10        0.66        0.97      0.27 o 
  -1  -1  10      118.89      128.47      1.71 o 
   0  -1  10      147.21      151.26      2.73 o 
   1  -1  10      354.17      348.90      4.13 o 
   2  -1  10       18.69       19.44      1.10 o 
   3  -1  10        0.07       -0.08      0.39 o 
   4  -1  10        0.55       -0.17      0.51 o 
   5  -1  10        8.77        7.81      0.71 o 
   6  -1  10        0.28        0.19      0.53 o 
  -7   0  10        0.34        0.61      0.32 o 
  -6   0  10       29.78       27.52      1.09 o 
  -5   0  10        7.87        8.02      0.53 o 
  -4   0  10        5.69        6.76      0.42 o 
  -3   0  10        0.14        0.45      0.42 o 
  -2   0  10       55.70       49.74      2.74 o 
  -1   0  10        0.06        0.03      0.29 o 
   0   0  10      136.06      128.62      4.07 o 
   1   0  10        2.15        1.18      0.36 o 
   2   0  10       31.97       29.08      1.46 o 
   3   0  10       45.33       43.57      1.57 o 
   4   0  10       17.35       12.27      1.01 o 
   5   0  10       70.58       79.34      2.37 o 
   6   0  10        3.00        4.09      0.68 o 
  -6   1  10       35.38       36.27      1.85 o 
  -5   1  10        1.29        1.61      0.28 o 
  -4   1  10       78.37       71.05      1.79 o 
  -3   1  10        4.50        7.92      0.44 o 
  -2   1  10        6.70        5.48      0.38 o 
  -1   1  10        0.46        0.20      0.20 o 
   0   1  10       76.42       79.93      2.06 o 
   1   1  10        3.81        4.46      0.61 o 
   2   1  10       21.79       23.59      1.15 o 
   3   1  10       22.35       23.87      1.11 o 
   4   1  10       21.76       25.22      1.21 o 
   5   1  10       77.94       81.41      3.67 o 
  -6   2  10        0.53        1.06      0.27 o 
  -5   2  10        0.17        0.07      0.25 o 
  -4   2  10        5.08        7.00      0.42 o 
  -3   2  10        0.70        0.06      0.19 o 
  -2   2  10       14.24       15.51      0.61 o 
  -1   2  10       55.60       52.33      1.08 o 
   0   2  10        2.74        4.24      0.35 o 
   1   2  10       26.64       22.83      1.31 o 
   2   2  10       25.85       29.13      1.24 o 
   3   2  10       10.20       13.00      0.90 o 
   4   2  10        8.93        7.86      0.74 o 
   5   2  10        0.12       -0.19      0.63 o 
  -6   3  10       35.94       45.30      1.95 o 
  -5   3  10       20.16       22.64      0.93 o 
  -4   3  10       19.57       20.99      0.75 o 
  -3   3  10       17.63       17.51      0.68 o 
  -2   3  10       31.90       39.61      1.50 o 
  -1   3  10        0.76        0.19      0.28 o 
   0   3  10        0.68        0.65      0.28 o 
   1   3  10        0.60       -0.01      0.38 o 
   2   3  10       34.92       39.47      1.45 o 
   3   3  10        9.42        7.49      1.07 o 
   4   3  10       18.59       25.63      1.28 o 
  -5   4  10        0.20        0.03      0.35 o 
  -4   4  10        0.05       -0.29      0.29 o 
  -3   4  10       31.43       39.95      1.13 o 
  -2   4  10       13.13       12.24      0.60 o 
  -1   4  10        0.23        0.63      0.29 o 
   0   4  10       21.39       19.91      0.79 o 
   1   4  10       12.26       12.94      0.60 o 
   2   4  10       12.29       12.30      0.66 o 
   3   4  10       30.57       30.35      1.36 o 
  -3   5  10        6.87        6.28      0.52 o 
  -2   5  10        4.53        5.21      0.74 o 
  -1   5  10        0.86        5.34      0.54 o 
   0   5  10        7.09        7.87      0.51 o 
   1   5  10        2.05        2.92      0.45 o 
  -1  -7  11       10.25       10.35      0.58 o 
   0  -7  11        6.45        7.00      0.56 o 
   1  -7  11       16.08       14.33      0.93 o 
   2  -7  11        0.47        0.69      0.40 o 
   3  -7  11        5.34        5.40      0.53 o 
  -3  -6  11        8.69        8.10      0.53 o 
  -2  -6  11       18.15       16.67      0.72 o 
  -1  -6  11        0.64        0.60      0.26 o 
   0  -6  11        0.59        0.34      0.24 o 
   1  -6  11       23.48       22.02      1.48 o 
   2  -6  11       15.57       11.17      0.59 o 
   3  -6  11        4.80        3.81      0.33 o 
   4  -6  11       43.19       37.38      2.08 o 
  -4  -5  11       35.15       31.52      1.17 o 
  -3  -5  11        9.59        8.61      0.50 o 
  -2  -5  11        5.64        4.25      0.69 o 
  -1  -5  11        0.58        0.24      0.23 o 
   0  -5  11       96.64       94.26      1.59 o 
   1  -5  11       46.60       47.82      1.12 o 
   2  -5  11        3.45        2.51      0.31 o 
   3  -5  11        1.21        0.65      0.22 o 
   4  -5  11       41.61       52.16      2.96 o 
   5  -5  11        2.41        4.25      0.71 o 
  -5  -4  11        8.39        8.56      0.50 o 
  -4  -4  11       36.58       35.01      2.21 o 
  -3  -4  11       45.18       46.23      1.81 o 
  -2  -4  11       12.27       11.23      0.53 o 
  -1  -4  11       33.51       34.30      1.10 o 
   0  -4  11       26.38       27.98      0.96 o 
   1  -4  11       90.65       92.71      3.92 o 
   2  -4  11        0.81        0.61      0.23 o 
   3  -4  11       82.16       89.93      2.33 o 
   4  -4  11       69.37       78.66      2.92 o 
   5  -4  11       10.44       11.65      1.13 o 
  -5  -3  11       17.21       17.15      0.77 o 
  -4  -3  11        0.46        0.75      0.34 o 
  -3  -3  11       39.61       37.51      2.28 o 
  -2  -3  11       13.00       13.24      0.79 o 
  -1  -3  11       76.80       77.62      1.22 o 
   0  -3  11      122.00      122.25      2.97 o 
   1  -3  11       94.75       95.72      2.37 o 
   2  -3  11        3.99        4.28      0.59 o 
   3  -3  11       16.47       18.67      1.10 o 
   4  -3  11       65.14       66.34      2.37 o 
   5  -3  11       33.82       37.22      2.05 o 
  -6  -2  11        0.68        0.47      0.33 o 
  -5  -2  11        6.36        6.52      0.47 o 
  -4  -2  11       17.62       16.04      0.90 o 
  -3  -2  11        4.14        3.55      0.27 o 
  -2  -2  11        0.04        0.35      0.43 o 
  -1  -2  11      124.59      113.74      3.55 o 
   0  -2  11      188.36      186.53      5.80 o 
   1  -2  11       32.67       29.14      1.34 o 
   2  -2  11        5.92        8.62      0.67 o 
   3  -2  11       31.81       35.10      1.52 o 
   4  -2  11        0.05        0.47      0.66 o 
   5  -2  11        2.44        1.46      0.54 o 
  -6  -1  11       39.61       42.35      1.65 o 
  -5  -1  11        2.17        1.90      0.33 o 
  -4  -1  11       14.44       12.96      0.83 o 
  -3  -1  11       94.50       92.36      2.61 o 
  -2  -1  11       11.47       13.26      0.58 o 
  -1  -1  11        7.35        7.33      0.67 o 
   0  -1  11      161.73      162.11      4.98 o 
   1  -1  11        3.83        4.32      0.55 o 
   2  -1  11       26.97       28.69      1.52 o 
   3  -1  11       14.88       16.46      1.03 o 
   4  -1  11        0.40        1.07      0.48 o 
   5  -1  11        0.00       -0.48      0.48 o 
  -6   0  11        6.02        7.81      0.50 o 
  -5   0  11        2.41        1.46      0.28 o 
  -4   0  11        0.62       -0.48      0.48 o 
  -3   0  11        6.64        4.02      0.35 o 
  -2   0  11       61.80       59.28      1.30 o 
  -1   0  11        2.68        2.46      0.28 o 
   0   0  11        8.25        6.96      0.66 o 
   1   0  11        5.92        8.00      0.82 o 
   2   0  11       24.40       29.89      1.57 o 
   3   0  11        9.41       10.42      0.75 o 
   4   0  11       16.80       18.15      1.08 o 
   5   0  11        0.53        1.19      0.57 o 
  -6   1  11        8.84       10.10      0.54 o 
  -5   1  11       10.19        8.37      0.53 o 
  -4   1  11        3.54        5.19      0.49 o 
  -3   1  11       19.23       20.79      1.13 o 
  -2   1  11        1.40        2.82      0.33 o 
  -1   1  11       16.49       17.95      0.84 o 
   0   1  11       15.42       14.64      0.57 o 
   1   1  11        0.53        0.21      0.43 o 
   2   1  11        4.41        4.06      0.59 o 
   3   1  11        5.85        6.16      0.61 o 
   4   1  11        0.25       -0.24      0.42 o 
  -5   2  11        3.13        6.28      0.38 o 
  -4   2  11        6.18        6.93      0.52 o 
  -3   2  11       38.78       37.98      0.99 o 
  -2   2  11       21.13       23.20      1.24 o 
  -1   2  11        0.23        0.51      0.31 o 
   0   2  11       12.19       11.73      0.53 o 
   1   2  11        9.02       13.72      0.89 o 
   2   2  11        0.00       -0.04      0.51 o 
   3   2  11       44.06       50.36      2.40 o 
   4   2  11        0.75        1.08      0.62 o 
  -5   3  11        6.87       11.32      0.98 o 
  -4   3  11        0.04       -0.03      0.30 o 
  -3   3  11       30.90       38.61      1.06 o 
  -2   3  11       22.95       27.62      1.29 o 
  -1   3  11        1.11        0.21      0.27 o 
   0   3  11        9.22        8.55      0.49 o 
   1   3  11        2.81        2.74      0.38 o 
   2   3  11       67.05       79.29      3.62 o 
   3   3  11        9.44        9.98      0.85 o 
  -3   4  11        0.42        0.25      0.39 o 
  -2   4  11        0.03        0.34      0.56 o 
  -1   4  11       21.25       23.62      1.39 o 
   0   4  11        0.41        0.18      0.26 o 
   1   4  11       20.81       22.77      1.11 o 
  -2  -6  12        0.48        0.49      0.30 o 
  -1  -6  12        7.63        5.53      0.45 o 
   0  -6  12       29.43       27.90      1.20 o 
   1  -6  12        0.01        0.19      0.26 o 
   2  -6  12        8.23        9.33      0.65 o 
   3  -6  12      139.74      157.54      4.87 o 
  -3  -5  12       29.64       27.03      0.85 o 
  -2  -5  12       84.67       81.03      2.45 o 
  -1  -5  12        0.55        0.89      0.31 o 
   0  -5  12       99.29       95.20      1.73 o 
   1  -5  12        0.01       -0.06      0.27 o 
   2  -5  12       10.32        9.96      1.21 o 
   3  -5  12       14.05       18.48      1.40 o 
   4  -5  12       36.96       35.49      1.65 o 
  -4  -4  12        0.26        0.28      0.27 o 
  -3  -4  12       13.12       14.34      0.64 o 
  -2  -4  12        5.02        4.31      0.71 o 
  -1  -4  12       17.58       15.11      0.59 o 
   0  -4  12      101.35      101.33      2.63 o 
   1  -4  12        8.52        6.38      0.41 o 
   2  -4  12       13.79       15.14      1.02 o 
   3  -4  12       84.80       89.59      3.82 o 
   4  -4  12        3.88        5.29      0.76 o 
  -5  -3  12       43.39       40.26      1.09 o 
  -4  -3  12        0.03        0.23      0.26 o 
  -3  -3  12      157.79      158.32      2.82 o 
  -2  -3  12       13.51       13.43      0.76 o 
  -1  -3  12       15.39       14.11      1.92 o 
   0  -3  12       27.26       29.57      1.34 o 
   1  -3  12      167.40      178.24      3.48 o 
   2  -3  12       27.59       29.92      1.44 o 
   3  -3  12        7.40       10.65      0.94 o 
   4  -3  12        3.67        4.45      0.67 o 
  -5  -2  12        0.11        0.14      0.31 o 
  -4  -2  12        2.80        2.96      0.31 o 
  -3  -2  12        0.13        0.23      0.28 o 
  -2  -2  12       44.48       45.37      1.80 o 
  -1  -2  12        0.03        0.04      0.48 o 
   0  -2  12       44.28       44.92      1.75 o 
   1  -2  12        0.27        0.42      0.44 o 
   2  -2  12       21.10       23.89      1.11 o 
   3  -2  12       20.93       22.95      1.30 o 
   4  -2  12       42.90       51.22      2.48 o 
  -5  -1  12        4.99        4.00      0.37 o 
  -4  -1  12        2.14        0.89      0.27 o 
  -3  -1  12       12.10       15.52      0.64 o 
  -2  -1  12        2.24        2.57      0.39 o 
  -1  -1  12        7.32        7.55      0.77 o 
   0  -1  12        0.01        0.53      0.56 o 
   1  -1  12        4.86        4.63      0.64 o 
   2  -1  12        0.10        0.26      0.50 o 
   3  -1  12        2.54        2.78      0.57 o 
   4  -1  12        1.02        1.15      0.46 o 
  -5   0  12        2.89        1.56      0.30 o 
  -4   0  12        9.11       11.09      0.55 o 
  -3   0  12       56.77       63.97      2.06 o 
  -2   0  12       20.70       19.56      0.69 o 
  -1   0  12        2.14        1.36      0.48 o 
   0   0  12        1.20        0.25      0.51 o 
   1   0  12        2.36        1.45      0.52 o 
   2   0  12       17.64       19.62      1.07 o 
   3   0  12       20.85       25.21      1.55 o 
   4   0  12        0.69        1.13      0.64 o 
  -5   1  12        0.81        0.66      0.32 o 
  -4   1  12        0.02        0.45      0.58 o 
  -3   1  12        5.80        6.65      0.47 o 
  -2   1  12       46.45       56.16      1.30 o 
  -1   1  12       13.96       14.61      0.91 o 
   0   1  12        9.00       13.11      0.60 o 
   1   1  12       15.78       20.13      1.12 o 
   2   1  12       88.40      112.36      3.12 o 
   3   1  12        1.46        2.67      0.58 o 
  -4   2  12        0.69        0.40      0.30 o 
  -3   2  12        2.41        3.89      0.38 o 
  -2   2  12        1.60        3.49      0.55 o 
  -1   2  12       15.43       19.30      1.36 o 
   0   2  12        8.99        8.47      0.51 o 
   1   2  12        4.80        3.92      0.68 o 
   2   2  12        1.33        1.67      0.64 o 
  -3   3  12       18.85       20.87      1.30 o 
  -2   3  12        2.29        3.07      0.41 o 
  -1   3  12       16.30       18.93      0.71 o 
   0   3  12        0.93        1.44      0.28 o 
   1   3  12       14.68       17.92      1.27 o 
  -1  -5  13       44.17       42.90      1.38 o 
   0  -5  13        1.56        0.86      0.46 o 
   1  -5  13      117.09      105.25      6.92 o 
   2  -5  13        1.16        1.59      0.50 o 
  -3  -4  13        1.49        1.10      0.29 o 
  -2  -4  13       43.98       43.78      1.15 o 
  -1  -4  13       32.77       33.51      2.12 o 
   0  -4  13      151.63      159.91      4.65 o 
   1  -4  13        3.20        3.54      0.59 o 
   2  -4  13       27.06       34.92      1.54 o 
   3  -4  13        0.34        0.31      0.59 o 
  -3  -3  13       19.75       18.10      1.25 o 
  -2  -3  13        9.28        8.45      0.48 o 
  -1  -3  13        7.09        7.65      0.67 o 
   0  -3  13        0.00       -0.02      0.54 o 
   1  -3  13        4.79        4.76      0.64 o 
   2  -3  13       14.04       19.50      1.30 o 
   3  -3  13        1.04        0.95      0.56 o 
  -4  -2  13        6.08        8.53      0.74 o 
  -3  -2  13       25.31       28.04      1.66 o 
  -2  -2  13       23.69       23.05      1.18 o 
  -1  -2  13        7.98        9.13      0.80 o 
   0  -2  13        1.58        1.33      0.46 o 
   1  -2  13       12.35       11.28      0.84 o 
   2  -2  13        1.87        2.77      0.55 o 
   3  -2  13        0.00        0.55      0.62 o 
  -4  -1  13       14.68       16.56      0.67 o 
  -3  -1  13        0.66        0.47      0.26 o 
  -2  -1  13       50.25       60.65      2.00 o 
  -1  -1  13        2.47        2.52      0.49 o 
   0  -1  13        0.28        0.83      0.54 o 
   1  -1  13        1.80        2.25      0.68 o 
   2  -1  13       41.18       47.35      2.39 o 
   3  -1  13        0.13        0.41      0.65 o 
  -4   0  13        0.42        1.09      0.39 o 
  -3   0  13        6.55        8.57      0.85 o 
  -2   0  13       29.33       37.73      1.42 o 
  -1   0  13        0.54        0.81      0.60 o 
   0   0  13       49.08       55.74      2.54 o 
   1   0  13        2.76        3.65      0.69 o 
   2   0  13        7.24        7.86      0.81 o 
  -3   1  13       28.24       32.32      1.01 o 
  -2   1  13        0.75        0.56      0.31 o 
  -1   1  13       10.63       12.03      0.60 o 
   0   1  13        7.37       11.37      0.99 o 
   1   1  13        0.01        0.02      0.44 o 
  -1   2  13       41.67       50.38      1.78 o 
   0   2  13        4.27        5.53      0.46 o 
  -1  -3  14        2.70        2.08      0.49 o 
   0  -3  14        0.00        0.26      0.73 o 
   1  -3  14        9.83       11.27      0.89 o 
  -2  -2  14       48.86       51.05      2.01 o 
  -1  -2  14        1.29        1.15      0.54 o 
   0  -2  14       26.27       25.07      1.33 o 
   1  -2  14        1.75        1.63      0.63 o 
  -1  -1  14        2.32        2.40      0.61 o 
   0  -1  14        2.18        2.99      0.67 o 
                                                 
