# Supplementary material for: Crystal structures of four indole derivatives with a phenyl substituent at the 2-position and a carbonyl group at the 3-position: the C(6) N—H⋯O chain remains the same, but the weak reinforcing inter­actions are different
Source: Acta Crystallogr E Crystallogr Commun. 2016 Feb 20;72(Pt 3):363–9. doi: 10.1107/S2056989016002620 (PMC4778824; doi:10.1107/S2056989016002620)
Supplement: Supplementary file 3 [file e-72-00363-IIsup3.hkl]

# 
# h,k,l, Fc-squared, Fo-squared, sigma(Fo-squared) and status flag 
# 
data_II
_shelx_title ' 2013ncs0405' 
_shelx_refln_list_code          4 
_shelx_F_calc_maximum      223.50 
_exptl_crystal_F_000       680.00 
_reflns_d_resolution_high  0.7697 
 
loop_ 
 _symmetry_equiv_pos_as_xyz 
 'x, y, z' 
 '-x+1/2, -y, z+1/2' 
 'x+1/2, -y+1/2, -z' 
 '-x, y+1/2, -z+1/2' 
 
_cell_length_a     7.3587 
_cell_length_b    13.2250 
_cell_length_c    17.5445 
_cell_angle_alpha  90.000 
_cell_angle_beta   90.000 
_cell_angle_gamma  90.000 
 
_shelx_F_squared_multiplier     1.000 
 
loop_ 
 _refln_index_h 
 _refln_index_k 
 _refln_index_l 
 _refln_F_squared_calc 
 _refln_F_squared_meas 
 _refln_F_squared_sigma 
 _refln_observed_status 
   2   0   0    49952.30    50844.54    706.97 o 
   4   0   0     2800.69     2873.71     33.51 o 
   6   0   0      524.05      555.36     24.58 o 
   8   0   0      526.46      582.95     19.20 o 
   2   1   0     1440.16     1159.94     24.75 o 
   3   1   0     3586.38     3625.32     75.96 o 
   4   1   0      712.31      819.36     10.63 o 
   5   1   0      396.85      424.14      8.85 o 
   7   1   0       16.34        7.81     10.36 o 
   8   1   0      401.12      419.29     14.34 o 
   9   1   0       13.66      -19.19     19.19 o 
   0   2   0     3478.19     3431.80    122.14 o 
   1   2   0     8961.85     8622.02    154.82 o 
   2   2   0      880.52      811.29     21.22 o 
   3   2   0        0.40        7.68      3.07 o 
   4   2   0      310.19      332.88      7.53 o 
   5   2   0      350.06      358.63      9.43 o 
   9   2   0       15.03       27.43     10.50 o 
   1   3   0     1419.33     1290.83     23.60 o 
   2   3   0     2052.82     1935.25     40.65 o 
   3   3   0     1361.31     1376.92     14.33 o 
   4   3   0      271.91      262.32      7.86 o 
   5   3   0      379.45      412.20      7.02 o 
   6   3   0      576.88      557.29     14.68 o 
   8   3   0       32.86        6.14     11.52 o 
   9   3   0       78.00      121.59     31.48 o 
   0   4   0      972.40      970.71     25.01 o 
   1   4   0       76.14       78.82      2.44 o 
   2   4   0       12.28        8.45      3.84 o 
   3   4   0      149.83      156.66      3.98 o 
   4   4   0       49.31       55.35      4.99 o 
   5   4   0       22.36       19.19      6.14 o 
   6   4   0        0.06        0.00     10.75 o 
   7   4   0        4.24        0.77     13.05 o 
   2   5   0      301.25      305.60      3.54 o 
   3   5   0       51.10       53.98      2.56 o 
   4   5   0      408.04      364.48      8.05 o 
   5   5   0      246.87      270.19      9.31 o 
   6   5   0      272.98      271.01      6.50 o 
   7   5   0      147.12      139.80      5.86 o 
   8   5   0       76.25       74.43      9.60 o 
   9   5   0        7.13      -11.52     11.52 o 
   0   6   0     1088.64     1072.99     12.51 o 
   1   6   0      722.77      747.89      6.72 o 
   2   6   0      438.62      401.70      4.49 o 
   3   6   0      631.79      642.00      7.68 o 
   4   6   0      700.67      743.49     10.34 o 
   5   6   0       21.55        9.55      4.26 o 
   6   6   0      103.17       91.81      9.60 o 
   7   6   0        2.54       -3.83      8.51 o 
   8   6   0       14.28       29.08     10.70 o 
   1   7   0      101.60      110.38      2.19 o 
   2   7   0      236.91      247.83      6.87 o 
   3   7   0       38.39       41.04      3.07 o 
   4   7   0       65.11       64.24      4.65 o 
   5   7   0      102.17      104.42      8.45 o 
   6   7   0        7.92       20.73      6.14 o 
   7   7   0       14.85       28.76     10.22 o 
   8   7   0      111.83      118.86     18.13 o 
   0   8   0     1187.47     1135.84     14.40 o 
   1   8   0      166.92      203.90      4.98 o 
   2   8   0      361.61      340.32      6.13 o 
   3   8   0       31.73       33.01      6.14 o 
   4   8   0       86.45       82.24      6.13 o 
   5   8   0      359.05      332.87     10.44 o 
   6   8   0       33.75       53.69      5.28 o 
   7   8   0       10.99       21.35      5.25 o 
   8   8   0       66.21       62.66     12.23 o 
   2   9   0      165.29      167.29      6.29 o 
   4   9   0        0.59        8.19      4.53 o 
   5   9   0       26.87       11.86      5.17 o 
   6   9   0       53.20       64.78     12.06 o 
   7   9   0       29.70       -2.30     13.82 o 
   8   9   0       10.38       13.92     10.20 o 
   0  10   0     1180.94     1162.06     19.02 o 
   1  10   0      228.20      241.13     12.29 o 
   2  10   0      248.62      257.68      6.43 o 
   3  10   0      275.07      261.58      7.08 o 
   4  10   0       38.41       45.89      7.74 o 
   5  10   0        3.13        6.28      5.73 o 
   6  10   0        0.42       -0.69     10.51 o 
   7  10   0       20.82       80.41     13.82 o 
   1  11   0       92.23       83.17      3.99 o 
   2  11   0        6.52        7.97      3.69 o 
   3  11   0      579.04      575.03     14.94 o 
   4  11   0        1.03       -2.92      8.09 o 
   5  11   0       34.05       34.55      9.21 o 
   6  11   0       62.71       97.88     13.12 o 
   7  11   0       12.32        3.51     30.33 o 
   0  12   0     3986.78     4067.69    106.85 o 
   1  12   0      344.44      355.95     12.19 o 
   2  12   0      679.06      671.68     28.94 o 
   3  12   0        0.70       -4.61     13.82 o 
   4  12   0      202.87      177.07      5.85 o 
   5  12   0       11.66        2.12     12.53 o 
   6  12   0        3.38       16.12     13.05 o 
   2  13   0       28.79       36.85     11.22 o 
   3  13   0       45.41       43.90      7.57 o 
   4  13   0        5.40       -1.50      7.07 o 
   5  13   0        0.45        4.30      9.21 o 
   6  13   0       29.15       21.88     14.20 o 
   0  14   0      164.40      199.82     24.96 o 
   1  14   0      156.73      170.98      5.71 o 
   2  14   0       42.99       68.04     10.64 o 
   3  14   0        9.44       -9.54     10.42 o 
   4  14   0       44.15       47.08      7.95 o 
   5  14   0        0.14      -14.97     14.97 o 
   1  15   0       11.05       24.19     12.97 o 
   2  15   0       29.52       35.53      6.20 o 
   3  15   0       35.30       49.03     14.96 o 
   4  15   0       13.31       23.03     41.08 o 
   0  16   0       18.90       25.60     10.50 o 
   1  16   0        1.23       -6.82     11.19 o 
   2  16   0       63.08      110.47     16.31 o 
   3  16   0       54.62      111.69     22.72 o 
   1  17   0        0.78       20.90     39.54 o 
   1   0   1       72.85       75.09      1.92 o 
   2   0   1      761.77      776.28     14.61 o 
   3   0   1       18.57       20.80      2.44 o 
   4   0   1        8.29       27.42      2.48 o 
   5   0   1       32.75       30.71      5.37 o 
   6   0   1      268.14      248.10     10.15 o 
   9   0   1       35.02        1.39     24.18 o 
  -9   1   1       92.66      133.60     17.66 o 
  -7   1   1      318.06      313.73     13.82 o 
  -5   1   1      140.68      157.60      6.14 o 
  -4   1   1      388.67      393.15      5.90 o 
  -3   1   1      125.03      134.69      3.94 o 
  -2   1   1     1513.94     1378.24     29.22 o 
  -1   1   1     1708.48     1526.63     39.37 o 
   1   1   1     1708.26     1531.18     39.65 o 
   2   1   1     1515.91     1385.16     29.60 o 
   3   1   1      125.31      135.20      3.82 o 
   4   1   1      388.95      384.25      7.75 o 
   5   1   1      140.30      172.77      9.98 o 
   6   1   1      230.52      257.76      9.23 o 
   7   1   1      317.73      332.10     10.75 o 
   8   1   1       99.38      118.73      9.37 o 
   9   1   1       92.64      107.76     14.97 o 
  -9   2   1       51.72       93.51     13.54 o 
  -8   2   1      173.50      184.28     16.12 o 
  -7   2   1        2.03        3.07     12.28 o 
  -6   2   1      542.64      559.67     13.06 o 
  -4   2   1      304.43      305.25      6.25 o 
  -3   2   1     2115.32     2072.18     29.87 o 
  -2   2   1      635.71      588.42     16.03 o 
  -1   2   1    11021.23    10753.06    192.94 o 
   0   2   1     2069.34     1943.58     47.08 o 
   1   2   1    11021.82    11157.56    215.26 o 
   2   2   1      636.15      576.04     15.77 o 
   3   2   1     2115.45     2073.18     21.22 o 
   4   2   1      304.21      323.50      6.73 o 
   6   2   1      541.90      556.75     14.55 o 
   7   2   1        2.02       -4.96     13.82 o 
   8   2   1      172.99      194.41     11.90 o 
   9   2   1       51.82       71.81     66.80 o 
  -9   3   1       36.38       32.73     11.59 o 
  -8   3   1      214.00      196.57     15.36 o 
  -7   3   1      293.21      283.65      9.12 o 
  -6   3   1      258.77      240.11      7.86 o 
  -5   3   1      344.39      363.57      8.66 o 
  -4   3   1      155.93      165.37      3.78 o 
  -3   3   1     1059.79     1069.36     11.65 o 
  -2   3   1      857.08      803.42     17.31 o 
  -1   3   1      140.46      129.64      2.69 o 
   0   3   1      246.31      256.42      4.79 o 
   1   3   1      140.48      134.12      2.96 o 
   2   3   1      858.12      808.28     17.31 o 
   3   3   1     1059.51     1091.45     12.19 o 
   4   3   1      156.06      167.53      5.22 o 
   5   3   1      344.39      336.19     11.36 o 
   6   3   1      258.63      243.07      9.23 o 
   7   3   1      293.08      261.21     10.32 o 
   8   3   1      214.12      244.59     22.90 o 
   9   3   1       36.39       51.44     14.59 o 
  -9   4   1       10.34       -3.97      7.63 o 
  -8   4   1       31.38       34.07      9.22 o 
  -7   4   1      527.83      522.00      9.35 o 
  -6   4   1      723.49      694.76     12.64 o 
  -5   4   1     1021.02     1033.63     13.60 o 
  -4   4   1      610.57      624.95     11.98 o 
  -3   4   1      820.19      834.75      9.42 o 
  -2   4   1      365.80      382.55      7.30 o 
  -1   4   1       90.61       85.50      2.14 o 
   0   4   1       39.82       38.38      1.61 o 
   1   4   1       90.48       87.54      2.33 o 
   2   4   1      365.53      377.01      7.30 o 
   3   4   1      819.56      842.57      9.02 o 
   4   4   1      610.12      612.72     12.12 o 
   5   4   1     1020.86     1067.04     12.96 o 
   6   4   1      722.55      697.98     12.98 o 
   7   4   1      527.78      545.48     11.31 o 
   8   4   1       31.17       32.61      7.02 o 
   9   4   1       10.36        6.56     10.49 o 
  -8   5   1       86.37       98.50      7.98 o 
  -7   5   1      152.20      150.11     12.22 o 
  -6   5   1      491.33      466.70     11.20 o 
  -5   5   1     1177.44     1161.84     15.92 o 
  -4   5   1      167.83      155.33      5.56 o 
  -3   5   1     1703.11     1743.51     19.26 o 
  -2   5   1       24.43       27.96      2.11 o 
  -1   5   1     1800.14     1813.19     32.73 o 
   0   5   1     1200.82     1146.72     20.87 o 
   1   5   1     1799.76     1825.16     33.12 o 
   2   5   1       24.64       31.05      2.42 o 
   3   5   1     1702.43     1771.77     18.20 o 
   4   5   1      167.68      157.39      6.34 o 
   5   5   1     1176.51     1183.00     15.94 o 
   6   5   1      491.48      463.62     10.03 o 
   7   5   1      152.07      154.43     14.32 o 
   8   5   1       86.66       64.50     17.66 o 
  -8   6   1      219.58      250.63     17.29 o 
  -7   6   1       34.79       39.99      7.73 o 
  -6   6   1       85.56       95.78      7.54 o 
  -5   6   1      137.21      132.93      5.46 o 
  -4   6   1       94.88       84.51      7.77 o 
  -3   6   1       73.56       84.19      5.31 o 
  -2   6   1     1791.14     1858.99     15.09 o 
  -1   6   1      155.24      159.67      2.70 o 
   1   6   1      155.21      159.67      2.65 o 
   2   6   1     1791.21     1863.83     15.20 o 
   3   6   1       73.45       70.43      3.95 o 
   4   6   1       94.79       80.23      7.33 o 
   5   6   1      136.95      129.04      4.90 o 
   6   6   1       85.38       62.19      8.45 o 
   7   6   1       34.81        1.73      7.90 o 
   8   6   1      219.64      251.74     12.14 o 
  -8   7   1       19.22       22.71     26.87 o 
  -7   7   1       10.60        8.92      6.01 o 
  -6   7   1      318.31      317.59      9.44 o 
  -5   7   1      848.88      808.84     22.77 o 
  -4   7   1        2.89        7.11      3.43 o 
  -3   7   1      847.61      846.01     13.81 o 
  -2   7   1      128.75      159.10      3.48 o 
  -1   7   1      512.87      524.25      5.32 o 
   0   7   1       42.09       28.69      2.48 o 
   1   7   1      512.87      523.60      6.77 o 
   2   7   1      128.51      161.58      2.88 o 
   3   7   1      847.77      847.08     13.62 o 
   4   7   1        2.91        6.95      4.59 o 
   5   7   1      849.85      828.23     15.93 o 
   6   7   1      318.31      290.29      6.09 o 
   7   7   1       10.66       10.91     13.05 o 
  -8   8   1       55.25       66.63      9.59 o 
  -7   8   1       62.73       68.99     12.41 o 
  -6   8   1       10.67       -5.89      5.89 o 
  -5   8   1      199.88      200.64     10.37 o 
  -4   8   1        6.20        6.41      4.61 o 
  -3   8   1      139.93      143.55      4.49 o 
  -2   8   1       69.05       68.60      2.88 o 
  -1   8   1      181.49      193.98      4.54 o 
   0   8   1      201.48      184.70      3.49 o 
   1   8   1      181.19      193.24      5.10 o 
   2   8   1       69.07       67.21      3.35 o 
   3   8   1      139.78      156.48     11.13 o 
   4   8   1        6.24        9.60      8.60 o 
   5   8   1      199.91      198.44      7.84 o 
   6   8   1       10.57        9.26     19.19 o 
   7   8   1       62.73       82.95     16.51 o 
   8   8   1       55.03       59.83     13.09 o 
  -8   9   1       67.46       65.59     11.65 o 
  -7   9   1       43.94       65.53     18.34 o 
  -6   9   1       85.87       97.96      9.52 o 
  -5   9   1      191.33      171.49      8.08 o 
  -4   9   1      274.48      269.52     11.05 o 
  -3   9   1      197.07      190.86      5.43 o 
  -2   9   1       87.13       89.70      6.65 o 
  -1   9   1      137.86      153.02      7.27 o 
   1   9   1      137.96      140.26      4.88 o 
   2   9   1       87.17       86.30      4.49 o 
   3   9   1      197.10      184.06      4.47 o 
   4   9   1      274.63      281.36     15.09 o 
   5   9   1      191.62      157.32     14.28 o 
   6   9   1       85.79       77.47      7.00 o 
   7   9   1       43.90       55.36      8.69 o 
   8   9   1       67.27       61.42     17.66 o 
  -7  10   1        3.68      -11.52     11.52 o 
  -6  10   1       49.93       24.02      5.64 o 
  -5  10   1        9.64        3.98      9.98 o 
  -3  10   1      426.44      432.15     11.09 o 
  -2  10   1      167.11      171.58      4.32 o 
  -1  10   1      477.87      465.39      7.04 o 
   0  10   1       16.03       16.89      4.61 o 
   1  10   1      477.81      484.39      7.10 o 
   2  10   1      166.99      175.38      9.70 o 
   3  10   1      426.63      443.70      8.31 o 
   4  10   1       49.16       43.00     13.05 o 
   5  10   1        9.61       13.46      4.84 o 
   6  10   1       50.04       54.48     20.73 o 
   7  10   1        3.67       11.54      8.95 o 
  -7  11   1      151.14      174.24     18.62 o 
  -6  11   1       11.79       27.23      6.78 o 
  -5  11   1      263.18      253.33     16.27 o 
  -4  11   1       98.55      109.73     14.64 o 
  -3  11   1      398.60      407.92     11.11 o 
  -2  11   1       73.23       80.62      9.21 o 
  -1  11   1       85.53       75.25      9.21 o 
   0  11   1       99.39      106.71      4.20 o 
   1  11   1       85.57       83.70      3.66 o 
   2  11   1       73.36       74.84      5.93 o 
   3  11   1      398.39      423.54     21.45 o 
   4  11   1       98.64       92.45      5.08 o 
   5  11   1      263.44      260.55      6.70 o 
   6  11   1       11.74        9.98     17.66 o 
   7  11   1      151.34      143.99     15.71 o 
  -6  12   1       96.23      104.12     15.82 o 
  -5  12   1        1.07       -7.31      7.31 o 
  -4  12   1       62.97       63.96      7.60 o 
  -3  12   1      275.72      258.64      5.60 o 
  -2  12   1       79.05       90.30      6.39 o 
  -1  12   1      655.84      640.01     16.55 o 
   0  12   1      248.49      309.82     32.25 o 
   1  12   1      655.84      665.91     17.06 o 
   2  12   1       79.03       85.99      7.68 o 
   3  12   1      276.02      281.98     16.29 o 
   4  12   1       63.08       61.06      6.34 o 
   5  12   1        1.09        9.72      8.45 o 
   6  12   1       96.32      108.86      8.09 o 
  -6  13   1        9.77        3.68      7.36 o 
  -5  13   1        0.85      -12.67     12.67 o 
  -4  13   1       15.06       20.63      8.40 o 
  -3  13   1       10.57       35.07     11.28 o 
  -2  13   1        2.50       -5.73      5.73 o 
  -1  13   1       25.25       27.24      5.46 o 
   0  13   1      691.69      723.80     22.18 o 
   1  13   1       25.29       36.73      7.27 o 
   2  13   1        2.49       -3.53      7.09 o 
   3  13   1       10.64       12.98      9.58 o 
   4  13   1       15.08        3.18     10.64 o 
   5  13   1        0.84       63.11     35.32 o 
   6  13   1        9.79       20.73     15.36 o 
  -5  14   1       10.31       -6.14     14.59 o 
  -4  14   1        8.47        5.87      8.83 o 
  -3  14   1       13.52       19.17      7.31 o 
  -2  14   1       38.37       50.50     11.80 o 
  -1  14   1       56.75       59.03      6.32 o 
   0  14   1       63.71       68.92      6.60 o 
   1  14   1       56.81       53.20      5.96 o 
   2  14   1       38.32       31.28      6.18 o 
   3  14   1       13.53       50.51     14.80 o 
   4  14   1        8.51       28.24     16.02 o 
   5  14   1       10.35       14.18     21.88 o 
  -4  15   1       12.09      -13.85     30.23 o 
  -3  15   1       12.01       12.38     33.32 o 
  -2  15   1       27.07       11.35      7.18 o 
  -1  15   1       41.26       47.32     17.80 o 
   0  15   1        3.78       14.92      5.54 o 
   1  15   1       41.32       34.69     14.67 o 
   2  15   1       27.08       40.69     16.89 o 
   3  15   1       12.08       23.90     16.81 o 
   4  15   1       12.11       -0.56     12.54 o 
  -3  16   1      116.94      138.71     26.30 o 
  -2  16   1      119.97      131.65     20.17 o 
  -1  16   1       43.66       45.98     11.92 o 
   0  16   1       37.91       43.29      7.40 o 
   1  16   1       43.63       51.76      8.79 o 
   2  16   1      119.88      150.47     20.44 o 
   3  16   1      116.92      132.58     46.07 o 
  -1  17   1        8.56       -3.97     12.75 o 
   0  17   1       98.87      123.95     13.38 o 
   1  17   1        8.54        9.21     17.66 o 
   1   0   2     1665.07     1547.00     32.69 o 
   2   0   2     6813.26     6782.23    141.15 o 
   3   0   2      123.44      158.09      4.27 o 
   5   0   2      124.11      120.05      8.83 o 
   8   0   2      160.45      207.94     43.77 o 
   9   0   2        0.87      -10.70     10.70 o 
  -9   1   2       51.50       96.23     45.30 o 
  -8   1   2       38.85       76.78     12.28 o 
  -5   1   2      178.57      212.41      7.89 o 
  -4   1   2      205.31      196.63      4.35 o 
  -3   1   2     1392.39     1352.94     14.07 o 
  -2   1   2     2065.69     2004.41     51.55 o 
  -1   1   2     7240.66     7066.94    179.50 o 
   0   1   2      379.12      349.50      6.54 o 
   1   1   2     7241.72     6937.15    176.17 o 
   2   1   2     2066.17     1984.17     41.84 o 
   3   1   2     1391.70     1360.30     13.89 o 
   4   1   2      205.50      199.92      5.68 o 
   5   1   2      178.41      203.10      5.88 o 
   9   1   2       51.55       30.71     19.96 o 
  -9   2   2       13.18       -7.68     19.96 o 
  -8   2   2      125.68      104.42     16.89 o 
  -7   2   2      291.18      315.11     12.55 o 
  -6   2   2       63.87       52.21     11.52 o 
  -5   2   2      243.78      256.85     25.73 o 
  -4   2   2      194.56      231.34      4.72 o 
  -3   2   2     1134.83     1171.14     14.41 o 
  -2   2   2      938.15      912.83     23.94 o 
  -1   2   2       17.02       17.48      1.66 o 
   1   2   2       17.04       17.28      2.17 o 
   2   2   2      937.89      891.60     23.37 o 
   3   2   2     1134.84     1175.31     12.27 o 
   4   2   2      194.41      231.90      6.33 o 
   5   2   2      243.36      248.55     12.55 o 
   7   2   2      290.62      297.70      8.92 o 
   8   2   2      125.56      119.01     19.96 o 
   9   2   2       13.15       20.73     13.82 o 
  -9   3   2       44.27       65.48     17.27 o 
  -8   3   2       87.20       72.17     12.28 o 
  -5   3   2      431.07      462.65      9.78 o 
  -4   3   2       72.99       71.06      3.50 o 
  -3   3   2      638.26      648.90      7.39 o 
  -2   3   2      585.79      553.47     11.97 o 
  -1   3   2      172.93      165.74      3.46 o 
   0   3   2      231.28      211.12      4.23 o 
   1   3   2      173.36      161.02      3.42 o 
   2   3   2      585.95      579.67     19.96 o 
   3   3   2      638.85      652.50      7.81 o 
   4   3   2       73.07       75.76      5.37 o 
   5   3   2      431.47      455.30      9.78 o 
   8   3   2       87.17       95.49      9.21 o 
   9   3   2       44.37       65.81     12.89 o 
  -8   4   2       54.98       80.89     14.52 o 
  -7   4   2      223.71      243.01     13.74 o 
  -6   4   2       96.24       97.47      7.60 o 
  -5   4   2      298.63      276.28      6.36 o 
  -4   4   2      402.66      395.44      8.12 o 
  -3   4   2       53.02       53.79      2.48 o 
  -2   4   2     1985.60     1979.55     35.82 o 
  -1   4   2      371.72      379.56      7.20 o 
   0   4   2     2651.22     2512.82     45.25 o 
   1   4   2      371.60      371.12      7.01 o 
   2   4   2     1985.95     1990.67     36.19 o 
   3   4   2       52.69       55.03      8.45 o 
   4   4   2      402.65      392.36      7.20 o 
   5   4   2      297.81      295.49      6.04 o 
   6   4   2       96.25       99.05      8.45 o 
   7   4   2      223.58      232.39      8.40 o 
   8   4   2       54.94       94.44     15.36 o 
  -9   5   2       12.69       57.58     16.12 o 
  -8   5   2       44.33       53.28      9.22 o 
  -7   5   2       27.09       12.37     12.67 o 
  -6   5   2      742.78      709.62     13.74 o 
  -5   5   2      105.08      103.81      5.83 o 
  -4   5   2      146.42      166.32      4.96 o 
  -3   5   2       86.93       92.82      3.96 o 
  -2   5   2      161.94      156.82      4.10 o 
  -1   5   2      212.50      215.42      4.31 o 
   0   5   2     1066.61     1022.70     18.65 o 
   1   5   2      213.03      213.39      4.50 o 
   2   5   2      161.99      159.42      2.70 o 
   3   5   2       87.20       89.88      2.39 o 
   4   5   2      146.30      158.08      4.27 o 
   5   5   2      104.86      104.63      4.20 o 
   6   5   2      742.37      724.59     12.94 o 
   7   5   2       27.10       17.17     15.45 o 
   8   5   2       44.28       60.01     28.02 o 
   9   5   2       12.76      -16.12     17.66 o 
  -8   6   2       32.61       54.56      9.75 o 
  -7   6   2       18.27       23.08      7.20 o 
  -6   6   2      973.57      940.90     23.39 o 
  -5   6   2      345.44      334.51      7.88 o 
  -4   6   2      486.18      467.77      7.38 o 
  -3   6   2     1730.45     1785.53     18.20 o 
  -2   6   2      793.20      814.27      7.77 o 
  -1   6   2      712.66      743.89      6.77 o 
   0   6   2      225.30      235.79      2.83 o 
   1   6   2      712.27      736.55      6.52 o 
   2   6   2      793.20      806.52     11.43 o 
   3   6   2     1729.65     1784.41     18.21 o 
   4   6   2      486.14      483.66      7.96 o 
   5   6   2      344.58      331.12      7.14 o 
   6   6   2      973.49      966.83     24.29 o 
   7   6   2       18.15       25.86      5.99 o 
  -7   7   2       45.05       46.48     26.87 o 
  -6   7   2       10.56       16.89     12.28 o 
  -5   7   2      328.16      330.05     11.14 o 
  -4   7   2      156.86      146.61     10.67 o 
  -3   7   2      117.75      116.81      3.39 o 
  -2   7   2      372.86      406.96      4.50 o 
  -1   7   2      358.21      348.19      5.65 o 
   0   7   2      751.63      834.20      7.29 o 
   1   7   2      358.31      335.39      4.22 o 
   2   7   2      373.18      406.69      8.09 o 
   3   7   2      117.85      113.42      4.83 o 
   4   7   2      156.97      161.56      5.30 o 
   5   7   2      328.28      337.70      9.28 o 
   6   7   2       10.59       26.87     13.82 o 
   7   7   2       45.04       14.51     10.82 o 
  -8   8   2        1.62        7.68     13.82 o 
  -7   8   2        3.44        1.56      5.84 o 
  -6   8   2       64.27       41.08      9.68 o 
  -5   8   2      250.43      251.93     15.01 o 
  -4   8   2       73.39       81.63      4.04 o 
  -3   8   2      339.66      344.94      5.23 o 
  -2   8   2       39.31       42.42      5.66 o 
  -1   8   2       52.25       46.11      2.33 o 
   0   8   2      173.90      171.24      2.98 o 
   1   8   2       52.18       51.65      2.86 o 
   2   8   2       39.26       34.92      3.66 o 
   3   8   2      339.43      336.67      5.76 o 
   4   8   2       73.39       62.53      5.53 o 
   5   8   2      251.24      248.95      8.81 o 
   6   8   2       64.33       72.48      6.08 o 
   7   8   2        3.39      -12.67     12.67 o 
  -8   9   2        6.47       10.83     10.50 o 
  -6   9   2        5.36       20.11     18.42 o 
  -5   9   2       71.84       79.22     15.36 o 
  -4   9   2       98.55       91.94      6.74 o 
  -3   9   2      257.43      261.44      7.98 o 
  -2   9   2       22.61       33.17      4.12 o 
  -1   9   2      156.88      154.07      3.25 o 
   0   9   2      725.64      727.87     11.90 o 
   1   9   2      156.85      148.56      3.99 o 
   2   9   2       22.63       23.50      4.63 o 
   3   9   2      257.34      257.18      4.90 o 
   4   9   2       98.54       94.36      4.84 o 
   5   9   2       71.90      100.15      5.68 o 
   6   9   2        5.34       13.39      9.59 o 
   7   9   2       98.87      127.54     18.48 o 
   8   9   2        6.44        4.66     12.13 o 
  -6  10   2       32.94       50.42      8.81 o 
  -5  10   2      286.22      286.73     15.50 o 
  -4  10   2      372.65      342.03     12.75 o 
  -3  10   2      700.12      674.34     11.65 o 
  -2  10   2      473.76      461.91      7.22 o 
  -1  10   2      222.11      229.60      4.51 o 
   1  10   2      222.20      222.12      6.31 o 
   2  10   2      473.81      480.66      7.87 o 
   3  10   2      700.33      682.41     12.14 o 
   4  10   2      372.63      332.74     10.64 o 
   5  10   2      286.24      282.66     15.36 o 
   6  10   2       32.91       22.67     18.43 o 
  -7  11   2       51.82       44.14     14.75 o 
  -6  11   2       13.52       11.57     12.28 o 
  -5  11   2       73.14       92.85      5.25 o 
  -4  11   2       46.35       45.05      5.68 o 
  -3  11   2      194.42      189.73      7.22 o 
  -2  11   2      452.73      450.62     11.97 o 
  -1  11   2      313.19      286.93     10.75 o 
   0  11   2        0.62        0.55      3.85 o 
   1  11   2      312.99      289.51     10.37 o 
   2  11   2      452.60      455.56      9.76 o 
   3  11   2      194.75      192.39      8.97 o 
   4  11   2       46.36       54.02     16.12 o 
   5  11   2       73.28       95.95     14.59 o 
   6  11   2       13.52        1.03      8.17 o 
   7  11   2       51.82       15.82      9.46 o 
  -6  12   2       63.49       96.23      7.52 o 
  -5  12   2       54.29       33.01     16.89 o 
  -4  12   2       51.60       51.65      6.39 o 
  -3  12   2      341.46      292.85     21.42 o 
  -2  12   2       46.23       40.20      5.78 o 
  -1  12   2      195.50      187.58      8.09 o 
   0  12   2      102.44      126.69      9.98 o 
   1  12   2      195.27      196.02     18.43 o 
   2  12   2       46.22       47.70      8.71 o 
   3  12   2      341.05      310.23     19.07 o 
   4  12   2       51.63       39.16     12.28 o 
   5  12   2       54.47       74.11     10.59 o 
  -6  13   2       13.68      -17.27     17.27 o 
  -5  13   2       11.52        7.18      5.90 o 
  -4  13   2       50.79       39.70      8.07 o 
  -3  13   2       33.46       48.37      6.91 o 
  -2  13   2       78.97       80.53      5.10 o 
  -1  13   2      240.44      252.30     19.40 o 
   1  13   2      240.48      265.44      8.12 o 
   2  13   2       78.89       68.65      7.17 o 
   3  13   2       33.34       71.94      7.80 o 
   4  13   2       50.81       43.58     21.13 o 
   5  13   2       11.46       23.80     13.05 o 
   6  13   2       13.63      -14.59     14.59 o 
  -5  14   2      190.93      155.16     26.49 o 
  -4  14   2       15.47        6.56     10.59 o 
  -3  14   2      186.81      205.81     12.64 o 
  -2  14   2       25.61       11.46     11.23 o 
  -1  14   2      136.36      145.46     10.09 o 
   0  14   2        9.87       -0.40      7.42 o 
   1  14   2      136.21      141.34      4.55 o 
   2  14   2       25.57       30.19      5.64 o 
   3  14   2      186.63      217.03     19.97 o 
   4  14   2       15.45       14.75      7.65 o 
   5  14   2      190.61      208.89     28.23 o 
  -4  15   2       39.34       15.61      9.89 o 
  -3  15   2       18.54       37.46     10.17 o 
  -2  15   2       94.69       85.07     10.53 o 
  -1  15   2       20.82       28.33      7.98 o 
   0  15   2       76.26       87.72     11.30 o 
   1  15   2       20.91       40.36     12.19 o 
   2  15   2       94.60      111.09     11.19 o 
   3  15   2       18.60       27.86     10.75 o 
   4  15   2       39.36       53.69     33.78 o 
  -2  16   2       79.90       95.69     18.21 o 
  -1  16   2       40.76       64.39     17.22 o 
   0  16   2       12.96       61.44     13.76 o 
   1  16   2       40.85       16.73     14.08 o 
   2  16   2       79.86      108.49     10.08 o 
   3  16   2       17.71       -5.37     14.12 o 
  -1  17   2       20.24       32.53     10.02 o 
   0  17   2       17.35        9.38     25.72 o 
   1  17   2       20.30       41.70     11.59 o 
   1   0   3       40.43       38.78      2.17 o 
   2   0   3     1150.87     1146.64     24.72 o 
   3   0   3      984.52      980.61     12.92 o 
   4   0   3     1059.24     1155.46     15.60 o 
   6   0   3      208.02      212.71     12.29 o 
   9   0   3       21.63        5.37     19.96 o 
  -9   1   3       28.38       56.57     11.59 o 
  -8   1   3      100.59      108.03     16.12 o 
  -7   1   3       49.91       52.98     11.52 o 
  -6   1   3      542.37      530.63     14.09 o 
  -5   1   3      299.42      311.23      8.15 o 
  -4   1   3     1580.03     1663.83     18.20 o 
  -3   1   3     2045.20     2111.92     26.58 o 
  -2   1   3     2281.50     2161.39     45.23 o 
  -1   1   3     6696.27     6658.34    168.90 o 
   0   1   3       45.56       41.20      1.70 o 
   1   1   3     6694.58     6685.13    169.78 o 
   2   1   3     2282.19     2176.30     54.10 o 
   3   1   3     2043.84     2111.60     20.58 o 
   4   1   3     1579.99     1653.71     17.91 o 
   5   1   3      298.81      314.59      6.81 o 
   6   1   3      542.23      541.51     11.76 o 
   7   1   3       49.83       49.91      8.45 o 
   8   1   3      100.58      185.81     16.89 o 
   9   1   3       28.43       -6.91     13.82 o 
  -9   2   3        5.72        8.28     10.07 o 
  -8   2   3        8.36       -9.21     13.82 o 
  -7   2   3      182.51      175.70     28.79 o 
  -6   2   3       82.61       80.46     12.67 o 
  -5   2   3       45.91       37.62      5.37 o 
  -4   2   3      779.86      789.83     10.23 o 
  -3   2   3      241.40      236.77      5.56 o 
  -2   2   3      499.15      453.63     12.22 o 
  -1   2   3      204.82      193.34      4.44 o 
   0   2   3     1750.95     1710.34     31.05 o 
   1   2   3      205.25      190.69      5.48 o 
   2   2   3      499.09      459.48      8.91 o 
   3   2   3      241.29      235.74      4.85 o 
   4   2   3      780.00      797.50     13.03 o 
   5   2   3       46.09       52.98      6.91 o 
   6   2   3       82.71       68.36      5.98 o 
   7   2   3      182.51      191.41     23.42 o 
   8   2   3        8.40        3.23     15.74 o 
   9   2   3        5.67      -19.96     19.96 o 
  -8   3   3       51.64       66.61      8.69 o 
  -7   3   3       98.15       96.39      8.95 o 
  -6   3   3      340.16      323.72      7.96 o 
  -5   3   3      352.31      344.75      6.97 o 
  -4   3   3       43.27       60.66      6.14 o 
  -3   3   3      364.86      354.96      4.84 o 
  -2   3   3      172.13      163.94      4.12 o 
  -1   3   3     1086.98     1057.07     19.32 o 
   0   3   3     3551.69     3421.21     61.68 o 
   1   3   3     1087.59     1044.88     22.03 o 
   2   3   3      171.96      164.92      4.27 o 
   3   3   3      365.33      352.92     10.75 o 
   4   3   3       43.25       50.01      3.80 o 
   5   3   3      353.02      342.99     16.58 o 
   6   3   3      340.08      328.86      9.92 o 
   7   3   3       98.34       68.34     11.52 o 
  -9   4   3       35.76       43.83     31.09 o 
  -8   4   3        4.42       -4.21      8.20 o 
  -7   4   3       71.81       69.39      6.01 o 
  -6   4   3      301.83      290.78      7.98 o 
  -5   4   3       42.74       54.07     13.05 o 
  -4   4   3       35.74       32.25      4.61 o 
  -3   4   3      569.91      579.85      6.50 o 
  -2   4   3      278.13      272.06      5.65 o 
  -1   4   3       94.38      103.67      2.44 o 
   0   4   3      633.92      604.95     11.12 o 
   1   4   3       94.80       98.56      2.30 o 
   2   4   3      278.04      280.65      4.27 o 
   3   4   3      570.25      572.17      8.41 o 
   4   4   3       35.74       23.80      5.37 o 
   5   4   3       42.85       47.91      9.21 o 
   6   4   3      302.02      289.49      7.73 o 
   7   4   3       71.80       63.62      5.90 o 
   8   4   3        4.42       31.48     16.12 o 
   9   4   3       35.87       79.08     19.19 o 
  -9   5   3       68.47       85.02     27.64 o 
  -8   5   3       16.51      -17.66     17.66 o 
  -7   5   3       59.99       72.78      9.92 o 
  -6   5   3        8.94       13.82      9.21 o 
  -5   5   3       41.63       36.97      4.51 o 
  -4   5   3      206.43      197.92      5.30 o 
  -3   5   3     1488.93     1537.35     16.28 o 
  -2   5   3       13.65       11.33      2.13 o 
  -1   5   3      754.75      767.31      6.90 o 
   0   5   3      184.14      195.84      4.99 o 
   1   5   3      755.01      747.11      6.53 o 
   2   5   3       13.70        7.68      2.22 o 
   3   5   3     1490.32     1523.33     15.84 o 
   4   5   3      206.45      218.35      5.39 o 
   5   5   3       41.29       35.32      6.91 o 
   7   5   3       60.26       67.99     24.57 o 
   9   5   3       68.48       85.99     20.73 o 
  -7   6   3       16.52       12.19      8.12 o 
  -6   6   3      119.70      107.19      7.67 o 
  -5   6   3      485.74      475.76      9.60 o 
  -4   6   3      227.13      226.18      8.42 o 
  -3   6   3      537.28      540.65     10.63 o 
  -2   6   3       57.34       57.77      3.16 o 
  -1   6   3     1567.69     1699.40     13.84 o 
   0   6   3      505.64      518.37     10.09 o 
   1   6   3     1567.72     1664.60     13.65 o 
   2   6   3       57.27       52.54      3.31 o 
   3   6   3      537.63      554.52     10.77 o 
   4   6   3      227.07      223.57      4.71 o 
   5   6   3      485.82      481.59      8.44 o 
   6   6   3      119.73      136.69     12.67 o 
   7   6   3       16.53       25.28      9.98 o 
  -8   7   3       12.87       -7.82     11.68 o 
  -7   7   3      213.57      227.00     10.97 o 
  -6   7   3      150.09      164.56     14.06 o 
  -5   7   3       91.96       87.53      9.21 o 
  -4   7   3       88.32       88.91      4.67 o 
  -3   7   3      527.13      529.64      9.26 o 
  -2   7   3       41.23       41.08      2.44 o 
  -1   7   3       53.94       60.27      2.11 o 
   0   7   3       10.23       12.93      1.89 o 
   1   7   3       53.85       51.73      3.08 o 
   2   7   3       41.29       40.49      2.72 o 
   3   7   3      526.77      510.10     14.48 o 
   4   7   3       88.27       79.64      4.39 o 
   5   7   3       92.38       92.05     12.51 o 
   6   7   3      149.99      159.03     11.38 o 
   7   7   3      213.73      223.90     10.21 o 
   8   7   3       12.82        7.68     14.59 o 
  -8   8   3       22.38       16.89      9.98 o 
  -7   8   3       45.23       62.22     13.86 o 
  -6   8   3      100.20      103.81     11.13 o 
  -5   8   3       10.62        0.84      4.74 o 
  -4   8   3      160.45      157.30      6.53 o 
  -3   8   3       83.09       92.91      8.45 o 
  -2   8   3      250.19      257.82      6.65 o 
  -1   8   3      162.97      160.62      4.43 o 
   0   8   3      575.17      611.32     10.34 o 
   1   8   3      163.05      160.23      3.54 o 
   2   8   3      250.15      248.80      9.31 o 
   3   8   3       82.90       74.27      6.91 o 
   4   8   3      160.43      139.84      5.77 o 
   5   8   3       10.67        0.85      7.19 o 
   6   8   3      100.14      100.87      6.69 o 
   7   8   3       45.22       85.18     29.56 o 
  -8   9   3       27.35       61.71     10.17 o 
  -7   9   3      202.49      206.11     14.06 o 
  -6   9   3      187.69      183.85      8.43 o 
  -5   9   3      446.36      450.94      7.91 o 
  -4   9   3       36.33       25.33      4.61 o 
  -3   9   3      343.99      347.45      8.20 o 
  -2   9   3       68.99       73.67      3.83 o 
  -1   9   3       98.57       91.73      3.25 o 
   0   9   3      201.55      203.11      4.21 o 
   1   9   3       98.46       96.28      4.96 o 
   2   9   3       69.12       64.50      4.59 o 
   3   9   3      343.84      360.55     11.09 o 
   4   9   3       36.33       38.20      7.54 o 
   5   9   3      445.83      438.59      8.86 o 
   6   9   3      187.64      186.10      9.37 o 
   7   9   3      202.30      248.21     25.34 o 
   8   9   3       27.28       12.31     13.54 o 
  -7  10   3       33.78       52.70      7.94 o 
  -6  10   3      125.22      115.07      8.48 o 
  -5  10   3       32.07       28.88     25.72 o 
  -4  10   3      340.90      317.59     10.78 o 
  -3  10   3        8.35       16.89      7.68 o 
  -2  10   3      270.73      250.45      6.40 o 
  -1  10   3        8.20        2.38      3.12 o 
   0  10   3     2388.97     2324.37     30.47 o 
   1  10   3        8.26       10.75      5.37 o 
   2  10   3      270.56      248.08      6.77 o 
   3  10   3        8.28       25.34      8.45 o 
   4  10   3      340.86      313.46     10.89 o 
   5  10   3       31.99       13.05     13.05 o 
   6  10   3      125.31      132.10     25.34 o 
   7  10   3       33.78       61.71     24.18 o 
  -7  11   3       12.31       -3.07     17.66 o 
  -6  11   3       52.60       55.13     12.27 o 
  -5  11   3       21.36       25.80      8.94 o 
  -4  11   3      624.41      579.64     15.14 o 
  -3  11   3      395.64      372.01     10.26 o 
  -2  11   3      346.16      336.78      7.18 o 
  -1  11   3     1155.24     1189.41     18.32 o 
   0  11   3       91.27       97.46      7.54 o 
   1  11   3     1155.94     1169.89     18.24 o 
   2  11   3      345.93      350.24      7.64 o 
   3  11   3      396.34      403.67     11.10 o 
   4  11   3      624.39      562.25     13.21 o 
   5  11   3       21.45       38.69      9.48 o 
   6  11   3       52.58       50.67     13.05 o 
   7  11   3       12.32       19.65     33.01 o 
  -6  12   3      137.63      146.99     10.59 o 
  -5  12   3       63.46       80.75      5.96 o 
  -4  12   3      465.00      442.04     11.09 o 
  -3  12   3       67.85       93.56      7.84 o 
  -2  12   3      211.50      195.36      4.20 o 
  -1  12   3      133.29      122.84      7.32 o 
   0  12   3      402.59      405.00     15.67 o 
   1  12   3      133.17      133.64      7.00 o 
   2  12   3      211.68      201.23      4.69 o 
   3  12   3       67.95       99.40      9.86 o 
   4  12   3      464.97      443.27     27.30 o 
   5  12   3       63.51       93.20      9.93 o 
   6  12   3      137.52      111.33     16.89 o 
  -6  13   3       59.87       40.71      9.00 o 
  -5  13   3      178.15      177.25     30.71 o 
  -4  13   3       57.71       49.36      7.16 o 
  -3  13   3      720.04      721.56     31.67 o 
  -2  13   3       81.95       68.06      5.54 o 
  -1  13   3      241.30      230.28      9.17 o 
   0  13   3      586.35      594.40     10.68 o 
   1  13   3      241.04      245.60     10.97 o 
   2  13   3       82.00       82.50      8.87 o 
   3  13   3      719.77      710.32     20.07 o 
   4  13   3       57.71       64.13     16.92 o 
   5  13   3      177.95      187.96     38.15 o 
   6  13   3       59.83       49.47     11.80 o 
  -5  14   3      175.69      154.72     16.65 o 
  -4  14   3       54.98       62.95      7.42 o 
  -3  14   3      519.54      597.48     18.96 o 
  -2  14   3       29.35       14.39      8.82 o 
  -1  14   3       50.25       45.50      8.09 o 
   0  14   3        1.68       -0.15      8.31 o 
   1  14   3       50.24       46.29      8.53 o 
   2  14   3       29.40       38.54     22.65 o 
   3  14   3      519.12      552.80     18.40 o 
   4  14   3       54.97       26.10     18.43 o 
   5  14   3      175.56      237.59     30.04 o 
  -4  15   3       28.87       31.49     13.08 o 
  -3  15   3       33.08        9.84     11.80 o 
  -2  15   3       24.31       23.86      7.95 o 
  -1  15   3       99.80      109.92      8.11 o 
   0  15   3      111.53      131.53     32.63 o 
   1  15   3       99.66      110.73     10.75 o 
   2  15   3       24.36       16.13      8.15 o 
   3  15   3       32.93       68.26     14.67 o 
   4  15   3       28.87       39.65     14.00 o 
  -2  16   3       39.13       41.69     15.44 o 
  -1  16   3       18.71      -10.75     13.05 o 
   0  16   3       11.23       25.07      6.23 o 
   1  16   3       18.66        9.13      9.22 o 
   2  16   3       39.07       71.98     12.80 o 
   3  16   3       16.87       45.52     14.01 o 
   0  17   3       75.11       81.41     17.28 o 
   1   0   4       53.60       57.23      2.71 o 
   2   0   4     1209.67     1166.09     24.85 o 
   3   0   4     3137.56     3160.58     29.25 o 
   5   0   4      438.32      458.57      9.23 o 
   6   0   4      338.47      315.59     12.14 o 
   8   0   4       96.99       78.96      9.77 o 
   9   0   4       71.76      119.64     11.80 o 
  -8   1   4       22.97      -16.89     16.89 o 
  -7   1   4      225.43      222.12     17.66 o 
  -6   1   4      151.14      139.75      9.98 o 
  -5   1   4      916.58      899.97     17.36 o 
  -4   1   4      460.92      475.08      7.93 o 
  -3   1   4     1320.23     1289.83     11.53 o 
  -2   1   4      619.46      618.93     13.30 o 
  -1   1   4     3574.49     3430.24     85.23 o 
   0   1   4     8805.51     8811.60    182.74 o 
   1   1   4     3576.06     3329.83     84.92 o 
   2   1   4      619.76      614.56     13.30 o 
   3   1   4     1321.04     1300.94     31.19 o 
   4   1   4      461.16      470.33      8.24 o 
   5   1   4      917.00      945.90     13.92 o 
   6   1   4      151.40      142.05      9.98 o 
   7   1   4      225.38      190.79      6.61 o 
  -9   2   4        2.78       18.56     28.79 o 
  -8   2   4       91.79      100.58     15.36 o 
  -7   2   4       29.92       35.32      7.68 o 
  -6   2   4       63.63       38.39     12.28 o 
  -5   2   4       84.92       85.23      7.68 o 
  -4   2   4      297.87      323.45      5.43 o 
  -3   2   4       79.49       90.95      3.26 o 
  -2   2   4      715.06      653.48     17.40 o 
  -1   2   4       53.73       55.08      6.38 o 
   0   2   4    15626.41    15931.02    285.49 o 
   1   2   4       53.62       55.99      4.22 o 
   2   2   4      715.96      648.73     17.12 o 
   3   2   4       79.47       89.06      5.76 o 
   4   2   4      298.02      326.90      6.52 o 
   5   2   4       84.99       72.04      5.35 o 
   7   2   4       29.87       29.94      9.98 o 
   8   2   4       92.02       80.62     10.75 o 
   9   2   4        2.77      -19.96     19.96 o 
  -9   3   4       27.44        6.79     14.09 o 
  -8   3   4       23.48       38.13      7.53 o 
  -7   3   4       63.83       67.57     10.75 o 
  -6   3   4      108.88       88.30      9.98 o 
  -5   3   4      131.54      131.21      9.61 o 
  -4   3   4       60.26       69.32      4.34 o 
  -3   3   4       45.04       40.84      4.20 o 
  -2   3   4      721.12      706.22     15.23 o 
  -1   3   4      384.59      380.58      7.28 o 
   0   3   4     5270.45     5183.17     93.46 o 
   1   3   4      384.20      373.47      8.13 o 
   2   3   4      721.47      696.13     18.48 o 
   3   3   4       45.17       50.79      3.23 o 
   4   3   4       60.40       65.18      4.24 o 
   5   3   4      131.52      131.68      6.24 o 
   6   3   4      109.08       91.37     11.52 o 
   7   3   4       63.85       81.39     14.59 o 
   8   3   4       23.41        9.98     14.59 o 
   9   3   4       27.35       14.59     14.59 o 
  -9   4   4       29.15       24.17     16.51 o 
  -8   4   4       86.72       59.45     13.44 o 
  -7   4   4       85.48       69.94      6.25 o 
  -6   4   4      554.38      534.01     10.59 o 
  -5   4   4       28.06       25.34      7.68 o 
  -4   4   4       62.85       54.31      3.16 o 
  -3   4   4       31.87       39.72      3.26 o 
  -2   4   4      457.52      460.45      9.43 o 
  -1   4   4      172.02      176.62      3.81 o 
   0   4   4      496.59      490.75      9.21 o 
   1   4   4      171.81      173.44      3.96 o 
   2   4   4      456.58      469.12     24.20 o 
   3   4   4       31.73       40.69      4.61 o 
   4   4   4       62.95       63.26      3.63 o 
   6   4   4      554.37      535.47     11.93 o 
   7   4   4       85.71       66.81     10.32 o 
   8   4   4       86.51       80.62     12.28 o 
   9   4   4       29.16       72.94     23.80 o 
  -8   5   4       61.10       55.13     10.33 o 
  -7   5   4      238.23      236.81      6.69 o 
  -6   5   4      404.12      411.75     12.19 o 
  -5   5   4      240.28      236.25     14.36 o 
  -4   5   4       23.38       29.47      4.99 o 
  -3   5   4      160.35      174.86      3.99 o 
  -2   5   4       97.31      107.76      2.38 o 
  -1   5   4     1142.80     1202.26     10.24 o 
   0   5   4     1167.90     1271.81     31.57 o 
   1   5   4     1142.90     1176.18     17.54 o 
   2   5   4       97.27      105.19      4.44 o 
   3   5   4      160.43      167.81      5.43 o 
   4   5   4       23.44       13.05      8.45 o 
   5   5   4      240.21      233.99      8.76 o 
   6   5   4      404.69      401.01     11.19 o 
   7   5   4      238.25      249.53      5.93 o 
   8   5   4       61.06      119.01     16.89 o 
  -8   6   4       13.03       -7.24     13.86 o 
  -7   6   4       55.57       63.38      8.66 o 
  -6   6   4       30.75       27.80      8.42 o 
  -5   6   4       71.91       82.79     16.51 o 
  -4   6   4       31.45       36.74      6.49 o 
  -3   6   4      213.81      218.44      5.39 o 
  -2   6   4      205.43      200.32      3.30 o 
  -1   6   4      133.58      156.09      5.12 o 
   0   6   4      252.66      239.26      3.09 o 
   1   6   4      133.59      156.08      4.61 o 
   2   6   4      204.89      200.12      3.94 o 
   3   6   4      213.94      215.08      7.20 o 
   4   6   4       31.43       24.42      6.51 o 
   5   6   4       71.81       94.65      7.00 o 
   6   6   4       30.86       51.23      7.37 o 
   7   6   4       55.68       51.58      9.21 o 
  -8   7   4       26.66       29.60     12.39 o 
  -7   7   4       15.23        9.88      8.48 o 
  -6   7   4        7.61       18.82      5.20 o 
  -5   7   4      392.81      400.06     12.51 o 
  -4   7   4      149.56      157.47      7.80 o 
  -3   7   4       69.68       67.51      5.05 o 
  -2   7   4       65.59       67.84      5.65 o 
  -1   7   4       13.46        9.42      2.95 o 
   0   7   4      101.92      120.99      2.54 o 
   1   7   4       13.37       16.54     11.13 o 
   2   7   4       65.58       68.27      3.00 o 
   3   7   4       69.53       85.99      6.14 o 
   4   7   4      149.66      154.76      6.42 o 
   5   7   4      392.91      404.74     12.75 o 
   6   7   4        7.61      -10.44     10.75 o 
   7   7   4       15.23        7.68     11.52 o 
   8   7   4       26.82       67.56     13.82 o 
  -8   8   4      154.11      195.28     26.19 o 
  -7   8   4       73.63      105.02      9.01 o 
  -6   8   4      405.39      407.65     19.69 o 
  -5   8   4      105.45       87.88      6.46 o 
  -4   8   4      407.16      387.68     11.27 o 
  -3   8   4      334.91      320.97      5.47 o 
  -2   8   4       18.78       13.82      6.14 o 
  -1   8   4      379.82      360.24      6.13 o 
   0   8   4        1.66        3.37      3.26 o 
   1   8   4      380.01      369.53      6.62 o 
   2   8   4       18.83       21.89      4.89 o 
   3   8   4      335.06      310.36     12.86 o 
   4   8   4      407.03      389.62     14.36 o 
   5   8   4      105.40       86.41     11.13 o 
   6   8   4      405.55      386.03      7.24 o 
   7   8   4       73.53      108.92     34.55 o 
   8   8   4      154.46      176.94     23.94 o 
  -7   9   4       58.05       80.60     16.84 o 
  -6   9   4        0.55        8.45      9.98 o 
  -5   9   4       77.71      104.84      7.06 o 
  -4   9   4       39.97       39.94     12.31 o 
  -3   9   4      105.99      110.98      4.37 o 
  -2   9   4      378.66      362.28      6.39 o 
  -1   9   4      465.37      468.92      6.16 o 
   0   9   4       19.75       22.16      8.45 o 
   1   9   4      465.70      470.08      6.41 o 
   2   9   4      378.66      356.10      7.65 o 
   3   9   4      106.05      107.89      5.63 o 
   4   9   4       40.04       51.62      5.68 o 
   5   9   4       77.77       94.65     13.44 o 
   6   9   4        0.53       -7.97     20.73 o 
   7   9   4       58.06       43.76     10.75 o 
  -7  10   4       14.32       21.80      6.88 o 
  -6  10   4       26.07       24.15     18.43 o 
  -5  10   4      201.82      186.88      6.49 o 
  -3  10   4       81.46       72.06      6.77 o 
  -2  10   4       41.38       41.16      5.14 o 
  -1  10   4      123.94      111.46      6.21 o 
   0  10   4      216.63      201.38      4.84 o 
   1  10   4      123.99      113.22      4.37 o 
   2  10   4       41.57       39.17      4.71 o 
   3  10   4       81.62       75.67      7.86 o 
   4  10   4       25.32       46.07      9.21 o 
   5  10   4      201.43      195.00      8.86 o 
   6  10   4       26.00       23.07     10.03 o 
   7  10   4       14.35       30.71     13.82 o 
  -7  11   4      295.84      300.25     40.72 o 
  -6  11   4      147.01      141.54     14.96 o 
  -5  11   4      323.61      301.32     18.76 o 
  -4  11   4      152.26      161.44      6.39 o 
  -3  11   4      393.18      385.17     10.30 o 
  -2  11   4      267.46      260.27     11.86 o 
  -1  11   4       41.25       49.14      6.14 o 
   0  11   4      208.83      203.44      5.87 o 
   2  11   4      267.60      252.53      5.71 o 
   3  11   4      392.96      380.61      7.21 o 
   4  11   4      152.15      182.75     11.52 o 
   5  11   4      323.43      313.28     13.58 o 
   6  11   4      146.79      153.57     18.43 o 
   7  11   4      295.85      361.68     62.20 o 
  -6  12   4        1.21        9.60     16.92 o 
  -5  12   4        7.89       -9.82     11.72 o 
  -4  12   4       34.54       35.58      5.15 o 
  -3  12   4      184.62      148.94      8.98 o 
  -2  12   4       25.18       18.77      4.99 o 
  -1  12   4      410.35      389.28     10.72 o 
   0  12   4       16.24       20.43      4.84 o 
   1  12   4      410.46      407.68     10.74 o 
   2  12   4       25.30       35.86     11.52 o 
   3  12   4      184.87      175.58     12.30 o 
   4  12   4       34.53       31.84     20.35 o 
   5  12   4        7.94        7.37      8.17 o 
   6  12   4        1.22      -11.52     11.52 o 
  -6  13   4       41.08       81.37     15.29 o 
  -5  13   4       50.74       70.00     16.50 o 
  -4  13   4       15.43      -14.59     16.89 o 
  -3  13   4       48.46      104.55     32.25 o 
  -2  13   4       47.89       48.39     11.41 o 
  -1  13   4       41.42       54.84     14.59 o 
   0  13   4       90.82       97.34     22.48 o 
   1  13   4       41.52       38.96     11.52 o 
   2  13   4       47.93       31.88      5.28 o 
   3  13   4       48.40       90.66     25.34 o 
   4  13   4       15.48       43.52     14.42 o 
   5  13   4       50.70       61.42     19.19 o 
   6  13   4       41.21       91.37     26.10 o 
  -5  14   4       41.54       52.39     10.09 o 
  -4  14   4      108.19      154.75     14.97 o 
  -3  14   4       89.66      105.13      6.19 o 
  -2  14   4       82.78       80.54      6.50 o 
  -1  14   4       39.64       34.94     16.18 o 
   0  14   4      125.30      121.46      7.20 o 
   1  14   4       39.61       38.09      7.89 o 
   2  14   4       82.71       92.78     10.53 o 
   3  14   4       89.88      134.73     21.44 o 
   4  14   4      108.13      127.78      8.55 o 
   5  14   4       41.69      -19.96     19.96 o 
  -3  15   4      241.96      264.13     12.30 o 
  -2  15   4       50.38       74.83     16.12 o 
  -1  15   4       20.36       -6.16      7.78 o 
   0  15   4       48.28       52.58      7.69 o 
   1  15   4       20.29       34.89     13.05 o 
   2  15   4       50.43       34.68      9.93 o 
   3  15   4      241.72      265.78     19.21 o 
   4  15   4       57.62       34.84     30.71 o 
  -3  16   4        8.31       -0.39     10.74 o 
  -2  16   4      146.63      160.71     21.84 o 
  -1  16   4       18.68       29.71      6.25 o 
   0  16   4      125.38      148.88     10.95 o 
   1  16   4       18.67        9.31      7.65 o 
   2  16   4      146.38      177.61     19.93 o 
   3  16   4        8.34       18.20      9.86 o 
   1   0   5      623.37      599.72     20.76 o 
   2   0   5      163.28      186.68      4.84 o 
   4   0   5      132.93      140.97      4.99 o 
   6   0   5      359.51      367.75     15.78 o 
   7   0   5       79.03       69.10     11.52 o 
   8   0   5       67.95       65.26     12.28 o 
  -9   1   5       78.77       58.66     31.10 o 
  -8   1   5      231.39      259.80      9.73 o 
  -6   1   5      474.93      470.01     14.63 o 
  -5   1   5      242.42      236.01      6.23 o 
  -4   1   5      767.19      747.52     13.27 o 
  -3   1   5      594.98      614.33      7.33 o 
  -2   1   5      954.22      893.18     57.30 o 
  -1   1   5      803.59      833.25     21.73 o 
   0   1   5     6729.79     6793.24    140.89 o 
   1   1   5      803.59      791.13     20.67 o 
   2   1   5      952.93      953.36     25.00 o 
   3   1   5      595.06      619.63     25.47 o 
   4   1   5      766.83      742.86     34.20 o 
   5   1   5      242.53      238.37      6.44 o 
   6   1   5      475.45      472.52     15.36 o 
   8   1   5      231.89      218.85     15.74 o 
   9   1   5       78.78       72.94     23.80 o 
  -9   2   5        3.59       -8.70     30.71 o 
  -8   2   5       84.58       71.72     18.43 o 
  -7   2   5       38.08       12.28     14.59 o 
  -6   2   5      171.36      185.06      8.45 o 
  -5   2   5       84.90       72.26      5.37 o 
  -4   2   5      258.65      281.36      8.30 o 
  -3   2   5       20.33       22.66      2.69 o 
  -2   2   5       31.66       34.56      2.89 o 
  -1   2   5     1057.37     1015.28     26.88 o 
   0   2   5     3380.26     3264.78     67.99 o 
   1   2   5     1057.33     1052.18     27.19 o 
   2   2   5       31.66       36.90      3.12 o 
   3   2   5       20.35       30.71      4.61 o 
   4   2   5      258.75      285.10      8.40 o 
   5   2   5       84.88       71.41      6.14 o 
   6   2   5      171.23      168.70      9.18 o 
   8   2   5       84.46       64.50     12.28 o 
   9   2   5        3.60      -14.59     14.59 o 
  -9   3   5        0.17      -22.23     26.41 o 
  -8   3   5       74.56       63.98     21.50 o 
  -7   3   5       16.72       11.79      8.81 o 
  -6   3   5      278.61      275.48     10.19 o 
  -5   3   5      195.32      186.04      7.83 o 
  -4   3   5       74.68       58.35      4.61 o 
  -3   3   5      130.75      143.75      5.94 o 
  -2   3   5      503.92      503.51      5.87 o 
  -1   3   5     1301.97     1266.36     23.05 o 
   0   3   5     8907.05     9140.63    189.45 o 
   1   3   5     1301.94     1290.14     23.56 o 
   2   3   5      503.18      500.09      7.55 o 
   3   3   5      130.76      126.70      6.14 o 
   4   3   5       74.76       77.55      7.68 o 
   5   3   5      195.29      189.40      8.93 o 
   6   3   5      278.58      267.24     14.59 o 
   8   3   5       74.63       37.62     12.28 o 
   9   3   5        0.17       27.64     20.73 o 
  -9   4   5       32.21       43.53     12.01 o 
  -8   4   5      126.35      152.54      7.91 o 
  -7   4   5       12.08       11.71     11.27 o 
  -6   4   5       88.69       85.83      6.62 o 
  -5   4   5      122.33      110.68      6.49 o 
  -4   4   5        8.16        0.89      4.97 o 
  -3   4   5      284.94      270.21      9.02 o 
  -2   4   5      492.64      478.40     17.82 o 
  -1   4   5      582.43      609.12     13.67 o 
   0   4   5      477.87      488.75      9.21 o 
   1   4   5      582.52      600.27      5.88 o 
   2   4   5      492.45      506.40     16.90 o 
   3   4   5      285.00      272.04      7.21 o 
   4   4   5        8.19       15.28     11.13 o 
   6   4   5       88.98       89.83     11.52 o 
   7   4   5       12.09        3.07     14.59 o 
   8   4   5      125.98      176.60     17.66 o 
   9   4   5       32.20       49.14     23.03 o 
  -8   5   5      350.74      350.39      7.99 o 
  -7   5   5       27.44       37.97      7.79 o 
  -6   5   5      289.02      302.22      9.76 o 
  -5   5   5      177.72      171.03      6.04 o 
  -4   5   5       73.00       71.36      6.53 o 
  -3   5   5      273.79      287.77      6.18 o 
  -2   5   5      667.80      683.09      7.01 o 
  -1   5   5     1574.44     1656.73     15.55 o 
   0   5   5     1448.85     1492.62     14.33 o 
   1   5   5     1574.61     1670.54     18.18 o 
   2   5   5      666.71      687.45      7.96 o 
   3   5   5      273.83      275.96      7.86 o 
   4   5   5       73.09       68.72      8.45 o 
   5   5   5      177.70      154.37     14.97 o 
   6   5   5      288.96      286.96     12.90 o 
   7   5   5       27.46       22.81      8.81 o 
   8   5   5      350.04      370.91     18.43 o 
  -8   6   5       12.67        8.99     12.12 o 
  -7   6   5      142.74      177.39     11.30 o 
  -6   6   5       55.24       63.63     11.97 o 
  -5   6   5     1400.73     1398.37     25.13 o 
  -4   6   5      121.29      129.94      4.62 o 
  -3   6   5      456.61      453.31     17.77 o 
  -2   6   5        1.26       18.43      4.61 o 
  -1   6   5      600.71      637.38      6.88 o 
   0   6   5       34.39       33.53      2.44 o 
   1   6   5      600.79      642.09      6.24 o 
   3   6   5      456.83      434.51     11.12 o 
   4   6   5      121.11      128.67      5.43 o 
   5   6   5     1400.94     1402.42     22.39 o 
   6   6   5       55.02       52.98      7.53 o 
   7   6   5      142.75      180.03     33.02 o 
  -8   7   5      321.70      336.36     17.27 o 
  -7   7   5       49.32       86.76     20.95 o 
  -6   7   5      109.83      123.49      7.77 o 
  -5   7   5       53.28       55.59      4.54 o 
  -4   7   5       88.99       85.29      6.64 o 
  -3   7   5       70.94       66.54      5.53 o 
  -2   7   5      419.99      420.51      7.25 o 
  -1   7   5      978.79     1044.03      9.50 o 
   0   7   5      330.48      332.53      5.78 o 
   1   7   5      978.76     1067.80      9.89 o 
   2   7   5      420.86      412.01      8.32 o 
   3   7   5       70.99       66.64      4.97 o 
   4   7   5       88.94       78.98      6.09 o 
   5   7   5       53.32       56.82      8.45 o 
   6   7   5      110.08      107.84      8.83 o 
   8   7   5      322.36      368.59     25.58 o 
  -8   8   5       16.46       32.45     10.27 o 
  -7   8   5       24.43       44.82     11.29 o 
  -6   8   5      341.29      340.66     10.43 o 
  -5   8   5      113.43      108.05      7.29 o 
  -4   8   5      265.95      250.18      6.02 o 
  -2   8   5        9.43       13.90      3.26 o 
  -1   8   5      231.29      239.52      4.90 o 
   0   8   5      365.80      350.98      6.23 o 
   1   8   5      231.43      221.34      4.63 o 
   2   8   5        9.40        5.27      7.29 o 
   3   8   5       22.75       20.73      7.68 o 
   4   8   5      265.78      242.79      7.60 o 
   5   8   5      113.49      103.11      6.81 o 
   6   8   5      340.67      305.95     13.44 o 
   7   8   5       24.44       24.57     11.52 o 
   8   8   5       16.53      -13.05     13.05 o 
  -7   9   5        1.81       -3.54      7.20 o 
  -5   9   5      184.66      211.48     32.25 o 
  -4   9   5       93.06       94.03      8.78 o 
  -3   9   5      573.86      537.12     12.20 o 
  -2   9   5       97.51      102.72      7.98 o 
  -1   9   5      811.65      784.19      9.87 o 
   0   9   5       15.20       17.20      4.61 o 
   1   9   5      811.75      782.00      9.59 o 
   2   9   5       97.93      102.59      3.48 o 
   3   9   5      573.87      526.52     16.96 o 
   4   9   5       93.04       87.52      6.96 o 
   5   9   5      184.67      168.40      8.95 o 
   7   9   5        1.80       28.49     10.14 o 
  -7  10   5        0.24        1.19     23.97 o 
  -6  10   5       26.35       36.12     16.66 o 
  -5  10   5      156.87      143.79     10.73 o 
  -4  10   5        0.76       -4.14      4.14 o 
  -3  10   5      330.60      289.44      9.18 o 
  -2  10   5       78.02       66.54      4.40 o 
  -1  10   5      233.27      228.45      7.87 o 
   0  10   5       15.51       21.62      8.83 o 
   1  10   5      233.40      222.94      8.99 o 
   2  10   5       78.03       73.24     14.91 o 
   3  10   5      330.61      293.99     14.96 o 
   4  10   5        0.78       28.13      8.30 o 
   5  10   5      156.84      167.39     15.36 o 
   6  10   5       26.22       28.00     25.72 o 
  -7  11   5       53.64       43.45      9.60 o 
  -6  11   5      192.93      172.59     14.62 o 
  -5  11   5      102.97      101.11     26.19 o 
  -4  11   5      284.42      274.07      6.02 o 
  -3  11   5       78.33       85.54      5.43 o 
  -2  11   5      193.07      173.89      6.71 o 
  -1  11   5      363.87      357.29     10.64 o 
   0  11   5      544.15      530.95     10.79 o 
   1  11   5      363.90      343.58     13.41 o 
   2  11   5      193.52      195.13      8.71 o 
   3  11   5       78.31       73.16      8.02 o 
   4  11   5      284.63      272.53     20.25 o 
   5  11   5      102.91       93.75      7.19 o 
   6  11   5      192.69      182.97      9.29 o 
   7  11   5       53.63       64.32     16.89 o 
  -6  12   5       28.17       30.03     12.83 o 
  -5  12   5       17.56       21.20     18.04 o 
  -4  12   5       26.65       50.07      6.34 o 
  -3  12   5      160.04      169.49      7.81 o 
  -2  12   5        3.36       -4.39      4.39 o 
  -1  12   5       21.34       23.86     16.12 o 
   0  12   5      178.57      165.82      6.10 o 
   1  12   5       21.32       21.03      5.21 o 
   2  12   5        3.36       18.45     17.27 o 
   3  12   5      160.06      161.70     10.75 o 
   4  12   5       26.71       23.62     31.09 o 
   5  12   5       17.52        0.77     18.43 o 
  -5  13   5       21.50       31.80     22.70 o 
  -4  13   5       25.36        8.93     16.90 o 
  -3  13   5        0.79       -5.32      8.34 o 
  -2  13   5      188.14      190.65     12.35 o 
  -1  13   5      276.19      277.35      7.46 o 
   0  13   5      263.63      254.64      6.05 o 
   1  13   5      276.21      273.24      6.28 o 
   2  13   5      187.96      203.39     10.42 o 
   3  13   5        0.79      -10.95     11.45 o 
   4  13   5       25.30       13.49      7.37 o 
   5  13   5       21.51       19.19     13.82 o 
  -5  14   5       90.76      128.41     20.68 o 
  -4  14   5       88.27      113.57     30.33 o 
  -3  14   5       14.75       16.35      6.03 o 
  -2  14   5        1.70       -6.07      6.07 o 
  -1  14   5       56.28       48.52      7.75 o 
   0  14   5      208.67      211.14      7.53 o 
   1  14   5       56.32       50.26      5.42 o 
   2  14   5        1.69       19.30      6.21 o 
   3  14   5       14.73        9.37      7.20 o 
   4  14   5       88.37       98.15      9.23 o 
   5  14   5       90.68      133.66     18.08 o 
  -4  15   5        2.04       11.42     14.45 o 
  -3  15   5       33.40       49.76     12.34 o 
  -2  15   5       53.96       63.18     18.51 o 
  -1  15   5      122.42      142.58     12.00 o 
   0  15   5      474.65      523.21     10.73 o 
   1  15   5      122.42      138.82     11.13 o 
   2  15   5       53.87       38.46      7.98 o 
   3  15   5       33.41       73.99      9.35 o 
   4  15   5        2.03       29.81     13.44 o 
  -2  16   5       18.15        6.91     11.52 o 
  -1  16   5        1.93        7.45     32.88 o 
   0  16   5        1.58       32.18     10.69 o 
   1  16   5        1.93      -10.43     10.86 o 
   2  16   5       18.15       -3.49      8.24 o 
   0   0   6     3826.59     3822.76    137.77 o 
   2   0   6      198.47      177.97      3.68 o 
   3   0   6      398.62      402.70      8.45 o 
   4   0   6       17.97        0.00      8.45 o 
   5   0   6       50.98       58.35      7.68 o 
   6   0   6      230.84      180.46     11.52 o 
   8   0   6       17.43      -17.66     17.66 o 
  -8   1   6      186.54      176.02     13.82 o 
  -7   1   6      521.59      491.83     11.67 o 
  -6   1   6      488.74      451.61     17.67 o 
  -5   1   6      792.35      810.26     16.19 o 
  -3   1   6     1003.22     1014.06     10.63 o 
  -2   1   6      103.34      108.27      4.61 o 
  -1   1   6      167.00      163.83      4.95 o 
   0   1   6     6722.15     6318.77    206.28 o 
   1   1   6      166.92      156.33      4.89 o 
   2   1   6      103.46      109.04      4.61 o 
   3   1   6     1003.59     1026.58     30.03 o 
   5   1   6      792.65      779.22     18.32 o 
   6   1   6      488.24      463.17     13.83 o 
   7   1   6      521.73      461.47     42.63 o 
   8   1   6      186.46      127.46     15.36 o 
  -9   2   6      134.50       90.58     27.64 o 
  -8   2   6       69.04       93.67     13.05 o 
  -7   2   6      259.18      255.36      8.64 o 
  -6   2   6       94.75       95.21      9.21 o 
  -5   2   6       66.20       84.46      6.14 o 
  -4   2   6      428.46      451.46     11.37 o 
  -3   2   6      606.00      623.89      8.95 o 
  -2   2   6      984.07      959.44     16.91 o 
  -1   2   6      310.64      322.30      6.24 o 
   0   2   6    12137.78    12742.55    263.99 o 
   1   2   6      310.49      325.16      8.95 o 
   2   2   6      985.11      971.20     11.96 o 
   3   2   6      606.29      606.70     12.29 o 
   4   2   6      428.58      482.14     19.86 o 
   5   2   6       66.08       70.64      8.45 o 
   6   2   6       94.82       89.07     10.75 o 
   7   2   6      259.11      230.15     12.29 o 
   8   2   6       69.29       83.69     16.12 o 
   9   2   6      134.50      195.03     39.16 o 
  -9   3   6        5.50       26.10     24.57 o 
  -8   3   6       52.47       27.60     10.65 o 
  -7   3   6      221.61      222.39     35.32 o 
  -6   3   6       63.24       53.68      6.77 o 
  -5   3   6      227.40      211.41      6.03 o 
  -4   3   6        1.72        3.07      6.14 o 
  -3   3   6      302.06      292.86      5.36 o 
  -2   3   6       50.44       48.37      6.14 o 
  -1   3   6      162.08      161.68      2.93 o 
   0   3   6      471.29      521.61      9.88 o 
   1   3   6      162.11      165.31      3.57 o 
   2   3   6       50.42       39.93      4.61 o 
   3   3   6      301.97      312.27     14.21 o 
   5   3   6      227.25      197.95     12.67 o 
   6   3   6       63.13       52.94      8.85 o 
   7   3   6      221.67      229.04      6.88 o 
   8   3   6       52.59       92.90     17.66 o 
  -8   4   6       76.06       59.77     10.88 o 
  -7   4   6       56.97       73.84     26.45 o 
  -6   4   6      179.74      206.90     21.82 o 
  -5   4   6       50.91       57.07      5.02 o 
  -4   4   6      247.79      245.14      5.22 o 
  -3   4   6      789.22      785.33      9.95 o 
  -2   4   6      834.86      826.54      9.10 o 
  -1   4   6     1649.95     1797.07     26.00 o 
   0   4   6      830.55      889.71      7.96 o 
   1   4   6     1649.72     1769.54     14.68 o 
   2   4   6      834.68      746.80     60.95 o 
   3   4   6      789.42      782.14     13.44 o 
   4   4   6      247.92      240.97      6.81 o 
   5   4   6       50.71       76.78      9.98 o 
   6   4   6      179.76      199.74     15.74 o 
   7   4   6       56.95      124.26     54.13 o 
   8   4   6       75.92      309.42     16.12 o 
  -8   5   6      253.70      302.87     25.81 o 
  -7   5   6      278.63      287.89      7.20 o 
  -6   5   6       62.59       67.03      7.21 o 
  -5   5   6      407.45      439.15     16.13 o 
  -4   5   6      191.56      181.65      6.52 o 
  -3   5   6      612.47      623.42     12.21 o 
  -2   5   6     1563.82     1631.38     14.59 o 
  -1   5   6     1000.24     1049.78     10.61 o 
   0   5   6     3433.10     3697.86     29.46 o 
   1   5   6     1000.10     1022.22     10.43 o 
   2   5   6     1564.18     1576.51     20.10 o 
   3   5   6      612.24      594.66     19.98 o 
   4   5   6      191.65      172.01     11.52 o 
   5   5   6      407.15      409.36     15.36 o 
   6   5   6       62.32       62.96     11.52 o 
   7   5   6      278.56      251.87     16.13 o 
   8   5   6      253.14      259.76     18.81 o 
  -8   6   6        1.52      -20.35     20.35 o 
  -7   6   6        0.98      -16.04     18.12 o 
  -6   6   6       13.14       20.63      8.12 o 
  -5   6   6      234.38      235.37     19.20 o 
  -4   6   6      237.43      225.06      5.64 o 
  -3   6   6      288.61      300.81      5.63 o 
  -2   6   6       30.12       27.93      8.06 o 
  -1   6   6       75.34       71.62      4.60 o 
   0   6   6       14.59        3.09      3.98 o 
   1   6   6       75.24       75.64      3.44 o 
   2   6   6       30.32       24.24      3.88 o 
   3   6   6      288.30      311.31      8.30 o 
   4   6   6      237.57      223.38     11.90 o 
   5   6   6      234.37      211.58      9.77 o 
   6   6   6       13.18        2.30      9.21 o 
   7   6   6        0.99        0.00     11.52 o 
   8   6   6        1.49       18.43     18.43 o 
  -8   7   6       50.24       67.02      8.17 o 
  -7   7   6      272.16      257.45      8.52 o 
  -6   7   6      328.10      327.34      8.07 o 
  -4   7   6      280.46      264.97      7.07 o 
  -3   7   6      482.50      453.46     97.49 o 
  -2   7   6      238.17      249.15      5.93 o 
  -1   7   6      112.63      115.73      3.23 o 
   0   7   6       59.62       51.21      2.58 o 
   1   7   6      112.75      111.10      3.24 o 
   2   7   6      237.92      252.69      5.84 o 
   3   7   6      482.63      482.39     13.76 o 
   4   7   6      280.42      281.24     10.37 o 
   6   7   6      327.77      308.25     14.97 o 
   7   7   6      272.15      286.43     14.59 o 
   8   7   6       50.40       85.99     15.36 o 
  -8   8   6       20.00       37.44     10.62 o 
  -7   8   6       71.51       70.32     12.87 o 
  -6   8   6      168.61      186.16      7.82 o 
  -5   8   6      226.12      218.65      5.53 o 
  -4   8   6       25.57        9.98      8.45 o 
  -3   8   6      894.25      922.18     12.39 o 
  -2   8   6      433.01      424.69      5.74 o 
  -1   8   6      421.70      429.60      8.43 o 
   0   8   6       53.24       43.48      3.10 o 
   1   8   6      421.83      439.95      6.43 o 
   2   8   6      433.69      391.00      9.97 o 
   3   8   6      894.34      886.35     17.11 o 
   4   8   6       25.65       45.21      6.64 o 
   5   8   6      225.98      210.57      8.30 o 
   6   8   6      168.55      190.72     24.19 o 
   7   8   6       71.37       64.57     10.14 o 
   8   8   6       20.13       -2.45     13.77 o 
  -7   9   6       34.21       38.19      8.09 o 
  -6   9   6      195.02      170.31      6.06 o 
  -5   9   6      610.74      619.08     14.67 o 
  -4   9   6      104.37       96.56      5.69 o 
  -3   9   6      579.79      543.52     12.20 o 
  -2   9   6      125.10      129.08      5.37 o 
  -1   9   6        9.23       23.30      6.03 o 
   0   9   6       36.71       46.20      4.77 o 
   1   9   6        9.20        8.23      8.09 o 
   2   9   6      124.99      139.13      4.35 o 
   3   9   6      579.92      562.59     16.37 o 
   4   9   6      104.33      112.33     14.20 o 
   5   9   6      610.88      580.33     20.35 o 
   6   9   6      194.74      207.54     22.27 o 
   7   9   6       34.21       46.07     14.59 o 
  -7  10   6       20.73       20.09     33.40 o 
  -6  10   6       10.24       22.59     22.15 o 
  -5  10   6      315.39      308.04      6.72 o 
  -4  10   6      133.89      127.36      9.07 o 
  -3  10   6      980.16      933.87     22.99 o 
  -2  10   6      448.87      445.82      8.27 o 
  -1  10   6      198.70      228.76      6.54 o 
   0  10   6     1453.51     1474.50     22.56 o 
   1  10   6      198.81      194.84     10.18 o 
   2  10   6      448.62      453.71      8.60 o 
   3  10   6      980.07      937.15     38.56 o 
   4  10   6      133.87      140.51      9.21 o 
   5  10   6      315.76      298.17      9.47 o 
   6  10   6       10.23       57.39     26.10 o 
   7  10   6       20.76       -1.54     12.28 o 
  -6  11   6       24.27        5.45     10.66 o 
  -5  11   6      200.36      194.02     16.53 o 
  -4  11   6      332.04      280.30     18.64 o 
  -3  11   6       88.17       96.00      4.87 o 
  -2  11   6      354.33      315.74     10.47 o 
  -1  11   6       58.71       64.55      5.60 o 
   0  11   6     1397.20     1378.79     22.16 o 
   1  11   6       58.68       57.55      6.33 o 
   2  11   6      354.22      320.51     10.31 o 
   3  11   6       88.09       84.28     21.50 o 
   4  11   6      332.02      295.33     12.02 o 
   5  11   6      200.15      265.70     47.99 o 
   6  11   6       24.35       41.46     13.05 o 
  -6  12   6       39.51        5.89     10.92 o 
  -5  12   6       11.36       -6.12      7.86 o 
  -4  12   6        0.04        4.28      7.71 o 
  -3  12   6       59.33       39.89     11.03 o 
  -2  12   6       55.17       52.32      6.65 o 
  -1  12   6       14.47       39.62     11.65 o 
   0  12   6      261.63      246.81      4.94 o 
   1  12   6       14.45       13.26      9.54 o 
   2  12   6       55.07       74.98     11.64 o 
   3  12   6       59.29       50.41     15.81 o 
   4  12   6        0.04      -11.90     11.90 o 
   5  12   6       11.35      -13.82     13.82 o 
   6  12   6       39.54       29.94     14.59 o 
  -5  13   6       33.11       49.00     18.06 o 
  -4  13   6       21.30       10.20     11.99 o 
  -3  13   6       43.59       35.84      5.73 o 
  -2  13   6       56.09       75.16     10.17 o 
  -1  13   6       62.64       61.12      4.49 o 
   0  13   6       77.68       90.86     12.63 o 
   1  13   6       62.60       51.07      5.93 o 
   2  13   6       56.01       57.96     17.46 o 
   3  13   6       43.64       59.87      7.31 o 
   4  13   6       21.30       34.23     10.33 o 
   5  13   6       33.17       13.82     10.75 o 
  -4  14   6       82.80       49.80      9.54 o 
  -3  14   6       18.15       11.52     13.05 o 
  -2  14   6       51.65       51.64      9.46 o 
  -1  14   6       15.54       30.90     28.41 o 
   0  14   6      143.38      159.61     14.38 o 
   1  14   6       15.51        2.59     10.50 o 
   2  14   6       51.83       60.16     11.30 o 
   3  14   6       18.08       37.07     21.88 o 
   4  14   6       82.87       76.78     12.28 o 
  -3  15   6       71.04      107.36     10.14 o 
  -2  15   6      122.38       85.55     12.29 o 
  -1  15   6      279.69      285.05     15.71 o 
   0  15   6        3.42       -2.30      9.95 o 
   1  15   6      279.77      299.61     11.12 o 
   2  15   6      122.27      143.93     16.12 o 
   3  15   6       71.15      112.07     30.71 o 
  -2  16   6        4.96      -21.11     21.11 o 
  -1  16   6       63.06       28.80     47.22 o 
   0  16   6        7.38       26.02     21.51 o 
   1  16   6       63.00       43.90     16.80 o 
   2  16   6        4.94      -10.02     10.02 o 
   1   0   7       82.63       94.45      4.61 o 
   2   0   7       76.84       88.66      6.42 o 
   4   0   7      323.29      345.57      9.94 o 
   6   0   7      661.94      629.65     29.57 o 
   7   0   7      669.94      690.56     20.74 o 
   8   0   7      510.56      540.11      9.94 o 
  -7   1   7      417.86      408.86     25.73 o 
  -6   1   7      250.05      235.75     13.82 o 
  -5   1   7      215.89      218.07     11.90 o 
  -4   1   7      234.80      247.49      6.69 o 
  -3   1   7      235.97      247.71      4.07 o 
  -2   1   7      315.51      320.89      4.80 o 
  -1   1   7      103.19      113.90      3.68 o 
   0   1   7       34.32       38.39      4.61 o 
   1   1   7      102.99      111.27      2.56 o 
   2   1   7      315.66      311.03     19.97 o 
   3   1   7      235.55      248.69      4.27 o 
   4   1   7      234.93      251.51     20.55 o 
   5   1   7      216.26      191.45      9.98 o 
   6   1   7      250.14      218.07     11.99 o 
   7   1   7      418.07      413.65     11.15 o 
   8   1   7       10.37      -13.05     13.05 o 
  -9   2   7      136.75      239.56     43.00 o 
  -8   2   7       37.83       23.03     13.05 o 
  -6   2   7      208.29      198.58      9.95 o 
  -5   2   7       56.91       60.66      6.14 o 
  -4   2   7      158.42      153.58      9.21 o 
  -3   2   7      204.26      205.81      6.14 o 
  -2   2   7      750.56      781.54     10.04 o 
  -1   2   7      777.12      809.60     12.65 o 
   0   2   7      576.16      530.68     34.50 o 
   1   2   7      777.62      822.10     10.05 o 
   2   2   7      749.81      782.51     12.30 o 
   3   2   7      204.32      194.29      6.91 o 
   4   2   7      158.17      142.22     11.52 o 
   5   2   7       56.89       66.03      7.68 o 
   6   2   7      208.06      209.29      9.95 o 
   8   2   7       37.90       26.82     32.25 o 
  -8   3   7       46.86       63.79     10.35 o 
  -7   3   7      140.44      136.83     12.67 o 
  -6   3   7       78.99       80.32     10.37 o 
  -5   3   7      756.15      755.71     17.90 o 
  -4   3   7        2.28        6.91      6.91 o 
  -3   3   7      693.51      718.84     10.15 o 
  -2   3   7      499.64      500.63     11.34 o 
  -1   3   7      150.59      155.19      4.15 o 
   0   3   7     1207.28     1226.45     31.89 o 
   1   3   7      150.59      154.39      3.50 o 
   2   3   7      499.69      477.10      9.99 o 
   3   3   7      693.54      710.29     30.74 o 
   5   3   7      754.77      758.91     18.19 o 
   6   3   7       79.02       75.24      9.21 o 
   7   3   7      140.06      126.71     10.49 o 
  -8   4   7      100.76      142.55     14.18 o 
  -7   4   7       39.68       56.21     11.00 o 
  -6   4   7      199.64      204.80      6.64 o 
  -5   4   7      359.32      356.61      8.75 o 
  -4   4   7      452.51      446.28      7.21 o 
  -3   4   7      604.15      589.33     13.58 o 
  -2   4   7      199.21      210.52      4.61 o 
  -1   4   7      761.91      772.78      8.45 o 
   0   4   7      362.11      409.94      5.21 o 
   1   4   7      762.44      785.01     21.99 o 
   2   4   7      199.40      212.72      6.14 o 
   3   4   7      604.54      611.38     14.64 o 
   4   4   7      452.31      444.76     13.44 o 
   5   4   7      359.35      337.92     13.06 o 
   6   4   7      199.44      208.36      9.21 o 
   7   4   7       39.66      191.18     16.12 o 
   8   4   7      100.64       69.87     16.12 o 
  -8   5   7       43.78       43.53      7.18 o 
  -7   5   7      104.87      115.61      8.07 o 
  -6   5   7      725.58      738.90     11.42 o 
  -5   5   7      165.37      158.25      6.23 o 
  -4   5   7      341.45      341.42     12.95 o 
  -3   5   7      814.76      795.34     15.28 o 
  -2   5   7      285.32      302.93      9.85 o 
  -1   5   7      302.21      299.09      4.49 o 
   0   5   7      239.18      261.68      4.47 o 
   1   5   7      302.38      307.54      7.53 o 
   2   5   7      285.08      285.31     21.82 o 
   3   5   7      814.81      802.07     18.99 o 
   4   5   7      341.56      338.06     16.51 o 
   5   5   7      165.58      168.16     13.82 o 
   6   5   7      725.48      783.73     40.33 o 
   7   5   7      105.11       83.56     26.49 o 
  -8   6   7       47.97       21.80     11.63 o 
  -7   6   7      119.65      151.45     20.77 o 
  -6   6   7       89.39       76.00      6.53 o 
  -5   6   7      254.97      230.84      8.30 o 
  -4   6   7      153.69      150.30      5.23 o 
  -3   6   7      399.98      408.18      8.09 o 
  -2   6   7      458.83      488.74      9.59 o 
  -1   6   7       75.99       76.06      2.66 o 
   0   6   7      494.40      544.56      7.40 o 
   1   6   7       76.27       74.83      3.04 o 
   2   6   7      459.07      469.56      8.60 o 
   3   6   7      400.34      420.90     12.29 o 
   4   6   7      153.72      154.34      8.45 o 
   5   6   7      255.25      221.16     11.52 o 
   6   6   7       89.25       79.08      9.98 o 
   7   6   7      119.66      106.73     14.59 o 
  -8   7   7       98.60      108.28     13.25 o 
  -7   7   7      129.88      155.48     20.36 o 
  -6   7   7      488.26      534.56     16.29 o 
  -5   7   7      563.60      541.35     17.15 o 
  -4   7   7      306.80      285.64      7.41 o 
  -3   7   7      873.32      886.82     13.88 o 
  -2   7   7      224.11      224.40      5.22 o 
  -1   7   7      176.41      170.14      7.09 o 
   0   7   7       32.96       43.69      5.10 o 
   1   7   7      176.49      168.27      5.76 o 
   2   7   7      224.36      220.56      5.29 o 
   3   7   7      873.66      869.88     16.82 o 
   4   7   7      306.90      310.44      8.95 o 
   5   7   7      563.39      536.59     20.62 o 
   6   7   7      488.19      529.03     21.12 o 
   7   7   7      129.63      205.78     17.66 o 
   8   7   7       98.51      193.49     35.32 o 
  -7   8   7      119.59      117.50      6.62 o 
  -6   8   7       87.65       70.02     10.28 o 
  -5   8   7      112.07      117.26      5.02 o 
  -4   8   7      105.70       96.29      5.78 o 
  -3   8   7       58.03       91.67      9.98 o 
  -2   8   7      161.49      164.35      4.99 o 
  -1   8   7       76.09       73.60      3.55 o 
   0   8   7      221.62      222.07      6.43 o 
   1   8   7       75.98       74.91      4.54 o 
   2   8   7      161.44      167.56      4.02 o 
   3   8   7       57.85       53.75      9.98 o 
   4   8   7      105.74       82.59      7.68 o 
   5   8   7      112.07       97.51      9.98 o 
   6   8   7       87.48       79.76      7.86 o 
   7   8   7      119.59       77.55     16.89 o 
  -7   9   7       78.76       80.89     22.87 o 
  -6   9   7      212.83      234.63     12.77 o 
  -5   9   7      243.01      250.56      7.73 o 
  -4   9   7       54.12       66.77     15.74 o 
  -3   9   7      533.96      499.80      9.63 o 
  -2   9   7        2.37       -1.50      4.85 o 
  -1   9   7       17.91       22.08      4.03 o 
   0   9   7       82.17       87.55      3.23 o 
   1   9   7       17.94       31.52      4.17 o 
   2   9   7        2.35       -4.92      4.92 o 
   3   9   7      533.80      511.61     11.42 o 
   4   9   7       54.14       77.22     11.52 o 
   5   9   7      243.71      234.07      8.83 o 
   6   9   7      212.80      244.97     23.80 o 
   7   9   7       79.01       63.73     13.82 o 
  -7  10   7      130.60      145.05     15.50 o 
  -6  10   7      111.66      134.50     13.18 o 
  -5  10   7        4.97       11.77      6.25 o 
  -4  10   7       74.09       68.09      5.21 o 
  -3  10   7       27.24       11.52      6.91 o 
  -2  10   7      155.21      166.38      5.32 o 
  -1  10   7      133.69      113.12      3.90 o 
   0  10   7       10.37        9.38      4.75 o 
   1  10   7      133.42      120.06      4.71 o 
   2  10   7      155.10      151.64      5.47 o 
   3  10   7       27.15       33.21     20.35 o 
   4  10   7       74.19       68.33      9.21 o 
   5  10   7        4.93      -10.83     13.05 o 
   6  10   7      111.82       99.05     15.36 o 
  -6  11   7      114.34      121.08     17.50 o 
  -5  11   7      171.38      190.80     16.74 o 
  -4  11   7        4.68       -7.31      7.31 o 
  -3  11   7      231.48      220.31      5.39 o 
  -2  11   7       29.34       25.14      4.59 o 
  -1  11   7       35.99       37.53      4.02 o 
   0  11   7      104.95      117.59     11.79 o 
   1  11   7       36.09       19.57     10.40 o 
   2  11   7       29.27       23.03      6.64 o 
   3  11   7      231.40      219.14      9.86 o 
   4  11   7        4.67       17.42     23.42 o 
   5  11   7      171.09      223.44     14.59 o 
  -6  12   7       41.97       52.89     18.48 o 
  -5  12   7       28.13       30.66     13.38 o 
  -4  12   7       84.80       79.90     31.86 o 
  -3  12   7       13.62       13.00      7.43 o 
  -2  12   7       40.08       28.83     10.94 o 
  -1  12   7        2.87        4.79      4.75 o 
   0  12   7       45.65       47.71      4.81 o 
   1  12   7        2.86       16.60      4.79 o 
   2  12   7       40.15       38.37      6.17 o 
   3  12   7       13.58       -3.32      6.58 o 
   4  12   7       84.81       69.37      8.64 o 
   5  12   7       28.11       27.64     10.75 o 
   6  12   7       41.86       60.94     12.90 o 
  -5  13   7       23.20       13.49     30.33 o 
  -4  13   7       97.39       64.42      7.09 o 
  -3  13   7       38.52       43.58     25.11 o 
  -2  13   7       46.78       38.66     16.35 o 
  -1  13   7       68.12       67.51      5.15 o 
   0  13   7      117.22      116.71      8.09 o 
   1  13   7       68.02       73.64     11.53 o 
   2  13   7       46.85       65.80      8.74 o 
   3  13   7       38.29       40.18      8.40 o 
   4  13   7       97.46      103.35     23.03 o 
  -4  14   7       83.61      107.17     32.25 o 
  -3  14   7       18.14       28.44     23.42 o 
  -2  14   7       53.88       81.41     19.19 o 
  -1  14   7        8.88       22.45     13.35 o 
   0  14   7      152.84      135.63     13.33 o 
   1  14   7        8.85        1.77      6.02 o 
   2  14   7       53.81       87.38     10.35 o 
   3  14   7       18.09       17.66     12.28 o 
   4  14   7       83.67      119.01     14.59 o 
  -3  15   7       54.11        9.98     19.96 o 
  -2  15   7       18.98       44.41     16.89 o 
  -1  15   7       97.96       71.80      7.67 o 
   0  15   7       38.91        4.07     21.30 o 
   1  15   7       97.83      117.65     39.54 o 
   2  15   7       19.03       19.25     14.72 o 
   3  15   7       54.03      122.84     29.18 o 
  -1  16   7       26.72       26.61      7.09 o 
   0  16   7        2.38        7.68     13.03 o 
   1  16   7       26.77       24.73     11.72 o 
   0   0   8     1972.48     2013.27     32.35 o 
   1   0   8      233.87      235.02      5.38 o 
   2   0   8      500.25      499.62      6.05 o 
   3   0   8      581.63      618.05     14.20 o 
   5   0   8      455.42      475.72     16.13 o 
   6   0   8      475.31      451.04     14.62 o 
   7   0   8      107.29       95.98     11.52 o 
   8   0   8      161.89      191.96     13.82 o 
  -7   1   8      141.38      112.87     16.89 o 
  -5   1   8       18.32       25.34      6.14 o 
  -3   1   8      233.73      237.19      8.84 o 
  -2   1   8      264.05      287.37      8.45 o 
  -1   1   8      362.13      355.63      5.08 o 
   0   1   8       48.31       31.48      3.07 o 
   1   1   8      361.96      365.19      7.30 o 
   2   1   8      264.06      287.41      8.45 o 
   3   1   8      233.63      229.62      6.91 o 
   4   1   8       12.25       -2.30      9.21 o 
   7   1   8      141.40      141.78      8.85 o 
   8   1   8        4.56      -13.05     18.43 o 
  -7   2   8       67.50       68.33     16.89 o 
  -6   2   8      484.54      526.52     19.77 o 
  -5   2   8       82.86       80.95      9.98 o 
  -4   2   8      157.35      164.78      4.61 o 
  -3   2   8     1149.71     1143.96     36.13 o 
  -2   2   8       35.29       41.49      3.83 o 
  -1   2   8     1748.86     1845.53     15.20 o 
   1   2   8     1748.19     1820.87     22.32 o 
   2   2   8       35.27       39.93      4.61 o 
   3   2   8     1149.19     1141.18     58.04 o 
   4   2   8      157.40      166.22     24.19 o 
   5   2   8       82.56       89.07      9.21 o 
   6   2   8      484.58      491.97     31.11 o 
   7   2   8       67.45        6.91     16.12 o 
   8   2   8        2.47        6.14     16.89 o 
  -8   3   8       21.93       13.67      9.55 o 
  -7   3   8       25.82       20.73     12.28 o 
  -6   3   8       70.74       71.41      6.14 o 
  -5   3   8      103.66       96.75      7.68 o 
  -4   3   8      170.98      159.51      8.45 o 
  -3   3   8       14.18       -1.54      8.45 o 
  -2   3   8      838.05      866.54      9.61 o 
  -1   3   8      952.21      994.53     22.29 o 
   0   3   8     1209.12     1322.41     14.76 o 
   1   3   8      953.01      979.97     12.22 o 
   2   3   8      838.01      874.77     11.68 o 
   4   3   8      170.99      162.79      9.21 o 
   5   3   8      103.47       93.06      8.83 o 
   6   3   8       70.77       71.41     12.28 o 
   7   3   8       25.83       26.87     14.59 o 
   8   3   8       21.95       36.85     13.05 o 
  -8   4   8      109.14      111.97     24.76 o 
  -7   4   8       27.88       -7.71     11.59 o 
  -6   4   8      122.27      112.73      5.99 o 
  -5   4   8      766.59      762.46     13.04 o 
  -4   4   8      267.81      273.44      6.77 o 
  -3   4   8       60.37       67.01      4.22 o 
  -2   4   8      526.27      540.60      6.49 o 
  -1   4   8      304.89      305.75      4.39 o 
   0   4   8     3642.89     3770.40     39.35 o 
   1   4   8      304.48      311.41      5.68 o 
   2   4   8      526.69      536.04      9.98 o 
   3   4   8       59.99       59.89      6.91 o 
   4   4   8      267.71      269.64      8.49 o 
   5   4   8      765.40      726.78     18.45 o 
   6   4   8      122.21      118.25     13.05 o 
   7   4   8       27.69       58.35     11.52 o 
  -8   5   8       61.86       57.28      8.11 o 
  -7   5   8       34.34       82.15     13.05 o 
  -6   5   8      224.89      236.60      7.06 o 
  -5   5   8      601.20      640.18     37.01 o 
  -4   5   8      487.45      489.99      8.67 o 
  -3   5   8     1258.35     1255.02     17.37 o 
  -2   5   8        5.65        4.67      4.72 o 
  -1   5   8      421.21      429.72      5.73 o 
   0   5   8      515.41      547.28     20.74 o 
   1   5   8      421.78      420.92      8.14 o 
   2   5   8        5.63        3.84      6.14 o 
   3   5   8     1259.19     1253.65     38.05 o 
   4   5   8      487.41      485.38     22.28 o 
   5   5   8      601.61      571.76     14.87 o 
   6   5   8      224.85      226.52     52.60 o 
   7   5   8       34.34        1.54     11.52 o 
  -8   6   8        6.61       19.83      9.71 o 
  -7   6   8      348.59      347.47     10.32 o 
  -6   6   8       60.12       30.83     11.52 o 
  -5   6   8      460.57      467.56     19.87 o 
  -4   6   8       70.55       66.80      9.98 o 
  -3   6   8      122.69      118.36      7.68 o 
  -2   6   8      317.31      329.85      6.47 o 
  -1   6   8       34.28       40.00      3.00 o 
   0   6   8      699.78      718.58     13.99 o 
   1   6   8       34.38       33.01      3.95 o 
   2   6   8      317.23      322.13      7.90 o 
   3   6   8      122.68      119.78      8.45 o 
   5   6   8      459.99      421.14     17.82 o 
   6   6   8       60.08      131.37     56.05 o 
   7   6   8      348.33      440.03     17.66 o 
   8   6   8        6.63      -13.82     13.82 o 
  -8   7   8        6.95       15.71     29.17 o 
  -7   7   8       10.87       -7.77      7.77 o 
  -6   7   8      313.04      302.70      9.63 o 
  -5   7   8       95.82       93.14      6.09 o 
  -4   7   8       44.79       36.85      9.98 o 
  -3   7   8       39.68       34.96      6.14 o 
  -2   7   8       64.46       65.26      6.91 o 
  -1   7   8      123.52      127.84      3.06 o 
   0   7   8      559.15      565.95     11.20 o 
   1   7   8      123.76      127.71      5.55 o 
   2   7   8       64.49       56.24      5.14 o 
   4   7   8       44.77       41.46     10.75 o 
   5   7   8       95.78       69.45      7.53 o 
   6   7   8      313.10      307.58      9.59 o 
   8   7   8        6.97       36.08     23.80 o 
  -7   8   8       20.12       23.09     11.21 o 
  -6   8   8       54.34       68.23     11.90 o 
  -5   8   8       45.70       58.43      6.79 o 
  -4   8   8       25.09       17.82      6.30 o 
  -2   8   8      339.66      330.86      8.42 o 
  -1   8   8       29.42       35.54      5.48 o 
   0   8   8       19.36       18.12      3.33 o 
   1   8   8       29.33       29.10      3.67 o 
   2   8   8      339.55      317.04      6.20 o 
   4   8   8       25.08       31.50     14.97 o 
   5   8   8       45.96       37.62      9.98 o 
   6   8   8       54.30       68.33     10.75 o 
   7   8   8       20.24       11.52     12.28 o 
  -7   9   8       31.29       17.88      5.78 o 
  -6   9   8       26.15       11.76      8.40 o 
  -5   9   8      114.71      141.50      6.46 o 
  -3   9   8       39.74       39.05      7.94 o 
  -2   9   8       24.13       35.32     11.52 o 
  -1   9   8      162.41      151.26      4.46 o 
   0   9   8      993.22      994.96     38.16 o 
   1   9   8      162.22      158.49      8.98 o 
   2   9   8       24.17       26.69      4.52 o 
   3   9   8       39.59       53.74     11.52 o 
   5   9   8      114.82      132.69     26.49 o 
  -7  10   8       53.33       69.12     10.98 o 
  -6  10   8       71.59      105.37     12.89 o 
  -5  10   8       25.68       23.71      9.61 o 
  -4  10   8       35.77       22.27      9.05 o 
  -3  10   8      326.15      314.08     12.31 o 
  -2  10   8      285.20      280.84      7.88 o 
  -1  10   8      169.49      173.92     12.22 o 
   0  10   8      316.61      318.93      6.75 o 
   1  10   8      169.72      161.98      5.21 o 
   2  10   8      285.25      262.64      8.32 o 
   3  10   8      326.19      327.51     19.20 o 
   4  10   8       35.76       43.36      9.49 o 
   5  10   8       25.90        7.07      9.04 o 
   7  10   8       53.46       36.85     18.43 o 
  -6  11   8       49.68       38.00     34.17 o 
  -5  11   8        6.56       -3.34      8.40 o 
  -4  11   8       54.50       41.86      4.91 o 
  -3  11   8       22.13       48.87     20.93 o 
  -2  11   8      105.71      112.39      9.17 o 
  -1  11   8       50.13       50.94     11.28 o 
   0  11   8       25.50       25.42      7.65 o 
   1  11   8       50.07       38.19      5.02 o 
   2  11   8      105.70       98.55      5.90 o 
   3  11   8       22.03       43.48      7.00 o 
   4  11   8       54.52       69.98     11.13 o 
   5  11   8        6.53      -12.28     12.28 o 
  -5  12   8      152.66      120.36     10.79 o 
  -4  12   8        4.89       -8.92     11.33 o 
  -3  12   8       36.42       45.73     14.76 o 
  -2  12   8       90.85       92.94     13.31 o 
  -1  12   8       52.81       57.31     10.20 o 
   0  12   8       27.81       47.14     12.72 o 
   1  12   8       52.73       50.37      8.94 o 
   2  12   8       90.90       89.86      7.65 o 
   3  12   8       36.48       18.12     15.63 o 
   5  12   8      152.57      167.39     11.52 o 
  -5  13   8        2.39       -1.57     17.20 o 
  -4  13   8       21.56       -8.57     12.28 o 
  -3  13   8       99.36      116.71     12.28 o 
  -2  13   8        4.41      -11.44     11.44 o 
  -1  13   8       16.00        8.39      5.30 o 
   0  13   8      158.83      163.05      5.27 o 
   1  13   8       15.94        9.64      5.02 o 
   2  13   8        4.43        2.55      8.54 o 
   4  13   8       21.57       23.10     14.97 o 
   5  13   8        2.41      -17.66     17.66 o 
  -4  14   8       33.65       23.03      9.21 o 
  -2  14   8       37.56       54.73      8.24 o 
  -1  14   8        5.86        4.24     16.19 o 
   0  14   8       26.84        6.65     11.34 o 
   1  14   8        5.89        0.97     15.34 o 
   2  14   8       37.51       50.56     39.16 o 
   4  14   8       33.65       78.31     19.19 o 
  -3  15   8      125.86      147.80     16.35 o 
  -2  15   8       14.82       35.48     26.87 o 
  -1  15   8       12.26       13.62     10.75 o 
   0  15   8       38.07       42.58     12.29 o 
   1  15   8       12.33       22.48     10.18 o 
   2  15   8       14.78       25.54     13.05 o 
   3  15   8      125.70      136.19     15.21 o 
   0  16   8      192.26      197.80     21.74 o 
   1   0   9     2581.10     2648.21     41.61 o 
   2   0   9       83.50       76.02      6.14 o 
   3   0   9      700.41      744.54     26.12 o 
   4   0   9      130.98      146.38      5.37 o 
   6   0   9       71.95       69.87      7.68 o 
   7   0   9       58.47       26.87     11.52 o 
  -7   1   9       17.03       26.10     14.59 o 
  -6   1   9      288.30      278.85      9.98 o 
  -5   1   9      515.14      533.26     13.00 o 
  -3   1   9      364.80      379.21      8.55 o 
  -2   1   9      181.53      176.23     14.21 o 
  -1   1   9      162.31      158.96      6.91 o 
   0   1   9      129.58       96.75      3.84 o 
   1   1   9      162.46      169.57      4.40 o 
   2   1   9      181.09      170.34      7.30 o 
   3   1   9      365.01      344.10     12.29 o 
   5   1   9      515.56      511.01     16.51 o 
   6   1   9      288.35      249.05     13.44 o 
  -7   2   9       23.62       -2.30     17.66 o 
  -6   2   9      119.01       54.52     15.36 o 
  -4   2   9       40.66       48.37      7.68 o 
  -3   2   9      124.54      132.84      6.91 o 
  -2   2   9      198.47      200.56      3.78 o 
  -1   2   9      508.47      570.79     12.31 o 
   0   2   9      669.96      715.91      9.50 o 
   1   2   9      508.64      582.96      8.64 o 
   2   2   9      198.51      195.26      4.24 o 
   3   2   9      124.27      119.79      6.14 o 
   4   2   9       40.63       40.69     10.75 o 
   6   2   9      119.18       92.46      9.04 o 
   7   2   9       23.60        3.84     16.12 o 
  -8   3   9        4.28       -7.17     13.15 o 
  -7   3   9       72.67       79.69      6.21 o 
  -6   3   9      269.55      244.80      9.99 o 
  -5   3   9      302.04      282.19     10.58 o 
  -4   3   9       45.78       41.84      4.18 o 
  -3   3   9     1467.76     1475.97     32.89 o 
  -2   3   9      150.99      137.62     32.36 o 
  -1   3   9      717.20      775.81     10.87 o 
   0   3   9     1531.71     1541.93     15.98 o 
   1   3   9      717.02      785.53     17.67 o 
   2   3   9      150.50      169.70      7.68 o 
   3   3   9     1467.93     1456.57     32.61 o 
   5   3   9      301.80      297.20     13.82 o 
   6   3   9      269.64      247.65     25.73 o 
  -8   4   9      150.69      141.96     14.74 o 
  -7   4   9       24.39       24.44     21.11 o 
  -6   4   9      448.13      436.46     14.07 o 
  -5   4   9      315.03      312.81     10.26 o 
  -4   4   9       68.46       65.65     14.97 o 
  -3   4   9       26.48       41.93      4.34 o 
  -2   4   9       63.38       59.29      3.04 o 
  -1   4   9      106.68      126.89      3.82 o 
   0   4   9      749.23      741.53     10.59 o 
   1   4   9      106.90      119.79      4.61 o 
   2   4   9       63.30       63.73      4.61 o 
   3   4   9       26.56       36.85      6.91 o 
   4   4   9       68.38       60.66      9.21 o 
   5   4   9      315.06      284.14     13.82 o 
   6   4   9      447.85      489.21     77.95 o 
  -8   5   9      158.78      156.20     17.28 o 
  -7   5   9      131.74      129.85      7.94 o 
  -6   5   9       78.34       95.21     16.89 o 
  -5   5   9       57.97       63.73      8.45 o 
  -4   5   9       10.20        3.85      5.97 o 
  -3   5   9       64.69       56.47      3.32 o 
  -2   5   9      193.65      204.65      5.89 o 
  -1   5   9      135.40      134.63      4.25 o 
   0   5   9     1781.22     1787.09     51.33 o 
   1   5   9      135.36      135.63      5.32 o 
   2   5   9      193.96      214.25      9.21 o 
   3   5   9       64.64       60.66      6.14 o 
   4   5   9       10.17       -3.84      9.98 o 
   5   5   9       57.84       43.00     12.28 o 
   6   5   9       78.42       67.57     13.82 o 
  -8   6   9      123.67      122.85     22.27 o 
  -7   6   9      198.68      231.31      7.51 o 
  -6   6   9      411.07      392.93      6.84 o 
  -5   6   9      115.85      116.55     14.20 o 
  -4   6   9     1404.43     1432.96     32.95 o 
  -3   6   9      345.40      320.51      6.47 o 
  -2   6   9      649.78      645.37     17.38 o 
  -1   6   9      590.78      571.90     12.53 o 
   0   6   9      264.16      253.10     10.40 o 
   1   6   9      590.76      583.32      9.10 o 
   2   6   9      649.74      647.78     14.98 o 
   3   6   9      345.29      331.59      8.49 o 
   4   6   9     1404.37     1390.95     38.05 o 
   5   6   9      115.85      105.43      8.14 o 
   6   6   9      410.83      377.62     14.59 o 
   8   6   9      123.49      119.78     25.34 o 
  -7   7   9       25.02       74.06     19.38 o 
  -6   7   9       57.11       75.21      8.94 o 
  -5   7   9       19.11       17.97      5.35 o 
  -4   7   9      218.67      225.89     10.89 o 
  -3   7   9      314.58      302.84      7.86 o 
  -2   7   9       88.28       75.73      5.86 o 
  -1   7   9       99.81       94.31      4.67 o 
   0   7   9      208.72      212.60      6.43 o 
   1   7   9       99.91      105.01      6.32 o 
   2   7   9       88.56       84.85      4.80 o 
   3   7   9      314.87      297.89     17.66 o 
   4   7   9      218.75      213.14     28.80 o 
   5   7   9       19.19       19.91      8.09 o 
   7   7   9       25.03       69.10     12.28 o 
  -7   8   9       14.36       18.79     12.52 o 
  -6   8   9       81.41       80.62     11.52 o 
  -5   8   9      216.46      205.79     13.82 o 
  -4   8   9       62.58       55.12      7.20 o 
  -3   8   9      187.22      183.36      5.43 o 
  -2   8   9       22.70       26.48      4.04 o 
  -1   8   9     1265.13     1215.09     36.95 o 
   0   8   9      104.39       94.52      5.11 o 
   1   8   9     1265.31     1238.26     25.85 o 
   2   8   9       22.72       32.01      9.60 o 
   3   8   9      187.39      181.16      7.37 o 
   4   8   9       62.51       80.84     13.44 o 
   5   8   9      216.62      251.68     32.63 o 
   7   8   9       14.38       26.10     13.05 o 
  -7   9   9       38.98       57.27      8.51 o 
  -6   9   9        2.73       46.07      8.45 o 
  -5   9   9       81.87       95.78      6.62 o 
  -4   9   9       79.98       71.37     15.03 o 
  -3   9   9       65.11       69.08      5.06 o 
  -2   9   9       32.85       37.11     11.13 o 
  -1   9   9      572.45      583.11     15.30 o 
   0   9   9      333.17      321.93      7.98 o 
   1   9   9      572.74      562.75     21.37 o 
   2   9   9       32.95       46.69      9.56 o 
   3   9   9       65.34       59.89      6.81 o 
   4   9   9       79.92       66.56      7.93 o 
   5   9   9       82.10       56.82     14.59 o 
   7   9   9       39.04       21.50     14.59 o 
  -6  10   9       86.73       96.68     15.55 o 
  -5  10   9        3.73       -7.04      7.04 o 
  -4  10   9      104.61      111.36      6.16 o 
  -3  10   9        4.97       -3.45     18.04 o 
  -2  10   9      175.50      166.36      4.28 o 
  -1  10   9        7.23        0.24      9.21 o 
   0  10   9      657.42      640.69     16.03 o 
   1  10   9        7.19        3.75     10.64 o 
   2  10   9      175.46      157.93      6.43 o 
   3  10   9        4.92       17.66     12.28 o 
   4  10   9      104.59       79.08     13.82 o 
   5  10   9        3.74        2.30     10.75 o 
   6  10   9       86.71       83.69     12.28 o 
  -6  11   9       27.18       13.82     14.59 o 
  -5  11   9       96.26       91.20     11.44 o 
  -4  11   9       26.40       -3.71     10.89 o 
  -3  11   9        8.47       14.99      5.86 o 
  -2  11   9        5.13       13.60      6.75 o 
  -1  11   9       29.69       11.68     38.77 o 
   0  11   9       41.89       43.39      4.15 o 
   1  11   9       29.70       22.21      9.21 o 
   2  11   9        5.20       -0.35      9.13 o 
   3  11   9        8.48        9.98     12.28 o 
   4  11   9       26.38       27.64      9.98 o 
   5  11   9       96.02      122.85     11.52 o 
  -5  12   9      119.31      116.13      9.25 o 
  -4  12   9       66.13       69.47      8.59 o 
  -2  12   9       23.83       24.27      5.69 o 
  -1  12   9       88.93       63.46      5.21 o 
   0  12   9        0.25       10.17      6.43 o 
   1  12   9       88.94       67.97     14.96 o 
   2  12   9       23.85       17.51      6.64 o 
   4  12   9       66.19       70.64      9.98 o 
  -4  13   9        9.53       -3.54     18.35 o 
  -3  13   9      118.40      121.31     18.43 o 
  -2  13   9       65.42       65.70      8.69 o 
  -1  13   9       54.49       56.26     22.27 o 
   0  13   9       20.04       11.28      7.53 o 
   1  13   9       54.55       52.43     11.13 o 
   2  13   9       65.40       75.74      8.98 o 
   3  13   9      118.55      164.31     13.82 o 
  -4  14   9        9.70       32.36     27.84 o 
  -3  14   9      223.45      267.97     15.71 o 
  -2  14   9       31.81       30.41     32.25 o 
  -1  14   9       90.06       96.63     32.25 o 
   0  14   9       57.37       46.07     14.59 o 
   1  14   9       90.00       95.98     15.36 o 
   2  14   9       31.80       17.66     12.28 o 
   3  14   9      223.23      278.97     29.56 o 
   4  14   9        9.73       49.90     17.66 o 
  -2  15   9        6.32       -8.16      8.16 o 
  -1  15   9        0.49        6.95     16.64 o 
   0  15   9        0.07       -0.94     11.18 o 
   1  15   9        0.48      -16.89     16.89 o 
   2  15   9        6.32      -11.52     13.05 o 
   0   0  10        8.03        4.61      5.37 o 
   1   0  10      123.40      122.09      3.84 o 
   3   0  10       28.71       25.34      6.91 o 
   4   0  10        0.02       -5.37      7.68 o 
   5   0  10       95.11       82.92      9.21 o 
   6   0  10        7.89       -7.68     10.75 o 
   7   0  10      154.35      138.31     14.20 o 
  -6   1  10       94.81      102.77      6.91 o 
  -5   1  10      122.34      130.71     14.59 o 
  -3   1  10       30.02       47.60      6.91 o 
  -2   1  10      174.74      188.14      9.21 o 
  -1   1  10       10.30        8.45      4.61 o 
   0   1  10       63.97       67.04      4.61 o 
   2   1  10      174.83      186.32      7.30 o 
   5   1  10      122.31      116.43      6.77 o 
   6   1  10       94.72       74.48     13.05 o 
  -7   2  10        4.96      -17.66     17.66 o 
  -6   2  10      275.63      254.35     15.74 o 
  -5   2  10       84.62       82.37      9.98 o 
  -4   2  10       89.10       87.32      4.61 o 
  -3   2  10       27.67       17.66      6.14 o 
  -2   2  10      237.01      246.92      7.86 o 
  -1   2  10       85.76       96.14      3.12 o 
   0   2  10     1177.57     1234.83     15.77 o 
   1   2  10       85.73       90.01      3.95 o 
   2   2  10      236.55      232.37      7.20 o 
   4   2  10       89.18       89.60      6.91 o 
   5   2  10       84.63       81.24     12.67 o 
   6   2  10      275.68      254.10     11.74 o 
   7   2  10        4.94      -15.36     15.36 o 
   8   2  10       30.04       -6.91     13.82 o 
  -8   3  10       98.88      126.82     39.54 o 
  -7   3  10       46.16       55.06      6.02 o 
  -6   3  10      221.38      214.51      7.13 o 
  -5   3  10       33.50       19.04      8.83 o 
  -4   3  10      126.85      136.01     12.29 o 
  -3   3  10       56.54       46.84      6.14 o 
  -2   3  10      382.15      400.98     17.75 o 
  -1   3  10      272.18      271.00      7.26 o 
   0   3  10     2464.23     2527.70     45.64 o 
   1   3  10      272.33      270.94      7.53 o 
   2   3  10      382.45      390.04     10.15 o 
   3   3  10       56.52       69.81      9.60 o 
   4   3  10      127.14      125.57     10.37 o 
   5   3  10       33.53       26.10     10.75 o 
   6   3  10      221.86      231.90     18.43 o 
   7   3  10       46.12      -12.28     12.28 o 
   8   3  10       98.86       96.74     19.96 o 
  -8   4  10       20.60       19.10     15.36 o 
  -7   4  10      112.80      106.33      6.79 o 
  -6   4  10       98.43       98.41     14.33 o 
  -5   4  10      179.28      169.76      7.98 o 
  -4   4  10      318.52      296.48      8.66 o 
  -3   4  10      189.12      185.49      5.97 o 
  -2   4  10      398.72      402.81     10.98 o 
  -1   4  10      175.41      175.07      8.06 o 
   0   4  10     3617.15     3608.47     61.52 o 
   1   4  10      175.46      171.29      5.14 o 
   2   4  10      398.23      382.29     14.21 o 
   3   4  10      189.16      179.24      6.23 o 
   4   4  10      318.50      330.55     10.35 o 
   5   4  10      179.21      145.13     15.36 o 
   6   4  10       98.60       96.74     10.75 o 
   7   4  10      112.82      141.28     15.36 o 
   8   4  10       20.75      145.88     31.48 o 
  -7   5  10        9.15       23.81      7.06 o 
  -6   5  10      100.78      119.80      6.70 o 
  -5   5  10       70.11       52.91     11.13 o 
  -4   5  10       66.92       65.81     11.52 o 
  -3   5  10       26.23       24.07      4.04 o 
  -2   5  10      161.30      169.50     12.67 o 
  -1   5  10       91.75       83.99      4.80 o 
   0   5  10      716.95      748.91     15.18 o 
   1   5  10       91.73       89.84      5.14 o 
   2   5  10      161.36      178.15      6.91 o 
   3   5  10       26.24       24.57      8.45 o 
   4   5  10       67.08       70.64      7.68 o 
   5   5  10       70.16      114.54     31.10 o 
   6   5  10      100.80      157.40     14.59 o 
   8   5  10       14.25      -11.93     11.93 o 
  -7   6  10      117.49      124.43     10.12 o 
  -6   6  10       42.54       72.33     26.87 o 
  -5   6  10      251.41      218.27      5.63 o 
  -4   6  10       15.86       13.82     10.75 o 
  -3   6  10      671.56      670.90     13.21 o 
  -2   6  10       10.70        5.37      5.37 o 
  -1   6  10       15.82        8.69      5.14 o 
   0   6  10       16.11       16.89      4.34 o 
   1   6  10       15.83        6.91      9.98 o 
   2   6  10       10.77       14.59      7.68 o 
   3   6  10      671.56      676.15     18.19 o 
   4   6  10       15.92       66.03     13.82 o 
   5   6  10      251.48      270.35     26.11 o 
  -7   7  10       41.20       45.07      9.72 o 
  -6   7  10       44.71       54.46     12.29 o 
  -5   7  10       39.58       16.35      5.37 o 
  -4   7  10       37.22       40.93      9.98 o 
  -3   7  10      398.62      404.70      9.27 o 
  -2   7  10      257.01      236.15     10.75 o 
  -1   7  10       40.84       27.89     11.13 o 
   0   7  10      526.12      555.04      7.95 o 
   1   7  10       40.85       28.41      6.91 o 
   2   7  10      257.14      236.07      9.65 o 
   3   7  10      398.43      373.02     16.51 o 
   5   7  10       39.61       38.63     10.27 o 
   7   7  10       41.20       36.09     13.05 o 
  -7   8  10        4.87      -12.29     12.29 o 
  -6   8  10       21.14        9.98     13.82 o 
  -5   8  10       10.85        7.31     12.67 o 
  -4   8  10       97.67       84.58      8.84 o 
  -3   8  10        0.21        7.35     15.74 o 
  -2   8  10      485.76      473.90     24.80 o 
  -1   8  10      271.00      271.99      9.42 o 
   0   8  10     2365.04     2303.73     72.74 o 
   1   8  10      271.06      264.62      7.30 o 
   2   8  10      485.68      480.95     11.62 o 
   3   8  10        0.21        9.21      8.45 o 
   4   8  10       97.70       83.85     11.52 o 
   5   8  10       10.87       15.36     13.05 o 
   7   8  10        4.87      -14.59     14.59 o 
  -6   9  10      180.10      165.86     15.93 o 
  -5   9  10       67.54       83.03     25.18 o 
  -4   9  10      135.13      120.63      7.62 o 
  -2   9  10      189.06      177.81      5.97 o 
  -1   9  10       50.15       58.30      3.99 o 
   0   9  10       10.04        4.98      4.52 o 
   1   9  10       50.17       45.86      6.53 o 
   2   9  10      189.12      183.47     10.85 o 
   4   9  10      135.04      118.01      7.06 o 
   5   9  10       67.56      104.42     10.75 o 
  -6  10  10      210.40      247.87     22.41 o 
  -5  10  10       65.57       90.53      7.23 o 
  -4  10  10       83.42       65.09      6.47 o 
  -3  10  10       88.12       86.75      8.87 o 
  -2  10  10      353.24      344.39     12.54 o 
  -1  10  10       74.50       71.71      8.20 o 
   0  10  10     1089.58     1064.72     28.50 o 
   1  10  10       74.49       79.13      4.54 o 
   2  10  10      353.64      344.94     11.07 o 
   3  10  10       88.14       89.83     13.05 o 
   4  10  10       83.33       74.02      7.31 o 
   6  10  10      210.56      168.16     20.73 o 
  -6  11  10       12.94       -1.93     30.67 o 
  -5  11  10      164.18      143.85     40.70 o 
  -4  11  10       47.93       54.47     13.38 o 
  -3  11  10       86.82       62.76      5.83 o 
  -2  11  10       25.77       -6.28      6.48 o 
  -1  11  10       56.25       48.68      6.54 o 
   0  11  10       20.14       22.74      7.42 o 
   1  11  10       56.34       57.32      5.49 o 
   2  11  10       25.73       33.47      7.68 o 
   4  11  10       47.98       64.73      7.86 o 
   6  11  10       12.92      -12.28     18.43 o 
  -5  12  10      117.22      116.75     14.49 o 
  -4  12  10        0.17        7.68     13.05 o 
  -3  12  10       41.51       43.26      6.81 o 
  -2  12  10       15.69       44.02     18.52 o 
  -1  12  10        7.29        5.63      6.25 o 
   0  12  10       93.33       82.22      5.77 o 
   1  12  10        7.29       13.95      6.09 o 
   2  12  10       15.77       15.36     10.75 o 
  -4  13  10       23.79       24.86     11.33 o 
  -3  13  10       47.36       47.24     10.77 o 
  -2  13  10       82.65      109.96      7.53 o 
  -1  13  10        8.27       -8.09      8.09 o 
   0  13  10        0.09       -0.36     11.13 o 
   1  13  10        8.30       -5.06     13.68 o 
   2  13  10       82.65      100.69     19.96 o 
  -3  14  10       43.26       37.64     13.94 o 
  -2  14  10        0.47      -13.15     13.15 o 
  -1  14  10      137.18      156.27      6.84 o 
   0  14  10       15.89       18.33      8.30 o 
   1  14  10      137.20      152.80     11.52 o 
   2  14  10        0.49        0.00     12.28 o 
  -2  15  10       34.81       32.81     10.42 o 
  -1  15  10       35.77       29.67      8.80 o 
   0  15  10       83.00       50.99     25.34 o 
   1  15  10       35.82       -3.07     36.47 o 
   2  15  10       34.85       46.12     16.89 o 
   1   0  11      118.05      143.89      4.80 o 
   2   0  11      174.07      158.66      5.81 o 
   3   0  11      162.47      149.74      9.21 o 
   4   0  11      100.37       89.07      9.98 o 
   6   0  11       29.86       37.62     10.75 o 
   7   0  11      140.27       80.62     18.43 o 
   8   0  11        6.97       48.37     21.50 o 
  -8   1  11       43.90       52.98     16.12 o 
  -7   1  11       46.86       46.83     13.05 o 
  -5   1  11      266.59      300.26     12.21 o 
  -4   1  11      297.62      311.16     12.67 o 
  -3   1  11      115.27      112.87      7.68 o 
  -2   1  11      416.59      368.69     13.83 o 
  -1   1  11       84.81       79.64      6.91 o 
   0   1  11      441.97      419.39      9.59 o 
   1   1  11       84.72       95.45      6.53 o 
   2   1  11      416.34      417.56     16.13 o 
   3   1  11      115.13      102.89      6.91 o 
   4   1  11      297.53      297.71     10.75 o 
   5   1  11      266.16      280.43     11.95 o 
   7   1  11       46.91       89.06     17.66 o 
  -8   2  11        3.67      -21.50     21.50 o 
  -7   2  11       86.64      110.56     19.19 o 
  -5   2  11       79.73       81.40     14.59 o 
  -4   2  11       81.52       74.33     12.81 o 
  -3   2  11      172.75      180.72      5.81 o 
  -2   2  11        6.37       -5.37      5.37 o 
  -1   2  11       31.80       30.71      6.91 o 
   0   2  11       60.37       63.73      5.37 o 
   1   2  11       31.82       28.75      8.83 o 
   3   2  11      172.82      175.28      5.93 o 
   4   2  11       81.56       72.17      8.45 o 
   5   2  11       79.62       77.11     28.41 o 
   7   2  11       86.59       70.64     13.05 o 
   8   2  11        3.62      -14.59     14.59 o 
  -8   3  11       16.66       19.60     17.66 o 
  -7   3  11       78.98       73.89      7.76 o 
  -6   3  11       84.82       86.75      9.23 o 
  -5   3  11       51.41       65.04     18.04 o 
  -4   3  11      321.79      313.18      9.73 o 
  -3   3  11       28.01       31.17     16.12 o 
  -2   3  11       27.02       52.21      8.45 o 
  -1   3  11       30.22       30.49      9.21 o 
   0   3  11     1216.32     1212.39     38.44 o 
   4   3  11      321.99      330.23      9.40 o 
   6   3  11       84.80       68.33     10.75 o 
   7   3  11       79.08       74.84     44.92 o 
   8   3  11       16.55       -6.91     20.73 o 
  -8   4  11       94.40       98.71     16.61 o 
  -7   4  11       32.17        4.04     24.57 o 
  -6   4  11        2.76        4.77     12.67 o 
  -5   4  11      273.60      289.19      7.89 o 
  -4   4  11      160.19      158.71     13.05 o 
  -3   4  11       56.79       77.55      9.98 o 
  -2   4  11      119.20      109.30      5.97 o 
  -1   4  11      862.90      888.16     12.41 o 
   0   4  11     1184.11     1235.44     23.42 o 
   1   4  11      862.97      835.21     14.60 o 
   2   4  11      119.25      129.00      7.68 o 
   3   4  11       56.82       45.30      6.14 o 
   5   4  11      273.77      271.32     16.51 o 
   6   4  11        2.77      -10.75     10.75 o 
   8   4  11       94.26      177.36     33.02 o 
  -7   5  11       30.44       56.21      9.98 o 
  -6   5  11       17.21       18.41     10.13 o 
  -5   5  11      181.45      166.94      6.09 o 
  -4   5  11        7.57       40.69     11.52 o 
  -3   5  11      493.88      479.89     11.80 o 
  -2   5  11        1.92       -5.37      8.45 o 
  -1   5  11       59.36       62.56      5.76 o 
   0   5  11        6.57        6.73      4.59 o 
   1   5  11       59.38       90.60      6.91 o 
   3   5  11      494.19      470.91     34.18 o 
   4   5  11        7.53        0.00     10.75 o 
   5   5  11      181.71      220.45     57.59 o 
  -7   6  11        8.41       -8.21      8.21 o 
  -6   6  11      468.36      461.26      7.28 o 
  -5   6  11       12.10       -1.54      8.45 o 
  -4   6  11      937.55      937.91     26.84 o 
  -3   6  11      230.92      228.95     20.66 o 
  -2   6  11      707.17      702.80     23.95 o 
  -1   6  11      199.45      199.94      6.09 o 
   0   6  11        3.42       -4.12      4.12 o 
   1   6  11      199.40      199.94      5.90 o 
   2   6  11      707.00      699.00     17.54 o 
   3   6  11      230.91      220.82      9.59 o 
   4   6  11      937.42      925.21     32.65 o 
   7   6  11        8.42      -13.05     13.05 o 
  -7   7  11       23.58       -4.44     11.90 o 
  -6   7  11       45.25       23.03     11.52 o 
  -5   7  11       70.92       70.90      4.79 o 
  -4   7  11      103.67      112.36      6.62 o 
  -3   7  11      270.24      255.44      8.78 o 
  -2   7  11      173.50      189.17      6.64 o 
  -1   7  11      235.39      219.05      5.38 o 
   0   7  11        7.94        5.37      6.91 o 
   1   7  11      235.56      213.59     13.01 o 
   2   7  11      173.64      170.47     10.75 o 
   3   7  11      270.46      243.11     22.65 o 
   4   7  11      103.81       76.78      9.98 o 
   7   7  11       23.64       57.29     24.95 o 
  -7   8  11       26.20       58.83     63.34 o 
  -6   8  11       93.89       97.34     10.09 o 
  -5   8  11       72.72       83.64     14.97 o 
  -4   8  11       68.40       68.57      7.86 o 
  -3   8  11      275.68      277.94     23.90 o 
  -2   8  11      122.92      132.43      6.78 o 
  -1   8  11      210.94      199.03      5.47 o 
   0   8  11       72.48       72.69      5.69 o 
   1   8  11      211.02      193.13      6.54 o 
   2   8  11      122.83      131.30      9.21 o 
   3   8  11      275.80      234.90      9.18 o 
   4   8  11       68.21       89.06      9.98 o 
   5   8  11       72.76       76.78     11.52 o 
   6   8  11       93.58       82.92     13.05 o 
   7   8  11       26.16       23.03     18.43 o 
  -6   9  11       84.01      110.78     22.39 o 
  -5   9  11      108.01      118.53      7.85 o 
  -4   9  11        3.90       13.37     11.66 o 
  -3   9  11      129.08      118.31      6.25 o 
  -2   9  11       96.97       99.05      5.36 o 
  -1   9  11       38.78       40.90     12.41 o 
   0   9  11      560.62      580.93     14.93 o 
   1   9  11       38.84       37.98      7.31 o 
   2   9  11       97.26      102.49     14.93 o 
   4   9  11        3.88        4.61      9.98 o 
   5   9  11      107.81      130.53     11.52 o 
   6   9  11       84.00       62.25     16.12 o 
  -6  10  11      225.21      208.28     21.36 o 
  -5  10  11       30.25       50.33      8.42 o 
  -4  10  11       23.34       67.81      9.65 o 
  -2  10  11       43.42       26.15     13.22 o 
  -1  10  11        0.05        0.43      6.77 o 
   0  10  11       17.27       35.82     11.52 o 
   1  10  11        0.05        2.22      8.67 o 
   2  10  11       43.38       47.75      6.64 o 
   6  10  11      224.78      191.97     36.09 o 
  -5  11  11       21.20       19.61     27.05 o 
  -4  11  11      114.06      110.55      6.04 o 
  -3  11  11       56.54       52.73      7.52 o 
  -2  11  11      109.29      129.71     10.12 o 
  -1  11  11      181.43      174.51      5.00 o 
   0  11  11       18.24       18.27      7.11 o 
   1  11  11      181.57      185.36      7.90 o 
   2  11  11      109.61      105.60     16.89 o 
  -5  12  11      170.31      181.22     20.63 o 
  -4  12  11       20.11       -0.88      7.01 o 
  -3  12  11       17.47       -3.66     12.81 o 
  -2  12  11      116.01      113.39      9.29 o 
   0  12  11        3.50        9.28      7.77 o 
   1  12  11        7.38       12.96     13.44 o 
   2  12  11      115.88      114.40     16.89 o 
   3  12  11       17.42       29.94      9.98 o 
   5  12  11      170.20      218.07     42.23 o 
  -4  13  11        1.73       -9.85      9.85 o 
  -3  13  11      142.09      146.09     10.26 o 
  -1  13  11       36.54        9.62     21.44 o 
   0  13  11      108.73      133.92      6.59 o 
   1  13  11       36.57       16.39     28.17 o 
   3  13  11      142.09      195.80     21.50 o 
   4  13  11        1.74       -6.14     22.26 o 
  -3  14  11        3.39       -9.81      9.81 o 
  -2  14  11      110.71      125.01     23.02 o 
  -1  14  11       13.05       16.60     16.76 o 
   0  14  11       55.98      103.20     14.04 o 
   1  14  11       13.04       -7.43     22.65 o 
   2  14  11      110.66      157.40     33.02 o 
   3  14  11        3.39       15.36     21.50 o 
   0  15  11      215.86      206.98     27.32 o 
   0   0  12      211.64      211.95      9.98 o 
   1   0  12        2.43       34.55      8.45 o 
   2   0  12      380.32      396.17      8.49 o 
   3   0  12      302.46      306.90      8.30 o 
   4   0  12      171.08      174.31     10.75 o 
   6   0  12      575.19      529.21     14.59 o 
   7   0  12       28.83       37.62     19.19 o 
   8   0  12        0.29       -3.84     21.50 o 
  -8   1  12        7.49       18.43     19.19 o 
  -7   1  12       73.67       74.48     13.82 o 
  -5   1  12      155.13      164.35      7.31 o 
  -4   1  12      148.32      146.89      8.06 o 
  -3   1  12      285.11      294.43     14.21 o 
  -2   1  12      118.09      124.82      5.23 o 
  -1   1  12      752.48      765.27     13.30 o 
   0   1  12       77.22       79.84      8.83 o 
   1   1  12      752.60      751.53     13.01 o 
   2   1  12      117.99      119.78      6.14 o 
   3   1  12      285.29      270.18      8.37 o 
   4   1  12      148.07      132.81     15.74 o 
   5   1  12      155.03      159.54      8.09 o 
   7   1  12       73.66      151.26     19.19 o 
   8   1  12        7.46       16.12     18.43 o 
  -8   2  12        1.15       -0.46     20.73 o 
  -7   2  12      181.53      215.00     19.96 o 
  -5   2  12       96.52       95.34     15.17 o 
  -4   2  12      105.18      107.67     16.69 o 
  -3   2  12      178.79      155.88     11.52 o 
  -2   2  12       56.96       55.28      9.21 o 
  -1   2  12      384.07      402.63      8.37 o 
   0   2  12      138.51      150.48      6.53 o 
   1   2  12      383.78      384.03      9.98 o 
   2   2  12       57.00       49.91      4.61 o 
   3   2  12      178.75      155.65     19.58 o 
   4   2  12      105.25       99.96      7.06 o 
   5   2  12       96.04       49.14     15.36 o 
   8   2  12        1.15      -21.50     21.50 o 
  -7   3  12      122.80      154.82     16.51 o 
  -6   3  12       72.44       83.24     17.66 o 
  -5   3  12       84.20       84.90     29.18 o 
  -4   3  12      176.31      180.27      7.31 o 
  -3   3  12      152.41      140.77      6.25 o 
  -1   3  12       63.38       57.20      3.62 o 
   0   3  12      396.61      410.92     11.52 o 
   1   3  12       63.35       49.91      4.61 o 
   3   3  12      152.52      122.09      8.45 o 
   4   3  12      176.40      166.91      7.60 o 
   5   3  12       84.21       84.46     12.28 o 
   6   3  12       72.63       77.67      9.49 o 
   7   3  12      122.81      145.89     16.89 o 
  -7   4  12      134.62      102.45     12.13 o 
  -6   4  12       41.66       50.17     20.35 o 
  -5   4  12      493.72      459.72     10.04 o 
  -4   4  12      198.38      186.64     10.75 o 
  -3   4  12     1090.99     1121.13     25.26 o 
  -2   4  12      291.06      294.21     10.37 o 
  -1   4  12      405.76      386.46      7.94 o 
   0   4  12      148.41      146.87      5.14 o 
   1   4  12      405.49      384.46      9.52 o 
   2   4  12      291.13      292.49      7.79 o 
   3   4  12     1090.67     1056.67     25.66 o 
   4   4  12      198.58      179.68     13.05 o 
   5   4  12      493.48      452.56     12.18 o 
   6   4  12       41.68       -7.68     11.52 o 
   7   4  12      134.45      144.36     22.65 o 
  -7   5  12      120.89      143.30     14.18 o 
  -6   5  12      102.37      125.50     14.92 o 
  -5   5  12      316.42      322.51     13.05 o 
  -4   5  12      171.75      171.05      6.45 o 
  -3   5  12      195.19      184.01      7.54 o 
  -2   5  12      183.17      173.96      6.45 o 
  -1   5  12      427.73      419.39      8.14 o 
   0   5  12      255.95      255.39     14.59 o 
   1   5  12      428.18      415.72     13.06 o 
   2   5  12      183.13      168.93      9.21 o 
   3   5  12      195.45      168.60     12.67 o 
   4   5  12      171.83      188.13     12.29 o 
   5   5  12      316.76      270.31     17.66 o 
   7   5  12      120.92      150.49     19.20 o 
  -7   6  12       55.86       81.70     12.59 o 
  -6   6  12       82.22      102.08     17.28 o 
  -5   6  12      118.93      127.86     26.49 o 
  -4   6  12       82.92       86.76     11.52 o 
  -3   6  12      171.68      180.74      9.49 o 
  -2   6  12      887.04      853.11     19.83 o 
  -1   6  12       12.61       22.94     12.28 o 
   0   6  12        9.59       -4.40      4.40 o 
   1   6  12       12.57       16.89      5.37 o 
   2   6  12      886.99      894.84     20.08 o 
   3   6  12      171.56      173.13      9.37 o 
   4   6  12       82.85       78.93      8.06 o 
   5   6  12      118.45      140.51     11.52 o 
   7   6  12       55.68       35.32     13.82 o 
  -7   7  12       91.64       87.76     15.44 o 
  -6   7  12        3.40       35.44     16.89 o 
  -5   7  12        2.32       13.35     11.13 o 
  -4   7  12       40.67       46.24      9.45 o 
  -3   7  12      104.95      112.94      8.16 o 
  -2   7  12      250.33      252.27     14.75 o 
  -1   7  12      132.32      127.61      8.72 o 
   0   7  12       26.74       17.25      9.21 o 
   1   7  12      132.32      117.91     10.94 o 
   2   7  12      250.10      237.73      9.18 o 
   3   7  12      105.16       95.77     14.59 o 
   4   7  12       40.61       -9.98      9.98 o 
   5   7  12        2.32      -11.52     11.52 o 
   6   7  12        3.43      123.61     15.36 o 
   7   7  12       91.61       78.51     31.10 o 
  -6   8  12       21.50       35.56      7.90 o 
  -5   8  12      178.70      165.04     14.83 o 
  -4   8  12        9.08       36.86     27.51 o 
  -3   8  12      455.16      466.65     14.59 o 
  -2   8  12       28.82       29.60      6.41 o 
   0   8  12       65.15       56.06      7.37 o 
   1   8  12       27.40       39.16      6.91 o 
   2   8  12       28.84       21.50      9.98 o 
   3   8  12      454.92      461.58     16.13 o 
   5   8  12      178.35      186.59     12.29 o 
   6   8  12       21.49       14.59     13.05 o 
  -6   9  12      181.81      194.01     24.01 o 
  -5   9  12        2.33       18.48      8.15 o 
  -4   9  12       28.94       33.50      8.21 o 
  -3   9  12       80.73       99.59      8.64 o 
  -2   9  12       45.34       23.27      5.42 o 
  -1   9  12       12.61        9.42      5.14 o 
   0   9  12       80.09       92.48     13.31 o 
   1   9  12       12.64        8.35      6.46 o 
   2   9  12       45.28       59.89      7.68 o 
   3   9  12       80.83      111.33      9.98 o 
   5   9  12        2.35       13.05     13.05 o 
  -5  10  12        6.68       28.93     13.63 o 
  -4  10  12       46.82       65.33      6.58 o 
  -3  10  12       48.01       65.64     16.20 o 
  -2  10  12        0.49      -15.50     15.50 o 
  -1  10  12       38.68       50.34      5.12 o 
   0  10  12      135.83      132.87      5.10 o 
   1  10  12       38.64       24.37      6.09 o 
   3  10  12       47.90       64.54      9.98 o 
   5  10  12        6.65        0.77     13.82 o 
  -5  11  12      171.57      184.98     19.31 o 
  -4  11  12      217.24      258.60     33.99 o 
  -3  11  12       83.16       96.53     19.31 o 
  -2  11  12       69.46       95.11     11.02 o 
  -1  11  12      110.55       97.28     10.13 o 
   0  11  12      233.41      225.83     19.02 o 
   1  11  12      110.51       75.25     10.75 o 
   2  11  12       69.57       60.66     12.28 o 
   3  11  12       83.01       91.37     10.75 o 
   5  11  12      171.70      201.17     36.86 o 
  -4  12  12       99.47       78.73     11.19 o 
  -3  12  12       33.54       26.82      5.78 o 
  -2  12  12      207.54      218.98     16.14 o 
  -1  12  12       17.32       -1.54     12.28 o 
   0  12  12      177.84      177.06      5.24 o 
   1  12  12       17.39        2.48      7.00 o 
   2  12  12      207.52      205.02     13.05 o 
  -3  13  12        5.78      -11.29     19.67 o 
  -2  13  12       25.44       14.51      9.03 o 
  -1  13  12       12.08       -5.61      7.00 o 
   0  13  12        8.27        5.76     11.13 o 
   1  13  12       12.09       -9.40      9.40 o 
   2  13  12       25.38       62.96     14.59 o 
  -2  14  12        8.68       13.52      9.52 o 
  -1  14  12       69.26       73.04     10.23 o 
   0  14  12       23.81       33.01      8.94 o 
   1  14  12       69.18       36.72     12.35 o 
   2  14  12        8.66       31.83     29.17 o 
   1   0  13        4.90        8.45      6.14 o 
   2   0  13      822.28      871.81     17.28 o 
   4   0  13        3.70       29.17      9.98 o 
   5   0  13      352.96      330.99     13.82 o 
   6   0  13       13.88       19.96     13.82 o 
  -7   1  13       31.80        2.30     14.59 o 
  -4   1  13       38.89       45.30     13.82 o 
  -3   1  13      302.74      298.19      9.94 o 
  -2   1  13      430.42      427.95     23.43 o 
  -1   1  13      112.31      105.19      4.59 o 
   0   1  13     1958.40     1982.35     27.17 o 
   1   1  13      112.51      107.87      6.42 o 
   2   1  13      430.11      416.72     10.76 o 
   3   1  13      303.23      274.06      9.37 o 
   4   1  13       38.90       26.10      9.98 o 
  -7   2  13       37.40       38.58     21.11 o 
  -5   2  13      111.06      121.40      8.49 o 
  -4   2  13       46.21       61.78     17.28 o 
  -3   2  13      439.65      401.21     10.58 o 
  -2   2  13      120.46      136.68      7.68 o 
  -1   2  13      168.98      169.31      4.98 o 
   0   2  13      640.90      633.85     12.87 o 
   1   2  13      169.41      158.18      6.14 o 
   2   2  13      120.56      115.18      5.37 o 
   3   2  13      440.11      389.41     12.21 o 
   4   2  13       46.23       73.71      9.98 o 
  -7   3  13      114.57      127.42     13.29 o 
  -6   3  13        0.07       16.51      9.23 o 
  -5   3  13      347.87      358.03     18.50 o 
  -4   3  13      146.34      128.06      7.31 o 
  -3   3  13      604.29      613.76     14.67 o 
  -2   3  13       67.86       62.97      7.06 o 
  -1   3  13      393.66      398.60      7.38 o 
   0   3  13       47.40       46.24      5.14 o 
   1   3  13      393.89      389.74      9.18 o 
   2   3  13       67.87       85.42      5.68 o 
   3   3  13      604.47      571.56     20.36 o 
   4   3  13      146.37      127.10      8.40 o 
   5   3  13      347.12      331.24     11.06 o 
   6   3  13        0.08       -9.98     12.28 o 
   7   3  13      114.20       19.96     19.96 o 
  -7   4  13        5.25       -5.47     15.36 o 
  -6   4  13      222.42      248.33      8.07 o 
  -5   4  13       11.22        7.85     15.74 o 
  -4   4  13       76.96       93.70      6.64 o 
  -3   4  13       41.38       62.96      9.98 o 
  -2   4  13       87.65       88.30      9.98 o 
  -1   4  13      292.85      279.31     11.82 o 
   0   4  13        2.80       -6.14      6.91 o 
   1   4  13      293.19      265.72      9.98 o 
   2   4  13       87.64      101.35      6.14 o 
   3   4  13       41.31       38.39      9.21 o 
   4   4  13       77.04       89.81     10.75 o 
   5   4  13       11.27      -15.36     15.36 o 
   6   4  13      222.41      224.22     16.13 o 
  -7   5  13        1.99        9.45      8.02 o 
  -6   5  13       35.53       34.56      8.68 o 
  -5   5  13       82.37       77.55     13.05 o 
  -4   5  13       75.89       71.36     19.19 o 
  -3   5  13      417.79      436.72     29.95 o 
  -1   5  13     1517.44     1494.54     26.61 o 
   0   5  13       85.60       92.84      6.45 o 
   1   5  13     1516.70     1497.71     32.60 o 
   3   5  13      417.14      412.72     16.40 o 
   4   5  13       75.86       81.54     24.57 o 
   5   5  13       82.06       55.28     11.52 o 
   7   5  13        2.03       46.83     17.66 o 
  -7   6  13       52.63       63.14     22.27 o 
  -6   6  13       68.97       67.30      8.48 o 
  -5   6  13        2.56      -13.05     13.05 o 
  -4   6  13      111.15      118.69      7.68 o 
  -3   6  13       14.23        8.45     10.75 o 
  -2   6  13       24.36       13.68      7.54 o 
  -1   6  13       89.51      105.64     11.90 o 
   0   6  13       58.27       50.94      9.60 o 
   1   6  13       89.73       98.28      8.45 o 
   2   6  13       24.35       24.57      9.21 o 
   4   6  13      111.23      126.69     10.75 o 
   5   6  13        2.58       21.50     11.52 o 
   7   6  13       52.63       29.18     17.66 o 
  -6   7  13       33.81       35.75      7.00 o 
  -5   7  13        7.33        0.22      7.37 o 
  -4   7  13      178.54      184.06      7.09 o 
  -3   7  13       93.91       87.95      7.68 o 
  -2   7  13       95.88       95.31      5.14 o 
  -1   7  13      441.04      486.96     14.63 o 
   0   7  13     1255.58     1208.22     35.64 o 
   1   7  13      441.31      458.76     37.25 o 
   2   7  13       95.96       97.73      5.90 o 
   3   7  13       94.28      100.58      8.45 o 
   4   7  13      178.55      181.51     11.13 o 
   5   7  13        7.34        5.37     11.52 o 
   6   7  13       33.76       16.12     13.05 o 
  -6   8  13        4.59       -8.61     37.24 o 
  -5   8  13       25.26       31.64      7.53 o 
  -4   8  13      113.61      117.70     13.88 o 
  -3   8  13       69.49       74.85      5.30 o 
  -2   8  13       26.18       39.29     10.75 o 
  -1   8  13       56.74       56.48      4.92 o 
   0   8  13      134.01      121.45     18.04 o 
   1   8  13       56.56       33.27     10.75 o 
   4   8  13      113.66      126.69     10.75 o 
  -6   9  13       38.59       24.31     21.88 o 
  -5   9  13       66.43       84.61     16.87 o 
  -4   9  13       74.99       87.54     14.84 o 
  -3   9  13       90.99      117.62     18.31 o 
  -2   9  13       22.04       26.28      9.63 o 
  -1   9  13       71.27       78.63      5.59 o 
   0   9  13       10.02        8.07     21.50 o 
   1   9  13       71.36       80.39      8.92 o 
   3   9  13       91.36      128.22     10.75 o 
   6   9  13       38.55      -24.57     24.57 o 
  -5  10  13      124.32      154.85     17.62 o 
  -4  10  13       28.10       26.95      8.83 o 
  -3  10  13      104.70       98.51     17.25 o 
  -2  10  13        8.77        8.48      6.73 o 
  -1  10  13       95.98       89.09      6.51 o 
   0  10  13        6.94       -8.48      8.48 o 
   1  10  13       95.96       99.88      9.61 o 
  -4  11  13       60.88       59.61     19.25 o 
  -3  11  13       11.38        9.87     11.52 o 
  -2  11  13       68.28       90.22      9.32 o 
  -1  11  13        6.15       15.10      5.03 o 
   0  11  13        6.39        3.07     13.05 o 
   1  11  13        6.17       -6.91     16.12 o 
  -4  12  13       40.44       47.90     26.31 o 
  -3  12  13       88.18      119.09     10.11 o 
  -2  12  13       47.20       39.59     12.77 o 
  -1  12  13        4.77       -6.91     22.26 o 
   0  12  13      131.94      130.53      8.94 o 
   1  12  13        4.75        0.50     12.28 o 
   4  12  13       40.45       39.92     17.66 o 
  -3  13  13       10.87       17.48     17.87 o 
  -2  13  13       11.02       12.19     17.39 o 
  -1  13  13        2.09       35.23     26.10 o 
   0  13  13        0.01        9.79      8.06 o 
   1  13  13        2.08      -17.27     17.27 o 
   2  13  13       10.99       44.53     18.43 o 
   3  13  13       10.91       -9.21     21.50 o 
  -1  14  13       36.16        5.37     20.73 o 
   0  14  13      138.14      191.58     24.14 o 
   1  14  13       36.23       38.39     16.12 o 
   1   0  14      152.40      141.25      4.94 o 
   2   0  14      151.43      141.62     11.52 o 
   3   0  14      721.91      732.04     18.14 o 
   4   0  14       51.99       80.62      9.98 o 
   5   0  14      584.74      639.05     15.36 o 
   6   0  14      822.57      871.13     15.36 o 
   7   0  14        0.22       45.30     21.50 o 
  -7   1  14       35.94       41.46     16.12 o 
  -4   1  14       76.86       76.14      7.79 o 
  -3   1  14       36.16       49.14     11.52 o 
  -2   1  14      228.62      226.77     19.97 o 
  -1   1  14       96.02       93.41      4.74 o 
   0   1  14      331.24      333.07      6.66 o 
   1   1  14       96.19      102.60      4.85 o 
   2   1  14      228.60      211.72     14.59 o 
   4   1  14       76.82       59.89      9.98 o 
   6   1  14       96.55      115.94     25.34 o 
  -7   2  14       10.97       34.50     12.20 o 
  -6   2  14      180.72      188.38      9.38 o 
  -4   2  14      176.67      182.11     14.51 o 
  -3   2  14      186.45      167.33     13.44 o 
  -2   2  14      214.51      207.90      5.67 o 
  -1   2  14      145.97      144.82      8.22 o 
   0   2  14       30.11       23.08      4.04 o 
   1   2  14      146.01      147.99      5.93 o 
   2   2  14      214.79      217.44      7.32 o 
   3   2  14      186.55      182.75     14.59 o 
   4   2  14      176.71      156.33      8.45 o 
   6   2  14      180.66      168.16     13.05 o 
   7   2  14       10.98      -14.59     14.59 o 
  -7   3  14       47.20       60.68     13.82 o 
  -6   3  14      171.55      171.99     17.28 o 
  -5   3  14       28.72       39.75     20.35 o 
  -4   3  14       77.56       67.92     33.02 o 
  -3   3  14       72.39       62.19      8.45 o 
  -2   3  14       49.75       41.24      6.91 o 
  -1   3  14      134.29      119.91      5.35 o 
   0   3  14       54.77       61.31     10.37 o 
   1   3  14      134.38      125.65     10.75 o 
   2   3  14       49.76       42.23      7.68 o 
   3   3  14       72.34       59.23     19.96 o 
   4   3  14       77.51       70.42      7.06 o 
   5   3  14       28.70       -8.45     16.12 o 
   6   3  14      171.29      218.07     13.05 o 
   7   3  14       47.19       31.48     19.96 o 
  -7   4  14        0.98       32.35     13.46 o 
  -6   4  14       63.17       76.78     10.50 o 
  -5   4  14        8.50       -0.44      7.37 o 
  -4   4  14       20.34      -12.28     12.28 o 
  -3   4  14       55.33       46.07      8.45 o 
  -2   4  14      196.00      192.74      9.21 o 
  -1   4  14       73.38       82.15      6.91 o 
   0   4  14       44.10       46.83      7.68 o 
   1   4  14       73.37       97.51      8.45 o 
   2   4  14      196.36      172.77      9.98 o 
   3   4  14       55.50       62.19     10.75 o 
   7   4  14        1.00      -17.66     17.66 o 
  -6   5  14       23.68       40.29      9.07 o 
  -5   5  14       62.70       39.16     12.28 o 
  -4   5  14      134.30      109.70      8.45 o 
  -3   5  14      237.38      214.92     21.50 o 
  -1   5  14       84.85      102.00     17.66 o 
   0   5  14     2636.67     2650.82    101.96 o 
   1   5  14       85.16       89.17      7.29 o 
   3   5  14      237.05      215.78     16.89 o 
   4   5  14      134.32      131.52     11.52 o 
   5   5  14       62.66       39.51     13.82 o 
  -6   6  14       45.08       71.34     12.86 o 
  -5   6  14        4.47       12.61     15.36 o 
  -4   6  14       68.36       59.98      9.60 o 
  -3   6  14      150.72      154.71      7.20 o 
  -2   6  14       45.57       42.60     16.51 o 
  -1   6  14       12.82       23.31      6.91 o 
   0   6  14     1967.22     1961.11     80.75 o 
   1   6  14       12.78       24.57      9.21 o 
   3   6  14      150.83      137.89     11.13 o 
   6   6  14       45.17       44.69     14.20 o 
  -6   7  14        4.52        4.96      8.24 o 
  -5   7  14       16.03       39.32      9.18 o 
  -4   7  14      253.66      242.81      7.20 o 
  -3   7  14        7.85       13.57     16.12 o 
  -2   7  14      312.26      337.87      9.59 o 
  -1   7  14       58.51       21.18      9.98 o 
   0   7  14     1006.70     1019.39     14.65 o 
   1   7  14       58.48       50.67      8.45 o 
   2   7  14      312.22      328.80      8.85 o 
   3   7  14        7.79       11.52      8.45 o 
   6   7  14        4.52      -13.82     13.82 o 
  -6   8  14       35.11       12.28     17.66 o 
  -5   8  14       19.15       33.01      9.98 o 
  -4   8  14       11.63        7.29     13.44 o 
  -3   8  14        4.51        0.85     19.58 o 
  -2   8  14       13.62       20.57     15.74 o 
  -1   8  14       51.63       34.80     13.05 o 
   0   8  14      209.31      190.60     13.05 o 
   2   8  14       13.54        2.82      7.54 o 
  -5   9  14       41.73       36.09      9.98 o 
  -4   9  14       32.63       45.75     12.67 o 
  -3   9  14        6.99        7.52      7.56 o 
  -2   9  14        1.53        8.45      9.21 o 
  -1   9  14       35.03       21.26      9.98 o 
   0   9  14       28.23       29.72      7.01 o 
   1   9  14       35.04       29.07      7.86 o 
  -5  10  14       59.86       97.38     23.03 o 
  -4  10  14       45.16       71.52     12.28 o 
  -3  10  14       11.08       -6.81     23.19 o 
  -2  10  14       21.94       15.62      7.30 o 
  -1  10  14        7.66        3.37     15.67 o 
   0  10  14        7.85       -8.45      8.45 o 
   1  10  14        7.68        5.37     11.52 o 
  -4  11  14       13.29        2.88     28.37 o 
  -3  11  14       79.63       81.50      7.62 o 
  -2  11  14        3.85       15.19      6.09 o 
  -1  11  14        9.90       22.27     10.75 o 
   0  11  14        1.87        8.58      7.21 o 
   1  11  14        9.94        6.40      8.95 o 
   3  11  14       79.46      101.35     11.52 o 
   4  11  14       13.30      -19.19     19.19 o 
  -3  12  14        6.60       15.52      7.38 o 
  -2  12  14       14.37        3.49      7.34 o 
  -1  12  14        3.75       -6.34     33.78 o 
   0  12  14        3.97       -6.04     22.05 o 
   1  12  14        3.75       -6.91     12.28 o 
   2  12  14       14.46      -11.52     11.52 o 
   3  12  14        6.56      -17.66     17.66 o 
  -2  13  14       73.24       69.40     11.10 o 
  -1  13  14       21.30       12.60     20.16 o 
   0  13  14       22.32       10.71      9.28 o 
   1  13  14       21.38       13.23     28.02 o 
   2  13  14       73.22       89.19     18.43 o 
   2   0  15        8.75        1.45      7.19 o 
   3   0  15        5.58       13.36      7.67 o 
   4   0  15      352.11      370.16     18.43 o 
   5   0  15      186.15      230.36     13.05 o 
   6   0  15       14.05       19.96     13.82 o 
   7   0  15       26.77        3.07     21.50 o 
  -7   1  15       43.77       28.22     11.12 o 
  -6   1  15       14.97       52.37     26.49 o 
  -3   1  15       99.91      120.57     14.59 o 
  -2   1  15      107.61      106.80      5.38 o 
  -1   1  15      585.65      571.94     12.85 o 
   0   1  15        0.04       -0.77      5.90 o 
   1   1  15      585.65      573.02     12.02 o 
   2   1  15      107.18       96.75      8.45 o 
   3   1  15       99.95       87.53      9.98 o 
   6   1  15       14.91       62.19     19.19 o 
   7   1  15       43.75       47.60     18.43 o 
  -7   2  15        3.17       11.36     42.99 o 
  -6   2  15       62.57       72.03     12.17 o 
  -5   2  15      447.95      348.67     14.59 o 
  -4   2  15      106.67       86.05      7.67 o 
  -2   2  15      167.51      173.54     13.82 o 
  -1   2  15      513.57      515.33     11.19 o 
   0   2  15       98.39       82.67      9.21 o 
   1   2  15      513.45      489.52     10.94 o 
   2   2  15      167.64      165.18      8.83 o 
   4   2  15      106.89       77.55     10.75 o 
   6   2  15       62.79       66.03     13.82 o 
   7   2  15        3.15       37.62     18.43 o 
  -6   3  15       18.10       -0.02     44.91 o 
  -5   3  15       11.84        2.71      9.18 o 
  -4   3  15       70.25       77.39     10.82 o 
  -3   3  15       54.99       63.81      7.86 o 
  -2   3  15      165.02      159.70     19.58 o 
  -1   3  15      699.83      693.84     18.80 o 
   0   3  15      175.17      166.66      5.45 o 
   1   3  15      699.89      676.78     16.51 o 
   2   3  15      165.05      161.25     11.52 o 
   4   3  15       70.30       59.89     10.75 o 
   5   3  15       11.84       11.52     17.66 o 
  -5   4  15       87.91       96.23     13.63 o 
  -4   4  15       36.15        6.91     13.05 o 
  -3   4  15      502.58      518.80     13.82 o 
  -2   4  15        4.66        2.30      7.68 o 
  -1   4  15      137.29      134.43      9.98 o 
   0   4  15      184.49      148.97      9.98 o 
   1   4  15      137.27      135.14     10.75 o 
   2   4  15        4.67        2.30      9.21 o 
   3   4  15      502.45      515.47     24.19 o 
   4   4  15       36.18       47.40      8.09 o 
   5   4  15       87.96       81.26     16.89 o 
  -6   5  15      203.57      219.62     14.87 o 
  -5   5  15        2.03       -2.73     12.93 o 
  -4   5  15       44.84       22.50     23.42 o 
  -3   5  15      272.42      279.33     11.52 o 
  -2   5  15      277.22      249.26     27.65 o 
  -1   5  15      270.95      288.58      9.69 o 
   0   5  15     1586.01     1414.51     69.19 o 
   1   5  15      270.91      264.91     11.04 o 
   2   5  15      277.01      265.19     20.73 o 
   3   5  15      272.35      270.31     18.43 o 
   4   5  15       44.78       45.54     32.63 o 
   6   5  15      203.75      280.27     31.48 o 
  -6   6  15      105.49       89.07     26.11 o 
  -5   6  15       96.39       79.72     10.58 o 
  -4   6  15       24.77       28.41      9.21 o 
  -3   6  15      113.80      130.80      8.83 o 
  -2   6  15        5.52       -3.84      8.48 o 
  -1   6  15      181.35      164.36      6.74 o 
   0   6  15      158.02      122.86      6.91 o 
   1   6  15      181.38      183.98      9.21 o 
   2   6  15        5.50       16.12      9.98 o 
   3   6  15      113.73      140.28     10.22 o 
   6   6  15      105.42       92.14     21.50 o 
  -6   7  15       19.47       53.60     14.97 o 
  -5   7  15       15.33        1.81     19.58 o 
  -4   7  15       25.28       41.21      7.31 o 
  -3   7  15      100.08       83.46     18.43 o 
  -2   7  15       50.99       52.42      8.48 o 
  -1   7  15      142.47      118.49     10.75 o 
   0   7  15      627.45      666.73     19.20 o 
   1   7  15      142.47      150.81      7.21 o 
   3   7  15      100.08      201.93     21.50 o 
   6   7  15       19.46      -12.28     23.80 o 
  -5   8  15        3.77        6.91     10.75 o 
  -4   8  15        5.50      -15.95     30.71 o 
  -3   8  15        9.53       19.83      6.45 o 
  -2   8  15       31.43       58.35      7.68 o 
  -1   8  15       16.06        2.65      6.14 o 
   0   8  15        0.17       -7.17      7.31 o 
   1   8  15       16.00       24.79      9.60 o 
   2   8  15       31.47       26.87     12.28 o 
   3   8  15        9.55       -9.98      9.98 o 
  -5   9  15        0.97       -7.57     11.25 o 
  -4   9  15       28.13       24.53     13.82 o 
  -3   9  15        2.63        6.91      9.98 o 
  -2   9  15       50.37       39.06      6.91 o 
  -1   9  15       10.46        8.83      7.90 o 
   0   9  15       85.22       95.53     13.29 o 
   1   9  15       10.45        7.92      6.77 o 
   4   9  15       28.18       34.55     13.05 o 
   5   9  15        0.97       22.26     23.80 o 
  -4  10  15        9.39       16.89     18.43 o 
  -3  10  15       11.37       -8.83      8.83 o 
  -2  10  15        4.98       15.44     21.50 o 
  -1  10  15      135.26      154.56      8.45 o 
   0  10  15       71.20       61.42     16.89 o 
   1  10  15      135.32      135.28      7.93 o 
  -3  11  15      134.18      121.01     16.18 o 
  -2  11  15      139.37      184.11     21.86 o 
  -1  11  15      192.81      194.63      6.88 o 
   0  11  15      153.30      156.64     12.29 o 
   1  11  15      192.79      175.07      9.98 o 
   3  11  15      134.17      149.72     28.41 o 
  -2  12  15       94.61      106.14     14.04 o 
  -1  12  15       31.57        6.56     41.08 o 
   0  12  15       28.99       12.31     14.20 o 
   1  12  15       31.64       25.56      8.09 o 
   2  12  15       94.57       92.20     28.41 o 
   0   0  16        5.08       14.59      9.98 o 
   1   0  16       87.76       86.70      9.42 o 
   2   0  16        9.60       -2.10      6.23 o 
   3   0  16      592.69      598.47     14.82 o 
   4   0  16       56.68       71.07     12.67 o 
   5   0  16        2.41       79.08     13.05 o 
   6   0  16        3.46       61.42     14.59 o 
  -6   1  16      349.61      354.78      9.77 o 
  -5   1  16      381.67      408.39     28.80 o 
  -2   1  16       42.38       51.28     12.67 o 
  -1   1  16       22.60       28.41      7.68 o 
   0   1  16       18.22       21.50      6.51 o 
   1   1  16       22.60       54.51     13.05 o 
   2   1  16       42.49       28.69      7.29 o 
   5   1  16      381.76      400.11     13.82 o 
   6   1  16      350.22      312.55     20.73 o 
  -6   2  16       25.91       35.57     21.11 o 
  -4   2  16        6.55       19.31     17.27 o 
  -3   2  16      202.90      202.11     13.44 o 
  -2   2  16      201.60      205.10     20.73 o 
  -1   2  16        0.26        1.54      7.68 o 
   1   2  16        0.26       -1.34      6.96 o 
   2   2  16      201.09      184.37     16.51 o 
   3   2  16      202.86      214.23      9.37 o 
   4   2  16        6.53        8.45     22.26 o 
   6   2  16       25.94       89.83     19.19 o 
  -6   3  16        9.81       30.80     11.04 o 
  -5   3  16        2.56       34.87      9.73 o 
  -4   3  16        8.34        4.69      7.19 o 
  -3   3  16      151.43      162.78     13.05 o 
  -1   3  16      186.10      173.42      7.63 o 
   1   3  16      186.07      181.66     13.82 o 
   3   3  16      151.39      105.19     15.36 o 
   4   3  16        8.32      -11.52     11.52 o 
   5   3  16        2.58      -17.66     17.66 o 
   6   3  16        9.83       15.36     13.82 o 
  -6   4  16       17.07       38.36     12.90 o 
  -5   4  16       17.36       32.25     19.19 o 
  -3   4  16        4.01      -12.28     12.28 o 
  -2   4  16       29.85       37.62      9.98 o 
  -1   4  16       10.85       18.43      9.98 o 
   0   4  16        2.64        6.91      7.68 o 
   2   4  16       29.79       40.69      9.98 o 
   3   4  16        4.05        5.37      8.45 o 
   4   4  16       32.24       26.10     11.52 o 
   5   4  16       17.42       29.07     15.74 o 
  -5   5  16      143.88      153.28      8.21 o 
  -4   5  16       41.82       34.09     10.14 o 
  -3   5  16      435.54      460.76      8.64 o 
  -2   5  16      299.09      307.84      8.49 o 
  -1   5  16       95.39      101.35     10.75 o 
   0   5  16       64.31       58.35      9.21 o 
   2   5  16      298.84      262.31     14.59 o 
   3   5  16      435.63      443.58     28.42 o 
   4   5  16       41.84       41.86     29.56 o 
   5   5  16      144.04       92.91     13.05 o 
  -5   6  16      144.53      153.44      8.69 o 
  -4   6  16      189.92      180.94     24.19 o 
  -3   6  16      576.16      651.92     11.96 o 
  -2   6  16      241.82      254.16      9.21 o 
  -1   6  16       71.63       78.32      6.91 o 
   0   6  16     1208.17     1105.59     19.54 o 
   1   6  16       71.68       90.47     18.81 o 
   2   6  16      241.81      246.73      9.77 o 
   3   6  16      576.17      644.77     28.42 o 
  -5   7  16      145.83      125.67     16.12 o 
  -4   7  16       11.89       17.31      8.00 o 
  -3   7  16       36.45       25.97     15.74 o 
  -2   7  16       35.43       23.03     10.75 o 
  -1   7  16      104.15      100.58     10.75 o 
   0   7  16        4.39       -9.98      9.98 o 
   1   7  16      104.15      104.42      7.68 o 
   5   7  16      145.73      171.99     24.57 o 
  -5   8  16       19.70       15.36     16.89 o 
  -4   8  16       61.97       66.74     25.72 o 
  -3   8  16        0.08        2.30     10.75 o 
  -2   8  16      108.75      112.12      7.48 o 
  -1   8  16       23.39       -1.63     16.51 o 
   0   8  16      202.73      215.80     19.96 o 
   1   8  16       23.40       31.43     24.18 o 
   5   8  16       19.61       11.52     23.03 o 
  -4   9  16       44.10       63.28     22.65 o 
  -3   9  16       26.57       44.53      8.09 o 
  -2   9  16       19.59        7.03     30.33 o 
  -1   9  16       70.98       99.89     11.52 o 
   0   9  16       70.61       54.49     13.82 o 
   4   9  16       44.23       62.19     17.66 o 
  -3  10  16       21.38       12.04      9.52 o 
  -2  10  16      104.78      136.74     16.12 o 
  -1  10  16       60.65       66.14     18.81 o 
   0  10  16       74.96       77.42      9.92 o 
   1  10  16       60.72       66.03     13.05 o 
   2  10  16      104.99      107.49     11.52 o 
  -2  11  16       22.49       29.94      7.37 o 
  -1  11  16       16.68       12.61      7.37 o 
   0  11  16       47.70       55.86     12.67 o 
   1  11  16       16.69       -3.84      9.98 o 
   2  11  16       22.47      -13.05     15.36 o 
  -1  12  16       92.21       84.17     36.47 o 
   0  12  16       78.89       57.22     14.57 o 
   1  12  16       92.28       67.78     17.66 o 
   1   0  17        0.50        5.37     13.82 o 
   2   0  17        7.02        8.83      9.73 o 
   4   0  17       38.66       93.31      9.18 o 
   5   0  17      162.99      156.80     35.70 o 
   6   0  17        0.12       11.52     11.52 o 
  -6   1  17        3.22       -0.22     12.90 o 
  -5   1  17        9.70        4.44     11.99 o 
  -3   1  17      461.06      466.56     14.59 o 
  -2   1  17       42.13       26.24      7.31 o 
  -1   1  17       76.23       85.91     10.30 o 
   0   1  17      156.78      139.78      9.42 o 
   1   1  17       76.16       81.47      5.75 o 
   2   1  17       42.05       57.16     23.80 o 
   3   1  17      460.65      443.00     15.96 o 
   5   1  17        9.65       26.87     13.05 o 
  -6   2  17      123.99       91.85     22.27 o 
  -5   2  17       11.21        3.90      9.49 o 
  -4   2  17       45.72       27.64     12.28 o 
  -3   2  17       10.68        3.28     21.88 o 
  -2   2  17       42.08       46.07      8.45 o 
  -1   2  17       10.38        2.30      6.91 o 
   0   2  17        1.72       10.92      8.45 o 
   1   2  17       10.43        4.61     13.82 o 
   2   2  17       42.09       45.77     19.19 o 
   3   2  17       10.67       13.05     11.52 o 
   4   2  17       45.83       75.24     12.28 o 
   5   2  17       11.24      -19.19     19.19 o 
   6   2  17      124.24      140.51     31.48 o 
  -6   3  17       13.53       13.05     34.55 o 
  -5   3  17      151.04      200.77     17.28 o 
  -4   3  17       14.58       52.75     12.28 o 
  -3   3  17      146.85      137.44      9.21 o 
  -1   3  17       33.23       35.32      6.91 o 
   0   3  17       28.35       28.18      6.30 o 
   1   3  17       33.17       27.16      4.92 o 
   3   3  17      146.78      116.87     13.05 o 
   4   3  17       14.59       16.89     12.28 o 
   6   3  17       13.53       19.19     18.43 o 
  -5   4  17       46.49       94.11     52.98 o 
  -4   4  17       21.84       21.55      6.52 o 
  -3   4  17      123.26      119.78     13.05 o 
  -2   4  17       93.92       78.32     11.52 o 
  -1   4  17       91.03      113.39      7.00 o 
   0   4  17       72.13       88.45      5.53 o 
   1   4  17       91.05       81.46      7.79 o 
   2   4  17       93.81      101.22     20.73 o 
   3   4  17      123.37      117.48      9.21 o 
   4   4  17       21.90       30.71     14.59 o 
  -5   5  17        2.16      -13.44     13.44 o 
  -4   5  17      371.19      399.95      8.69 o 
  -3   5  17       89.62       91.35      8.69 o 
  -2   5  17       74.46      105.19      8.45 o 
  -1   5  17       13.97       31.48      9.21 o 
   0   5  17        6.39       -5.37      9.98 o 
   3   5  17       89.72      109.03      9.21 o 
   5   5  17        2.22      -13.82     13.82 o 
  -5   6  17       24.85       18.47      8.37 o 
  -4   6  17      194.48      207.48     11.06 o 
  -3   6  17       19.28       17.66      8.45 o 
  -2   6  17      167.89      168.12      7.29 o 
  -1   6  17      447.48      399.36     13.06 o 
   0   6  17       40.33       36.85      6.91 o 
   1   6  17      447.47      426.24     12.29 o 
   2   6  17      167.77      174.57      9.77 o 
   3   6  17       19.20        8.45     16.89 o 
  -5   7  17       13.48       17.63     13.46 o 
  -4   7  17       53.72       33.01      9.98 o 
  -3   7  17      136.26      125.58      7.37 o 
  -2   7  17       41.07       69.40     21.50 o 
   0   7  17       27.38       43.76      7.68 o 
   2   7  17       40.99       23.80      9.21 o 
   5   7  17       13.37      125.14     29.94 o 
  -4   8  17       13.36       17.26     14.97 o 
  -3   8  17       10.42        0.27     10.50 o 
  -2   8  17       30.42       28.41     16.12 o 
  -1   8  17       47.93       59.38     18.81 o 
   0   8  17      345.17      355.39      9.59 o 
   1   8  17       48.03       29.95     20.35 o 
   4   8  17       13.30        4.61     18.43 o 
  -3   9  17        4.65        4.35     33.78 o 
  -2   9  17       21.68       14.75     27.26 o 
  -1   9  17        0.61        2.30     16.12 o 
   0   9  17       17.71       -2.30      8.45 o 
   1   9  17        0.62       -1.54      9.21 o 
  -3  10  17       47.34       20.77     25.72 o 
  -2  10  17      221.04      265.79     33.12 o 
  -1  10  17       21.33       28.60     31.09 o 
   0  10  17       53.84       65.26     14.59 o 
   1  10  17       21.37      -13.82     13.82 o 
   2  10  17      220.83      283.34     49.14 o 
   3  10  17       47.38        1.54     20.73 o 
  -1  11  17      151.25      186.71     36.47 o 
   0  11  17        1.96       11.83      8.24 o 
   1  11  17      151.38      189.20     24.27 o 
   0   0  18      163.37      144.94      8.81 o 
   1   0  18      142.36      133.80      7.54 o 
   2   0  18        1.18       25.29     38.00 o 
   4   0  18        0.69       -5.51     11.80 o 
   5   0  18       12.24       15.78     12.54 o 
  -5   1  18      129.69      172.86     23.42 o 
  -4   1  18       24.55       34.13     13.82 o 
  -1   1  18      112.17      115.45      6.84 o 
   0   1  18        6.18        6.01      5.81 o 
   1   1  18      112.20      118.53      9.89 o 
   4   1  18       24.60       24.12     11.90 o 
   5   1  18      129.73       97.51     16.89 o 
  -5   2  18       80.97      101.28     25.34 o 
  -4   2  18       28.44       86.51     21.50 o 
  -3   2  18       42.78       72.94     10.70 o 
  -1   2  18        2.05        0.77     11.52 o 
   0   2  18       32.28       37.91      5.14 o 
   1   2  18        2.06        3.07     13.05 o 
   3   2  18       42.80       22.27     12.28 o 
   4   2  18       28.46       41.46     18.43 o 
   5   2  18       80.92      107.49     16.89 o 
  -5   3  18       16.70       57.58     14.59 o 
  -4   3  18       38.26       66.34     11.99 o 
  -3   3  18       14.15        2.08      7.37 o 
  -1   3  18       32.41       44.53      7.68 o 
   1   3  18       32.53       19.02      7.31 o 
   3   3  18       14.12       29.52      9.59 o 
   4   3  18       38.30       39.92     13.05 o 
   5   3  18       16.70      -19.96     19.96 o 
  -5   4  18      164.59      177.98     23.27 o 
  -4   4  18       51.86       66.80     13.82 o 
  -3   4  18      134.36      144.35      9.21 o 
  -1   4  18       79.99       90.60      9.98 o 
   0   4  18      146.88      154.93      6.62 o 
   1   4  18       79.94       71.46      6.66 o 
   3   4  18      134.47      112.91      8.69 o 
   4   4  18       51.89       16.89     13.05 o 
  -5   5  18       10.27       13.18     15.53 o 
  -4   5  18      107.94      109.80      9.98 o 
  -3   5  18       70.92      102.12     13.05 o 
  -2   5  18       14.00       15.36     12.28 o 
   0   5  18      457.87      436.17     12.14 o 
   1   5  18        2.74       12.28     10.75 o 
   2   5  18       13.98      -15.36     16.89 o 
   3   5  18       70.79       71.54      8.78 o 
   4   5  18      108.04       75.25     13.82 o 
   5   5  18       10.24      -18.43     18.43 o 
  -4   6  18       64.35       70.64     16.12 o 
  -3   6  18        3.17       41.58     31.09 o 
  -2   6  18      132.03      132.83      8.45 o 
   0   6  18      436.66      426.18      9.94 o 
   2   6  18      132.05      162.01     17.66 o 
  -4   7  18       21.19       11.13     18.81 o 
  -3   7  18       51.55       60.91      8.45 o 
  -2   7  18        5.48       42.23     12.28 o 
   0   7  18      127.64      127.46      8.45 o 
   2   7  18        5.48        0.00      9.21 o 
  -3   8  18       87.60       39.04     18.81 o 
  -2   8  18       13.00       33.62     23.42 o 
  -1   8  18        8.93       30.71     12.28 o 
   0   8  18      104.13       96.20      9.59 o 
   3   8  18       87.59       52.21     16.12 o 
  -3   9  18       13.65       -3.66     11.91 o 
  -2   9  18       22.85       43.03     12.32 o 
  -1   9  18        3.44       15.36      9.21 o 
   0   9  18       20.30       18.43      9.21 o 
   1   9  18        3.48      -11.52     11.52 o 
   2   9  18       22.89       -2.30     15.36 o 
   3   9  18       13.58       29.17     16.89 o 
  -1  10  18       59.05       93.43     16.51 o 
   0  10  18       21.11        9.98     13.82 o 
   1  10  18       58.97       44.53     18.43 o 
   1   0  19      471.36      447.74     16.52 o 
   2   0  19       23.99       36.57      7.09 o 
   4   0  19        6.37       25.34     10.75 o 
   5   0  19      242.47      275.40     35.05 o 
  -5   1  19       36.88       82.59     19.58 o 
  -4   1  19       41.55       60.65     15.36 o 
  -3   1  19       43.78       68.90      8.78 o 
  -2   1  19       62.97       54.15      7.68 o 
  -1   1  19       33.09       37.44      9.21 o 
   0   1  19       18.75       25.61      5.49 o 
   2   1  19       63.16       61.21      7.88 o 
   3   1  19       43.70       40.10      7.00 o 
   4   1  19       41.53        9.41     12.68 o 
   5   1  19       36.73       69.09     12.54 o 
  -5   2  19       52.70       80.93     22.27 o 
  -3   2  19       25.97       20.59      8.49 o 
  -1   2  19       44.84       48.37     12.28 o 
   0   2  19       17.89       19.77      7.19 o 
   1   2  19       44.92       39.72      7.29 o 
   3   2  19       25.88       27.11     14.17 o 
   4   2  19        4.86        3.07     19.19 o 
   5   2  19       52.67       91.37     21.50 o 
  -4   3  19       57.35       32.02     11.52 o 
  -3   3  19       31.92       28.68      9.73 o 
   0   3  19      131.13      166.33     14.59 o 
   1   3  19       38.02       47.00      9.07 o 
   3   3  19       31.90        3.84     13.05 o 
   4   3  19       57.33       80.62     18.43 o 
  -4   4  19      190.82      212.36     18.08 o 
  -3   4  19      146.11      129.76      9.98 o 
  -2   4  19       24.29       18.43      9.21 o 
  -1   4  19       18.42       33.78      8.45 o 
   0   4  19       26.46       47.60     10.75 o 
   1   4  19       18.42        6.91     16.89 o 
   2   4  19       24.28       10.62      9.98 o 
   3   4  19      145.87      155.87     13.82 o 
   4   4  19      190.80      228.82     25.34 o 
  -4   5  19       49.82       43.76     16.89 o 
  -2   5  19        8.22        3.84     13.05 o 
   0   5  19      222.68      216.54     14.21 o 
   1   5  19        6.67        1.54     11.52 o 
   2   5  19        8.25      -12.80     22.65 o 
   3   5  19       49.78       26.10     13.05 o 
   4   5  19       49.79       17.07     21.11 o 
  -4   6  19      110.53       89.07     18.43 o 
  -3   6  19       22.41       15.36     13.82 o 
  -2   6  19      145.94      167.39     11.52 o 
  -1   6  19      262.15      257.24     10.75 o 
   0   6  19       17.73       16.89     11.52 o 
   1   6  19      262.15      263.49      7.53 o 
   2   6  19      145.94      183.51     13.82 o 
   4   6  19      110.53      163.95     23.35 o 
  -2   7  19       35.91       34.55      9.21 o 
  -1   7  19       42.54       15.36      8.45 o 
   0   7  19      186.66      174.30      8.45 o 
   1   7  19       42.55       -6.91     13.05 o 
   3   7  19       40.04        1.54     16.89 o 
  -2   8  19        2.44       -4.61     13.82 o 
  -1   8  19      111.91      100.58     15.36 o 
   0   8  19      433.92      393.08     26.78 o 
   2   8  19        2.45       -3.07     15.36 o 
  -1   9  19        3.64       50.67     14.59 o 
   0   9  19      106.30       92.14     18.43 o 
   1   9  19        3.64      -17.66     17.66 o 
   0   0  20      426.92      409.20     19.97 o 
   1   0  20       70.53       81.88     13.51 o 
   2   0  20      276.51      285.30     11.31 o 
   3   0  20       16.38       35.82      9.46 o 
   4   0  20       10.62       16.89     14.59 o 
  -4   1  20       24.93       30.27     21.88 o 
  -3   1  20        4.16       -2.38     17.66 o 
  -2   1  20       51.64       60.67      9.73 o 
  -1   1  20       26.01       41.35     11.90 o 
   0   1  20        9.93       42.74     38.39 o 
   1   1  20       26.02       39.17      7.31 o 
   2   1  20       51.58       73.18     25.34 o 
   3   1  20        4.15        9.15     26.87 o 
   4   1  20       24.85       29.18     14.59 o 
  -4   2  20       40.11       30.89     14.08 o 
  -3   2  20       30.45       46.77     19.58 o 
  -2   2  20       21.16       27.64     19.19 o 
  -1   2  20       34.35       26.10      8.45 o 
   0   2  20        5.70       24.57     11.52 o 
   1   2  20       34.36       42.74      7.66 o 
   2   2  20       21.31       17.03     12.27 o 
   3   2  20       30.45       14.23     10.88 o 
   4   2  20       40.03       17.08     12.67 o 
  -4   3  20        2.21        1.45     11.13 o 
  -3   3  20       76.15       84.46     11.16 o 
  -1   3  20       14.65       10.87      8.64 o 
   0   3  20       14.04       27.64      7.68 o 
   1   3  20       14.68        8.13     18.81 o 
   2   3  20       27.36       13.82     17.66 o 
   3   3  20       76.06       78.48     10.82 o 
   4   3  20        2.19       17.66     21.50 o 
  -3   4  20      157.08      195.80     23.03 o 
  -2   4  20       28.75        6.91     11.52 o 
   0   4  20        2.08      -11.52     11.52 o 
   1   4  20       63.27       58.86      6.04 o 
   2   4  20       28.87       54.05      7.85 o 
   3   4  20      157.09      181.74     28.41 o 
  -3   5  20      217.45      213.47     37.63 o 
  -2   5  20        2.71       -7.68      9.21 o 
  -1   5  20       78.78      119.01      9.21 o 
   0   5  20       66.93       61.57     13.05 o 
   1   5  20       78.72       88.07      8.22 o 
   2   5  20        2.72      -13.82     13.82 o 
   3   5  20      217.30      188.89     35.32 o 
  -3   6  20       34.67        9.21     18.43 o 
  -2   6  20       33.08        6.91     13.82 o 
  -1   6  20       33.84       53.74     13.82 o 
   0   6  20      560.86      571.84     15.49 o 
   1   6  20       33.85       27.32      8.45 o 
   2   6  20       33.00       87.53     16.12 o 
   3   6  20       34.66       62.19     21.50 o 
  -2   7  20        9.23       -3.84     14.59 o 
  -1   7  20      122.40      171.99     30.71 o 
   0   7  20      115.40      123.62     14.59 o 
   1   7  20      122.42      144.35     31.48 o 
   2   7  20        9.22       31.48     15.36 o 
  -1   8  20       11.22       14.59     17.66 o 
   0   8  20      115.93      122.08     24.57 o 
   1   0  21      169.45      240.34     20.73 o 
   2   0  21       42.38       55.14      7.54 o 
   3   0  21        0.32       82.47     24.57 o 
  -3   1  21      251.43      271.84     33.85 o 
  -2   1  21       31.11       77.00     38.39 o 
  -1   1  21       46.44       80.95     20.73 o 
   0   1  21        0.42        9.16      7.23 o 
   1   1  21       46.39       38.85     12.34 o 
   2   1  21       31.08       61.22      8.91 o 
   3   1  21      251.39      307.21     39.36 o 
  -3   2  21        2.65       -2.30     16.12 o 
  -2   2  21      102.76      125.15     19.96 o 
  -1   2  21       64.27       69.10     14.59 o 
   0   2  21        8.81       19.29      8.95 o 
   1   2  21       64.27       69.11      8.06 o 
   2   2  21      102.68      119.35     16.93 o 
   3   2  21        2.65       19.13     16.51 o 
  -3   3  21      126.95      112.13     17.53 o 
  -2   3  21       53.70       65.47     13.44 o 
  -1   3  21       54.10       58.35      9.21 o 
   0   3  21       13.90       14.18      7.31 o 
   1   3  21       54.15       62.08     10.70 o 
   2   3  21       53.57       43.61      8.98 o 
   3   3  21      126.85      135.65     21.84 o 
  -2   4  21       78.59      116.70     24.57 o 
  -1   4  21       12.44       10.75     13.05 o 
   0   4  21       49.22       32.25     12.28 o 
   1   4  21       12.45        6.54      8.30 o 
   2   4  21       78.53       95.64     12.36 o 
  -2   5  21      110.35       97.51     19.20 o 
  -1   5  21       59.79       50.67     14.59 o 
   0   5  21      455.01      536.01     68.73 o 
   1   5  21       59.83       53.65     10.53 o 
   2   5  21      110.35      113.88     29.18 o 
  -1   6  21       27.64       13.82     17.66 o 
   0   6  21        1.74       -9.21     11.52 o 
   1   6  21       27.63       52.65     16.55 o 
   0   0  22       45.83       95.20     17.66 o 
   1   0  22       40.32       56.31     10.77 o 
   2   0  22       32.58       36.85     14.05 o 
  -2   1  22       46.93       43.28     12.64 o 
  -1   1  22      108.84      117.90     13.89 o 
   0   1  22        3.01       20.73      8.35 o 
   1   1  22      108.83      115.34     14.80 o 
   2   1  22       46.91       38.52     13.60 o 
  -2   2  22       71.17      104.75     16.80 o 
  -1   2  22       25.56       47.16     29.56 o 
   0   2  22       20.97       17.90      7.19 o 
   1   2  22       25.54       52.21     19.96 o 
   2   2  22       71.22      100.58     14.05 o 
   0   3  22      111.72      119.09     28.79 o 
   1   3  22       53.90       55.08     11.90 o 
  -1   4  22       55.97       99.81     22.27 o 
   0   4  22       29.32      -14.59     14.59 o 
   1   4  22       56.05       73.01     22.65 o 
                                                 
