# Supplementary material for: Crystal structures of four indole derivatives with a phenyl substituent at the 2-position and a carbonyl group at the 3-position: the C(6) N—H⋯O chain remains the same, but the weak reinforcing inter­actions are different
Source: Acta Crystallogr E Crystallogr Commun. 2016 Feb 20;72(Pt 3):363–9. doi: 10.1107/S2056989016002620 (PMC4778824; doi:10.1107/S2056989016002620)
Supplement: Supplementary file 4 [file e-72-00363-IIIsup4.hkl]

# 
# h,k,l, Fc-squared, Fo-squared, sigma(Fo-squared) and status flag 
# 
data_III
_shelx_title ' 382  JIM  INDOLE            New: R-3' 
_shelx_refln_list_code          4 
_shelx_F_calc_maximum      617.23 
_exptl_crystal_F_000      2808.00 
_reflns_d_resolution_high  0.7697 
 
loop_ 
 _symmetry_equiv_pos_as_xyz 
 'x, y, z' 
 '-y, x-y, z' 
 '-x+y, -x, z' 
 'x+2/3, y+1/3, z+1/3' 
 '-y+2/3, x-y+1/3, z+1/3' 
 '-x+y+2/3, -x+1/3, z+1/3' 
 'x+1/3, y+2/3, z+2/3' 
 '-y+1/3, x-y+2/3, z+2/3' 
 '-x+y+1/3, -x+2/3, z+2/3' 
 '-x, -y, -z' 
 'y, -x+y, -z' 
 'x-y, x, -z' 
 '-x+2/3, -y+1/3, -z+1/3' 
 'y+2/3, -x+y+1/3, -z+1/3' 
 'x-y+2/3, x+1/3, -z+1/3' 
 '-x+1/3, -y+2/3, -z+2/3' 
 'y+1/3, -x+y+2/3, -z+2/3' 
 'x-y+1/3, x+2/3, -z+2/3' 
 
_cell_length_a    23.3305 
_cell_length_b    23.3305 
_cell_length_c    15.3681 
_cell_angle_alpha  90.000 
_cell_angle_beta   90.000 
_cell_angle_gamma 120.000 
 
_shelx_F_squared_multiplier     1.000 
 
loop_ 
 _refln_index_h 
 _refln_index_k 
 _refln_index_l 
 _refln_F_squared_calc 
 _refln_F_squared_meas 
 _refln_F_squared_sigma 
 _refln_observed_status 
   0   3   0    19843.87    20418.12    153.77 o 
  -2   4   0    90621.16    90210.55    453.31 o 
  -4   5   0    26058.76    25501.43    175.73 o 
  -1   5   0      536.78      384.42      7.99 o 
  -3   6   0    69992.76    67902.30    359.46 o 
   0   6   0     3443.69     3451.78     27.96 o 
  -5   7   0       41.02       38.94      7.99 o 
  -2   7   0    18434.14    18541.96    164.75 o 
  -7   8   0     3791.49     3874.14     47.93 o 
  -4   8   0      367.24      304.54     13.98 o 
  -1   8   0      367.35      285.57     13.98 o 
  -6   9   0     8409.92     8217.57     89.86 o 
  -3   9   0    59621.26    61044.67    329.50 o 
   0   9   0     3992.82     4275.53     38.94 o 
  -8  10   0     5052.58     5162.19     48.93 o 
  -5  10   0      592.48      538.19     12.98 o 
  -2  10   0     2857.28     2412.35     34.95 o 
 -10  11   0      536.25      560.15     13.98 o 
  -7  11   0    21922.24    22000.72    142.78 o 
  -4  11   0    25107.56    25089.05    153.77 o 
  -1  11   0     7495.65     8231.55     60.91 o 
  -9  12   0     1678.37     1910.11     20.97 o 
  -6  12   0     2244.57     2371.41     28.96 o 
  -3  12   0     5128.36     4897.59     36.94 o 
   0  12   0     1980.92     1982.00     26.96 o 
 -11  13   0     9659.22     9681.36     87.87 o 
  -8  13   0      724.76      608.08     16.97 o 
  -5  13   0    19208.95    19153.03    118.82 o 
  -2  13   0     2182.09     2451.29     26.96 o 
 -13  14   0      277.91      229.65     15.98 o 
 -10  14   0     3202.75     3098.31     30.95 o 
  -7  14   0     1676.39     1629.54     35.95 o 
  -4  14   0        4.84        1.00     14.98 o 
  -1  14   0     2353.40     2366.42     28.96 o 
 -12  15   0      680.04      790.80     18.97 o 
  -9  15   0    14444.32    15670.30    130.80 o 
  -6  15   0        1.97        6.99     14.98 o 
  -3  15   0    16563.68    16809.57    110.83 o 
   0  15   0       46.46       61.91     15.98 o 
 -14  16   0     3154.25     3129.27     33.95 o 
 -11  16   0     4285.99     5056.35     50.92 o 
  -8  16   0        2.89        2.00     16.97 o 
  -5  16   0     2481.03     2680.95     32.95 o 
  -2  16   0     4354.99     4239.59     40.94 o 
 -16  17   0     2122.80     2044.91     31.95 o 
 -13  17   0     3377.02     3249.09     53.92 o 
 -10  17   0      810.77      705.93     19.97 o 
  -7  17   0     1286.18     1511.71     24.96 o 
  -4  17   0     3548.57     3335.95     34.95 o 
  -1  17   0        7.95        0.00     16.97 o 
 -15  18   0     2268.28     2158.73     29.95 o 
 -12  18   0     2093.20     2055.89     31.95 o 
  -9  18   0      304.11      385.42     17.97 o 
  -6  18   0      863.97      919.61     21.97 o 
  -3  18   0      653.46      661.00     20.97 o 
   0  18   0      643.14      660.00     21.97 o 
 -17  19   0     1513.35     1491.74     32.95 o 
 -14  19   0      537.98      517.22     20.97 o 
 -11  19   0        0.51       15.98     20.97 o 
  -8  19   0     6718.85     6539.11     55.92 o 
  -5  19   0     4055.07     3917.08     51.92 o 
  -2  19   0     3006.47     2996.47     36.94 o 
 -19  20   0       17.75       40.94     21.97 o 
 -16  20   0       44.19        3.00     19.97 o 
 -13  20   0     7008.31     6840.65     71.89 o 
 -10  20   0      124.37      137.79     21.97 o 
  -7  20   0     1830.21     1772.32     38.94 o 
  -4  20   0      520.76      492.26     18.97 o 
  -1  20   0      261.24      251.62     22.97 o 
 -18  21   0        2.90        3.00     20.97 o 
 -15  21   0      958.61     1016.46     27.96 o 
 -12  21   0      169.17      161.76     21.97 o 
  -9  21   0     1447.96     1683.45     39.94 o 
  -6  21   0     1731.12     1673.47     40.94 o 
  -3  21   0       44.32       21.97     23.96 o 
   0  21   0      415.88      388.41     23.96 o 
 -20  22   0      138.06      124.81     23.96 o 
 -17  22   0    15185.10    14875.50    128.81 o 
 -14  22   0       96.63       85.87     22.97 o 
 -11  22   0     8227.26     8095.75     78.88 o 
  -8  22   0     2607.67     2556.13     36.94 o 
  -5  22   0     4298.82     4185.67     48.93 o 
  -2  22   0      167.92      121.82     28.96 o 
 -22  23   0     2068.09     2145.75     40.94 o 
 -19  23   0      130.38      208.68     25.96 o 
 -16  23   0     1492.30     1549.66     36.94 o 
 -13  23   0      879.33      871.68     25.96 o 
 -10  23   0     2468.16     2441.31     51.92 o 
  -7  23   0     2147.19     2033.92     36.94 o 
  -4  23   0     1794.15     1693.44     32.95 o 
  -1  23   0       13.77        2.00     24.96 o 
 -21  24   0        6.74       33.95     21.97 o 
 -18  24   0      866.46      850.71     31.95 o 
 -15  24   0     2087.60     1946.06     40.94 o 
 -12  24   0     2314.44     2206.66     36.94 o 
  -9  24   0      528.15      474.28     23.96 o 
  -6  24   0     9040.41     8910.52    113.83 o 
  -3  24   0      725.62      758.85     28.96 o 
   0  24   0      173.43      176.73     26.96 o 
 -23  25   0      315.84      408.38     34.95 o 
 -20  25   0      101.93       45.93     23.96 o 
 -17  25   0      102.38      128.81     26.96 o 
 -14  25   0        9.71        0.00     22.97 o 
 -11  25   0      741.63      705.93     30.95 o 
  -8  25   0     5503.26     5734.33     73.89 o 
  -5  25   0        4.98       15.98     25.96 o 
  -2  25   0      885.24      908.63     39.94 o 
 -25  26   0      153.25      168.74     28.96 o 
 -22  26   0      106.09      119.82     29.95 o 
 -19  26   0     1021.36     1167.23     33.95 o 
 -16  26   0       15.60       94.86     39.94 o 
 -13  26   0       97.69      111.83     25.96 o 
 -10  26   0     1216.17     1230.14     32.95 o 
  -7  26   0      514.58      569.14     27.96 o 
  -4  26   0       16.19        7.99     23.96 o 
  -1  26   0     1243.42     1109.32     35.95 o 
 -24  27   0      105.78       76.88     30.95 o 
 -21  27   0       73.24       93.86     25.96 o 
 -18  27   0      214.75      398.40     29.95 o 
 -15  27   0     2275.06     2265.57     43.93 o 
 -12  27   0      169.68      212.68     29.95 o 
  -9  27   0      181.42      134.80     30.95 o 
  -6  27   0      587.60      621.06     29.95 o 
  -3  27   0     1393.53     1377.92     39.94 o 
 -23  28   0      393.61      421.36     34.95 o 
 -20  28   0     2520.10     2674.95     62.90 o 
 -17  28   0      138.60      115.82     30.95 o 
 -14  28   0     1389.78     1518.70     37.94 o 
 -11  28   0     1192.46     1061.39     29.95 o 
  -8  28   0      378.54      380.42     25.96 o 
  -5  28   0      162.11      223.66     27.96 o 
 -22  29   0        6.47        3.99     38.94 o 
 -19  29   0       48.25      250.62     95.86 o 
 -16  29   0     1670.14     1693.44     67.90 o 
 -13  29   0      703.10      594.10     27.96 o 
 -10  29   0      268.63      338.49     29.95 o 
  -7  29   0      554.97      684.96     35.95 o 
 -18  30   0        0.00       13.98     29.95 o 
 -15  30   0       81.43      646.02    210.68 o 
 -12  30   0      155.13      224.66     29.95 o 
  -1   1   1      244.51      191.71      4.99 o 
  -3   2   1    26592.88    24517.92    130.80 o 
  -5   3   1    36708.47    35055.98    179.73 o 
  -2   3   1    19757.33    19590.37    456.31 o 
   1   3   1       62.44        9.98      7.99 o 
  -7   4   1    19750.43    19347.74    107.84 o 
  -4   4   1    13013.90    11692.31     87.87 o 
  -1   4   1    10567.47     9441.72     70.89 o 
   2   4   1    35219.12    34832.32    216.67 o 
  -9   5   1    22309.48    20227.41    118.82 o 
  -6   5   1     3852.01     3294.02     24.96 o 
  -3   5   1        4.61        2.00      8.99 o 
   0   5   1    79599.04    81215.16    433.34 o 
   3   5   1    19389.58    18566.92    105.84 o 
 -11   6   1     2989.13     2847.69     37.94 o 
  -8   6   1     8271.02     8158.66     68.90 o 
  -5   6   1    78844.98    80882.66    448.32 o 
  -2   6   1    92219.73    96052.72    540.18 o 
   1   6   1     2425.99     2585.09     35.95 o 
   4   6   1      856.52      671.98     16.97 o 
 -13   7   1        2.56       17.97     11.98 o 
 -10   7   1       10.49        9.98     10.98 o 
  -7   7   1    19869.01    17916.90    116.82 o 
  -4   7   1   144752.98   152797.89    813.77 o 
  -1   7   1    48718.71    48809.18    244.63 o 
   2   7   1     2342.24     2364.42     32.95 o 
   5   7   1      169.46      257.61     20.97 o 
 -15   8   1      678.21      548.17     18.97 o 
 -12   8   1     7228.63     7635.45     53.92 o 
  -9   8   1     1765.37     1953.05     27.96 o 
  -6   8   1    12962.59    12562.00    113.83 o 
  -3   8   1   122823.05   129081.77    777.82 o 
   0   8   1       78.87      167.75     16.97 o 
   3   8   1    15561.14    16142.58     98.85 o 
   6   8   1     3514.94     3970.00     41.94 o 
 -17   9   1       78.56       57.91     16.97 o 
 -14   9   1      375.04      488.26     15.98 o 
 -11   9   1     5927.67     6390.33     49.92 o 
  -8   9   1      575.69      757.85     15.98 o 
  -5   9   1      202.14      205.69     12.98 o 
  -2   9   1     2746.22     2990.48     40.94 o 
   1   9   1      371.70      449.32     13.98 o 
   4   9   1       21.61        3.99     13.98 o 
   7   9   1     1872.26     1962.03     27.96 o 
 -19  10   1      743.76      822.76     23.96 o 
 -16  10   1     7057.04     7137.20     60.91 o 
 -13  10   1     9580.63    10636.91     68.90 o 
 -10  10   1     1985.13     2427.33     24.96 o 
  -7  10   1       12.82        0.00     10.98 o 
  -4  10   1    14813.21    15041.25    140.79 o 
  -1  10   1     3567.15     3533.66     33.95 o 
   2  10   1     6837.38     7729.31     58.91 o 
   5  10   1    11638.35    12009.83    104.84 o 
   8  10   1     3191.61     3152.23     36.94 o 
 -21  11   1     8797.15     8514.12     90.86 o 
 -18  11   1       33.46       21.97     17.97 o 
 -15  11   1       91.21       74.89     13.98 o 
 -12  11   1     5654.86     5824.19     48.93 o 
  -9  11   1      731.94      685.96     15.98 o 
  -6  11   1     5939.14     5673.42     53.92 o 
  -3  11   1     2221.52     2104.82     26.96 o 
   0  11   1     2973.70     2991.48     29.95 o 
   3  11   1      473.88      545.18     16.97 o 
   6  11   1     6363.35     6445.25     56.91 o 
   9  11   1      214.75      189.71     23.96 o 
 -23  12   1       72.52       96.85     24.96 o 
 -20  12   1     1416.74     1428.84     23.96 o 
 -17  12   1    12092.31    11830.11     87.87 o 
 -14  12   1      414.10      487.26     14.98 o 
 -11  12   1       12.01       69.89     11.98 o 
  -8  12   1     1566.75     1523.70     22.97 o 
  -5  12   1      519.70      464.30     13.98 o 
  -2  12   1      272.33      390.41     13.98 o 
   1  12   1      181.06      161.76     12.98 o 
   4  12   1      198.54      148.77     20.97 o 
   7  12   1     1330.43     1184.21     24.96 o 
  10  12   1     1629.20     1564.63     30.95 o 
 -25  13   1     2751.84     2565.12     54.92 o 
 -22  13   1     1969.01     1959.04     30.95 o 
 -19  13   1        0.02        0.00     17.97 o 
 -16  13   1       89.82       74.89     19.97 o 
 -13  13   1      747.08      814.77     16.97 o 
 -10  13   1      487.37      536.19     17.97 o 
  -7  13   1    16832.40    17344.77    211.68 o 
  -4  13   1        0.03        0.00     11.98 o 
  -1  13   1       15.48       36.94     13.98 o 
   2  13   1    10306.14    10703.81     73.89 o 
   5  13   1       21.09       28.96     18.97 o 
   8  13   1       60.87       47.93     20.97 o 
  11  13   1        0.84        1.00     25.96 o 
 -27  14   1     2896.21     3079.34     56.91 o 
 -24  14   1       38.96      198.70     83.87 o 
 -21  14   1    11119.76    10849.59     94.86 o 
 -18  14   1     1324.99     1328.99     24.96 o 
 -15  14   1       80.46       90.86     17.97 o 
 -12  14   1     1393.67     1382.91     21.97 o 
  -9  14   1     2156.86     2187.69     28.96 o 
  -6  14   1     2856.99     3192.17     33.95 o 
  -3  14   1     2009.12     2398.37     28.96 o 
   0  14   1     7884.07     8022.87     89.86 o 
   3  14   1       15.18       10.98     16.97 o 
   6  14   1     1717.17     1736.37     30.95 o 
   9  14   1      809.61      757.85     26.96 o 
  12  14   1     1815.95     1840.22     33.95 o 
 -29  15   1      271.53      303.54     25.96 o 
 -26  15   1     1060.76      995.49     30.95 o 
 -23  15   1      814.43      752.86     24.96 o 
 -20  15   1        7.96        3.00     18.97 o 
 -17  15   1     2278.38     2144.76     32.95 o 
 -14  15   1      202.82      209.68     17.97 o 
 -11  15   1     3712.23     3888.12     42.94 o 
  -8  15   1      141.22      137.79     14.98 o 
  -5  15   1     3755.56     3350.93     35.95 o 
  -2  15   1        0.45        3.99     14.98 o 
   1  15   1     1791.95     1574.62     21.97 o 
   4  15   1       98.94       99.85     16.97 o 
   7  15   1      734.68      692.95     23.96 o 
  10  15   1       21.63       28.96     21.97 o 
  13  15   1      874.90      853.71     28.96 o 
 -28  16   1     2717.00     2973.50     57.91 o 
 -25  16   1     2451.28     2464.27     43.93 o 
 -22  16   1      684.11      747.87     27.96 o 
 -19  16   1     1477.58     1410.87     24.96 o 
 -16  16   1     1685.63     1645.51     26.96 o 
 -13  16   1     4940.40     5076.32     46.93 o 
 -10  16   1     1925.97     1701.43     29.95 o 
  -7  16   1      241.72      317.52     15.98 o 
  -4  16   1     9995.87    10344.35     75.89 o 
  -1  16   1     3808.70     4180.68     55.92 o 
   2  16   1     2914.72     2761.82     32.95 o 
   5  16   1        2.43        8.99     22.97 o 
   8  16   1     2146.81     2063.88     39.94 o 
  11  16   1       70.60       61.91     28.96 o 
  14  16   1     1538.09     1690.44     63.90 o 
 -30  17   1      247.77      252.62     39.94 o 
 -27  17   1     1164.18     1099.34     25.96 o 
 -24  17   1      172.64      163.75     29.95 o 
 -21  17   1       28.75        2.00     21.97 o 
 -18  17   1     1402.81     1341.97     24.96 o 
 -15  17   1     6684.14     6565.07     56.91 o 
 -12  17   1     7054.08     6583.04     63.90 o 
  -9  17   1     6023.92     6049.85     50.92 o 
  -6  17   1      246.10      241.63     17.97 o 
  -3  17   1        9.95       15.98     18.97 o 
   0  17   1     8619.88     8702.84     88.87 o 
   3  17   1      805.89      660.00     23.96 o 
   6  17   1        4.69        3.99     21.97 o 
   9  17   1      495.30      443.33     28.96 o 
  12  17   1      397.08      387.41     30.95 o 
 -29  18   1      623.62      603.09     35.95 o 
 -26  18   1       58.22       60.91     23.96 o 
 -23  18   1     1328.07     1316.01     34.95 o 
 -20  18   1       45.04       53.92     18.97 o 
 -17  18   1      178.09      217.67     20.97 o 
 -14  18   1      529.42      483.27     20.97 o 
 -11  18   1      315.49      401.39     18.97 o 
  -8  18   1     5090.67     4978.47     42.94 o 
  -5  18   1     6376.94     6033.87     54.92 o 
  -2  18   1     3258.05     3173.20     35.95 o 
   1  18   1     1386.18     1238.13     29.95 o 
   4  18   1      402.42      459.31     22.97 o 
   7  18   1     1489.08     1431.83     32.95 o 
  10  18   1     1247.61     1200.18     28.96 o 
 -28  19   1      214.24      142.78     25.96 o 
 -25  19   1     8197.27     8111.73    103.84 o 
 -22  19   1     3087.33     3005.45     50.92 o 
 -19  19   1        2.25        3.99     21.97 o 
 -16  19   1     1739.05     1725.39     29.95 o 
 -13  19   1     4716.90     4437.29     84.87 o 
 -10  19   1     2523.39     2522.19     35.95 o 
  -7  19   1     2159.58     2313.50     40.94 o 
  -4  19   1        0.83        3.99     17.97 o 
  -1  19   1      405.30      381.42     20.97 o 
   2  19   1      669.59      607.08     23.96 o 
   5  19   1        1.37        2.00     20.97 o 
   8  19   1      798.26      897.64     27.96 o 
 -27  20   1       11.91        1.00     25.96 o 
 -24  20   1     1436.65     1459.79     33.95 o 
 -21  20   1        1.85        3.00     22.97 o 
 -18  20   1     3962.80     3868.15     54.92 o 
 -15  20   1     2267.37     2285.54     63.90 o 
 -12  20   1      722.50      666.99     29.95 o 
  -9  20   1     5833.65     5778.26     69.89 o 
  -6  20   1     2107.75     2125.78     30.95 o 
  -3  20   1      351.62      389.41     18.97 o 
   0  20   1      611.26      531.20     22.97 o 
   3  20   1     1488.44     1407.87     34.95 o 
   6  20   1      130.67      115.82     27.96 o 
   9  20   1     2346.74     2452.29     53.92 o 
 -29  21   1       63.41       44.93     27.96 o 
 -26  21   1     1030.82     1015.46     28.96 o 
 -23  21   1      423.64      417.37     22.97 o 
 -20  21   1     2592.42     2600.07     44.93 o 
 -17  21   1        0.60        3.00     21.97 o 
 -14  21   1      392.44      495.25     24.96 o 
 -11  21   1     1745.96     1559.64     33.95 o 
  -8  21   1     4013.07     3800.25     55.92 o 
  -5  21   1      887.22      727.90     25.96 o 
  -2  21   1      213.48      233.65     22.97 o 
   1  21   1       40.73       34.95     21.97 o 
   4  21   1      920.21     1065.39     31.95 o 
   7  21   1       28.47       55.92     32.95 o 
 -28  22   1        0.05        0.00     31.95 o 
 -25  22   1      120.05      146.78     27.96 o 
 -22  22   1      223.54      254.61     23.96 o 
 -19  22   1     3383.53     3387.88     51.92 o 
 -16  22   1      146.77      137.79     22.97 o 
 -13  22   1      341.66      399.40     19.97 o 
 -10  22   1     1268.34     1246.12     28.96 o 
  -7  22   1       90.14       81.88     23.96 o 
  -4  22   1     2426.47     2537.16     34.95 o 
  -1  22   1     1015.44      986.51     27.96 o 
   2  22   1      152.14      127.81     25.96 o 
   5  22   1       63.81       58.91     29.95 o 
 -27  23   1      183.78      171.74     26.96 o 
 -24  23   1      216.56      174.74     26.96 o 
 -21  23   1     1155.37     1283.06     33.95 o 
 -18  23   1      201.13      141.79     26.96 o 
 -15  23   1      413.44      418.37     22.97 o 
 -12  23   1     4341.98     4260.56     43.93 o 
  -9  23   1     7150.31     6934.51     64.90 o 
  -6  23   1      418.28      303.54     22.97 o 
  -3  23   1      331.84      311.53     23.96 o 
   0  23   1      485.21      460.30     30.95 o 
   3  23   1      269.82      331.50     26.96 o 
 -26  24   1      262.60      290.56     29.95 o 
 -23  24   1      391.18      480.27     29.95 o 
 -20  24   1      290.57      289.56     24.96 o 
 -17  24   1     1342.27     1591.59     33.95 o 
 -14  24   1     3254.64     3249.09     45.93 o 
 -11  24   1      977.43      910.62     24.96 o 
  -8  24   1     1169.00     1208.17     28.96 o 
  -5  24   1      605.73      591.11     26.96 o 
  -2  24   1       61.06       43.93     24.96 o 
   1  24   1      160.96      191.71     26.96 o 
 -25  25   1      221.71      224.66     26.96 o 
 -22  25   1      613.65      623.06     26.96 o 
 -19  25   1      249.42      358.46     34.95 o 
 -16  25   1      151.82      137.79     23.96 o 
 -13  25   1      338.18      354.46     22.97 o 
 -10  25   1     2407.61     2300.52     39.94 o 
  -7  25   1       22.86        7.99     26.96 o 
  -4  25   1      273.19      238.64     23.96 o 
  -1  25   1        7.53       30.95     25.96 o 
   2  25   1      639.89      720.91     32.95 o 
 -24  26   1        1.72       10.98     27.96 o 
 -21  26   1      193.01      196.70     29.95 o 
 -18  26   1      373.47      485.27     39.94 o 
 -15  26   1     1683.60     1686.45     34.95 o 
 -12  26   1      367.98      326.51     24.96 o 
  -9  26   1       18.36       13.98     25.96 o 
  -6  26   1     1163.14     1262.09     35.95 o 
  -3  26   1      141.20      133.80     24.96 o 
   0  26   1        2.06       21.97     27.96 o 
 -23  27   1      446.27      429.35     32.95 o 
 -20  27   1      823.55      935.58     32.95 o 
 -17  27   1        6.18        3.00     25.96 o 
 -14  27   1        6.25        0.00     26.96 o 
 -11  27   1     2463.92     2576.10     50.92 o 
  -8  27   1     1261.28     1157.25     31.95 o 
  -5  27   1      711.71      631.05     25.96 o 
  -2  27   1       48.90       10.98     28.96 o 
 -22  28   1       19.50       10.98     31.95 o 
 -19  28   1     1535.58     1772.32     47.93 o 
 -16  28   1      141.39      177.73     58.91 o 
 -13  28   1        4.28      324.51    144.78 o 
 -10  28   1      627.69      614.07     31.95 o 
  -7  28   1        7.83       33.95     28.96 o 
 -21  29   1      201.51      205.69     32.95 o 
 -18  29   1        0.27        0.00     37.94 o 
 -15  29   1      989.94     1149.26     38.94 o 
 -12  29   1     1663.50     1637.52     42.94 o 
  -9  29   1       23.08       25.96     26.96 o 
 -17  30   1       28.17        0.00     28.96 o 
 -14  30   1       10.10       20.97     31.95 o 
   0   1   2     1068.61      759.85     28.96 o 
  -2   2   2    35125.29    32436.94    222.66 o 
   1   2   2     9154.50     9057.30    110.83 o 
  -4   3   2    60876.18    59722.67    394.40 o 
   2   3   2     6401.66     5777.26     76.88 o 
  -6   4   2        4.47        6.99      7.99 o 
   0   4   2      771.56     1049.41     17.97 o 
   3   4   2     7891.63     8038.84     72.89 o 
  -8   5   2    13452.87    12565.00    106.84 o 
  -5   5   2       92.33      133.80      7.99 o 
  -2   5   2   380973.53   373984.38   1028.44 o 
   1   5   2    28406.09    26079.55    142.78 o 
   4   5   2     7236.61     7264.01     70.89 o 
 -10   6   2     8770.43     8871.58     96.85 o 
  -7   6   2     6425.26     6157.69     69.89 o 
  -4   6   2      134.54      194.71      8.99 o 
  -1   6   2    70258.02    69171.38    381.42 o 
   2   6   2     3957.14     4192.66     42.94 o 
   5   6   2     1590.81     1688.45     21.97 o 
 -12   7   2     5219.11     5231.09     42.94 o 
  -9   7   2     1178.70     1211.17     14.98 o 
  -6   7   2    73591.34    75606.65    412.38 o 
  -3   7   2    83552.09    84679.92    476.28 o 
   0   7   2    15644.20    15265.91    107.84 o 
   3   7   2     7699.16     8745.77     85.87 o 
   6   7   2      341.19      525.21     14.98 o 
 -14   8   2       54.83       81.88     14.98 o 
 -11   8   2     1496.23     1478.76     19.97 o 
  -8   8   2     5195.07     5213.12     47.93 o 
  -5   8   2     8022.42     7992.91     67.90 o 
  -2   8   2     4117.81     3976.98     37.94 o 
   1   8   2    12949.63    12995.34     72.89 o 
   4   8   2     3991.59     4262.55     35.95 o 
   7   8   2      225.73      156.76     13.98 o 
 -16   9   2     6497.61     6802.71     89.86 o 
 -13   9   2      768.89      974.53     19.97 o 
 -10   9   2    20550.39    20228.41    119.82 o 
  -7   9   2    43674.21    42735.36    219.67 o 
  -4   9   2    21520.40    21760.09    152.77 o 
  -1   9   2     2788.88     3000.46     54.92 o 
   2   9   2     6735.82     7743.29     53.92 o 
   5   9   2    15295.42    16500.04    137.79 o 
   8   9   2      321.65      401.39     16.97 o 
 -18  10   2     1576.20     1568.63     25.96 o 
 -15  10   2      205.21      243.63     17.97 o 
 -12  10   2    10617.61    10533.07     72.89 o 
  -9  10   2      241.23      254.61     13.98 o 
  -6  10   2    11652.44    12640.88    108.84 o 
  -3  10   2    23539.49    24541.88    132.80 o 
   0  10   2    15369.51    15733.20    100.85 o 
   3  10   2     2644.15     2411.35     28.96 o 
   6  10   2     1916.87     1948.05     27.96 o 
   9  10   2      536.15      513.22     20.97 o 
 -20  11   2      223.42      216.67     20.97 o 
 -17  11   2      357.52      334.49     18.97 o 
 -14  11   2     2735.56     2617.04     35.95 o 
 -11  11   2      488.17      386.42     16.97 o 
  -8  11   2      803.09      794.80     13.98 o 
  -5  11   2    54614.13    54741.20    326.51 o 
  -2  11   2     5806.94     6014.90     42.94 o 
   1  11   2     1071.64     1162.24     21.97 o 
   4  11   2     5032.52     5163.19     42.94 o 
   7  11   2     3699.72     3911.08     38.94 o 
  10  11   2        0.02       10.98     23.96 o 
 -22  12   2        0.10        1.00     22.97 o 
 -19  12   2     2509.56     2705.91     35.95 o 
 -16  12   2     2102.87     2229.63     30.95 o 
 -13  12   2      217.36      151.77     14.98 o 
 -10  12   2     4587.29     4180.68     34.95 o 
  -7  12   2      668.75      600.09     17.97 o 
  -4  12   2     4211.96     4927.55     43.93 o 
  -1  12   2    11052.08    11544.54     75.89 o 
   2  12   2    23283.80    23093.07    185.72 o 
   5  12   2      356.93      336.49     17.97 o 
   8  12   2     4086.95     3893.11     40.94 o 
  11  12   2       41.85        1.00     21.97 o 
 -24  13   2     1374.63     1399.88     31.95 o 
 -21  13   2      441.21      383.42     23.96 o 
 -18  13   2     1782.20     1593.59     30.95 o 
 -15  13   2      446.25      358.46     17.97 o 
 -12  13   2       97.65      200.70     15.98 o 
  -9  13   2       45.58       24.96     14.98 o 
  -6  13   2    39055.49    39942.59    209.68 o 
  -3  13   2     3744.15     4030.90     38.94 o 
   0  13   2     1697.47     2091.84     26.96 o 
   3  13   2      121.26      111.83     16.97 o 
   6  13   2      554.72      474.28     21.97 o 
   9  13   2      115.30      118.82     23.96 o 
  12  13   2     4792.75     4761.80     66.90 o 
 -26  14   2      599.29      580.12     27.96 o 
 -23  14   2      786.50      725.90     22.97 o 
 -20  14   2       98.84       76.88     17.97 o 
 -17  14   2    13114.60    13129.14    102.84 o 
 -14  14   2     3775.42     3922.07     39.94 o 
 -11  14   2      955.78      971.53     28.96 o 
  -8  14   2     6839.49     6979.44     71.89 o 
  -5  14   2    12216.13    12164.60    109.83 o 
  -2  14   2     1597.42     1774.32     25.96 o 
   1  14   2    10377.23    10317.39     73.89 o 
   4  14   2     3668.76     3775.29     40.94 o 
   7  14   2     2812.85     2806.75     38.94 o 
  10  14   2     8955.04     8714.82    101.85 o 
  13  14   2      931.92      851.71     32.95 o 
 -28  15   2      131.12      159.76     26.96 o 
 -25  15   2     1643.79     1546.66     35.95 o 
 -22  15   2       24.64       11.98     22.97 o 
 -19  15   2     2975.98     3013.44     39.94 o 
 -16  15   2        2.60       23.96     18.97 o 
 -13  15   2     1331.78     1515.71     21.97 o 
 -10  15   2      436.92      420.36     17.97 o 
  -7  15   2        5.28        3.99     13.98 o 
  -4  15   2     5106.11     4741.83     60.91 o 
  -1  15   2     3652.51     3515.68     36.94 o 
   2  15   2     1481.36     1490.75     24.96 o 
   5  15   2      349.07      292.56     18.97 o 
   8  15   2       65.76       44.93     21.97 o 
  11  15   2      755.16      832.74     27.96 o 
  14  15   2      243.41      265.60     25.96 o 
 -30  16   2        1.08        0.00     26.96 o 
 -27  16   2        1.43       16.97     26.96 o 
 -24  16   2       65.00       62.90     23.96 o 
 -21  16   2     4425.29     4551.12     59.91 o 
 -18  16   2     1274.46     1248.11     26.96 o 
 -15  16   2     5828.63     5962.98     49.92 o 
 -12  16   2     4005.23     3887.12     96.85 o 
  -9  16   2      128.79      124.81     15.98 o 
  -6  16   2     1561.16     1669.47     23.96 o 
  -3  16   2     3558.19     3666.45     35.95 o 
   0  16   2      900.90      765.84     21.97 o 
   3  16   2     4606.19     4630.00     43.93 o 
   6  16   2        0.53        1.00     21.97 o 
   9  16   2        2.17        1.00     21.97 o 
  12  16   2      371.09      396.40     29.95 o 
 -29  17   2       36.06       51.92     44.93 o 
 -26  17   2      105.04      175.73     45.93 o 
 -23  17   2     1088.10     1098.34     38.94 o 
 -20  17   2       61.92        2.00     28.96 o 
 -17  17   2     2535.77     2575.10     37.94 o 
 -14  17   2      497.20      471.29     21.97 o 
 -11  17   2      298.39      241.63     17.97 o 
  -8  17   2      312.99      287.57     16.97 o 
  -5  17   2       36.01       46.93     15.98 o 
  -2  17   2     4417.05     4520.16     44.93 o 
   1  17   2       20.26       30.95     18.97 o 
   4  17   2     3673.44     3571.60     41.94 o 
   7  17   2     1069.94      989.50     23.96 o 
  10  17   2       80.49       67.90     24.96 o 
  13  17   2       49.35       90.86     29.95 o 
 -28  18   2       13.67        0.00     24.96 o 
 -25  18   2      284.30      224.66     26.96 o 
 -22  18   2      188.14      149.77     22.97 o 
 -19  18   2       22.78        7.99     24.96 o 
 -16  18   2      173.57      156.76     25.96 o 
 -13  18   2     3894.43     3977.98     55.92 o 
 -10  18   2      505.93      575.13     21.97 o 
  -7  18   2     7503.29     7388.82     63.90 o 
  -4  18   2      673.87      765.84     23.96 o 
  -1  18   2     2353.86     1864.18     29.95 o 
   2  18   2       18.31       24.96     19.97 o 
   5  18   2      643.48      581.12     23.96 o 
   8  18   2      774.60      851.71     30.95 o 
  11  18   2      121.94      150.77     28.96 o 
 -27  19   2      114.11      115.82     24.96 o 
 -24  19   2      443.54      486.26     24.96 o 
 -21  19   2      826.38      752.86     29.95 o 
 -18  19   2     1000.51      919.61     28.96 o 
 -15  19   2     1460.86     1307.02     42.94 o 
 -12  19   2     8513.28     8109.73     76.88 o 
  -9  19   2     2343.23     2384.39     31.95 o 
  -6  19   2     2809.79     2607.06     32.95 o 
  -3  19   2     3510.49     3654.47     37.94 o 
   0  19   2      324.87      351.47     21.97 o 
   3  19   2      521.60      474.28     22.97 o 
   6  19   2       54.40       35.95     23.96 o 
   9  19   2       20.56       19.97     28.96 o 
 -29  20   2      524.17      594.10     33.95 o 
 -26  20   2      372.66      356.46     28.96 o 
 -23  20   2     1437.54     1520.70     33.95 o 
 -20  20   2     2649.81     2502.22     34.95 o 
 -17  20   2      207.47      174.74     22.97 o 
 -14  20   2     6001.92     6022.89     59.91 o 
 -11  20   2       25.09       26.96     21.97 o 
  -8  20   2    15130.17    14961.37    115.82 o 
  -5  20   2      210.77      175.73     22.97 o 
  -2  20   2     3573.94     3208.15     40.94 o 
   1  20   2      610.06      519.21     25.96 o 
   4  20   2      476.15      440.33     26.96 o 
   7  20   2      767.70      787.81     27.96 o 
 -28  21   2        0.06        0.00     27.96 o 
 -25  21   2      328.02      333.50     25.96 o 
 -22  21   2     1574.28     1527.69     39.94 o 
 -19  21   2        0.27        0.00     24.96 o 
 -16  21   2        0.73       21.97     43.93 o 
 -13  21   2       13.90       23.96     21.97 o 
 -10  21   2     1077.52     1160.25     28.96 o 
  -7  21   2    13166.06    12565.99    108.84 o 
  -4  21   2      441.77      450.32     20.97 o 
  -1  21   2     2871.49     2788.78     42.94 o 
   2  21   2     1270.25     1218.16     33.95 o 
   5  21   2      145.99      138.79     29.95 o 
   8  21   2      187.47      186.72     29.95 o 
 -27  22   2     1345.30     1436.83     39.94 o 
 -24  22   2     4061.42     4227.61     80.88 o 
 -21  22   2     1085.69     1228.14     27.96 o 
 -18  22   2     1081.00     1126.30     35.95 o 
 -15  22   2      767.25      718.91     24.96 o 
 -12  22   2      392.24      320.52     20.97 o 
  -9  22   2     7500.26     7560.56     71.89 o 
  -6  22   2        2.64        1.00     19.97 o 
  -3  22   2        8.36       11.98     22.97 o 
   0  22   2       20.76       53.92     22.97 o 
   3  22   2       32.14        4.99     25.96 o 
   6  22   2       70.21      131.80     30.95 o 
 -26  23   2     1551.17     1607.57     44.93 o 
 -23  23   2     1723.54     1562.64     40.94 o 
 -20  23   2      650.92      583.12     26.96 o 
 -17  23   2     1340.25     1297.04     30.95 o 
 -14  23   2      242.97      272.59     19.97 o 
 -11  23   2     1681.20     1626.54     40.94 o 
  -8  23   2     4881.86     4506.18     57.91 o 
  -5  23   2      943.74     1064.39     32.95 o 
  -2  23   2        1.32        2.00     23.96 o 
   1  23   2      120.24      131.80     28.96 o 
   4  23   2        0.07        0.00     27.96 o 
 -25  24   2      297.50      264.60     37.94 o 
 -22  24   2      307.08      396.40     40.94 o 
 -19  24   2      217.94      314.52     50.92 o 
 -16  24   2     2028.49     2270.57     76.88 o 
 -13  24   2     1134.96     1129.29     35.95 o 
 -10  24   2       31.18       14.98     19.97 o 
  -7  24   2      898.41      929.59     25.96 o 
  -4  24   2     3499.48     3446.79     55.92 o 
  -1  24   2      905.46      895.65     45.93 o 
   2  24   2      134.82      132.80     28.96 o 
 -27  25   2      159.90      119.82     29.95 o 
 -24  25   2     1615.74     1509.72     42.94 o 
 -21  25   2      578.25      501.24     29.95 o 
 -18  25   2       90.44      163.75     43.93 o 
 -15  25   2     2871.59     3062.37     46.93 o 
 -12  25   2      841.16      871.68     26.96 o 
  -9  25   2      369.37      399.40     25.96 o 
  -6  25   2     2470.81     2174.71     39.94 o 
  -3  25   2     5999.52     6462.23    102.84 o 
   0  25   2     2775.70     3073.35     48.93 o 
 -26  26   2      738.21      636.04     37.94 o 
 -23  26   2     1117.28     1272.08     66.90 o 
 -20  26   2      385.67      344.48     25.96 o 
 -17  26   2      387.12      337.49     24.96 o 
 -14  26   2      719.60      701.94     33.95 o 
 -11  26   2      369.54      279.58     26.96 o 
  -8  26   2       10.49       10.98     22.97 o 
  -5  26   2     1347.57     1418.85     36.94 o 
  -2  26   2     1007.68     1098.34     36.94 o 
 -25  27   2      910.35     1097.34     48.93 o 
 -22  27   2      702.55      763.84     36.94 o 
 -19  27   2     2871.75     3016.44     69.89 o 
 -16  27   2      251.84      257.61     32.95 o 
 -13  27   2       47.97       50.92     29.95 o 
 -10  27   2      585.81      531.20     27.96 o 
  -7  27   2        9.45        0.00     27.96 o 
  -4  27   2        8.41       23.96     28.96 o 
 -21  28   2      254.50      406.39     34.95 o 
 -18  28   2      780.65      687.96     32.95 o 
 -15  28   2     1166.94     1192.20     36.94 o 
 -12  28   2      167.69      135.79     29.95 o 
  -9  28   2      335.28      318.52     27.96 o 
  -6  28   2       55.65       70.89     27.96 o 
 -20  29   2       77.48       89.86     31.95 o 
 -17  29   2      221.01      296.55     31.95 o 
 -14  29   2       18.01        0.00     33.95 o 
 -11  29   2        4.68        0.00     29.95 o 
  -8  29   2      327.80      204.69     35.95 o 
 -16  30   2       10.41       17.97     28.96 o 
 -13  30   2      610.98      619.06     34.95 o 
   0   0   3   181719.41   183350.67    827.75 o 
   1   1   3    16077.40    15717.23    115.82 o 
  -1   2   3      986.49     1018.46     16.97 o 
   2   2   3     9118.49     8875.58     96.85 o 
  -3   3   3     2261.47     1946.06     22.97 o 
   3   3   3     1411.79     1288.05     17.97 o 
  -5   4   3     2490.17     2533.17     21.97 o 
   1   4   3       24.91       66.90     22.97 o 
   4   4   3    23652.95    23120.03    147.78 o 
  -7   5   3     3864.64     3817.23     47.93 o 
  -4   5   3    18192.95    18021.74    127.81 o 
  -1   5   3    74720.53    76741.92    434.34 o 
   2   5   3       14.75       60.91      8.99 o 
   5   5   3       23.16       20.97     10.98 o 
  -9   6   3     8192.14     8902.54     86.87 o 
  -6   6   3     5000.17     4506.18     42.94 o 
  -3   6   3    54481.71    53879.51    290.56 o 
   0   6   3     3430.64     3500.71     41.94 o 
   3   6   3     1009.50      916.61     15.98 o 
   6   6   3      604.85      652.01     15.98 o 
 -11   7   3    35109.25    35696.01    219.67 o 
  -8   7   3      158.19      153.77     11.98 o 
  -5   7   3     1244.40      992.50     28.96 o 
  -2   7   3      177.05      194.71     10.98 o 
   1   7   3     3457.99     3704.40     44.93 o 
   4   7   3    16261.61    16297.35    100.85 o 
   7   7   3    12506.02    13549.50    120.82 o 
 -13   8   3      205.20      233.65     15.98 o 
 -10   8   3      856.37      776.82     16.97 o 
  -7   8   3       45.54       59.91      9.98 o 
  -4   8   3    12640.53    12962.39     88.87 o 
  -1   8   3     2701.19     2971.51     35.95 o 
   2   8   3    27772.76    27809.94    175.73 o 
   5   8   3      984.76      902.63     18.97 o 
   8   8   3     1005.76     1091.35     23.96 o 
 -15   9   3     4157.54     4548.12     39.94 o 
 -12   9   3     5342.45     5638.47     43.93 o 
  -9   9   3     7986.88     8174.64     63.90 o 
  -6   9   3     2426.14     2850.69     40.94 o 
  -3   9   3     5200.15     5874.11     54.92 o 
   0   9   3     2528.86     2660.98     24.96 o 
   3   9   3     1144.63      873.68     17.97 o 
   6   9   3     1363.24     1293.04     22.97 o 
   9   9   3       58.64       24.96     17.97 o 
 -17  10   3     1692.04     1707.42     24.96 o 
 -14  10   3     3898.47     4109.78     42.94 o 
 -11  10   3      332.00      392.41     15.98 o 
  -8  10   3     8132.35     8552.06     71.89 o 
  -5  10   3    29232.59    29424.50    182.72 o 
  -2  10   3    23279.85    24026.66    138.79 o 
   1  10   3     8200.24     8155.66     53.92 o 
   4  10   3     1712.98     1543.67     23.96 o 
   7  10   3     6564.95     6574.06     53.92 o 
  10  10   3      334.33      285.57     18.97 o 
 -19  11   3      231.40      222.66     18.97 o 
 -16  11   3     5123.92     4852.66     41.94 o 
 -13  11   3      457.64      486.26     17.97 o 
 -10  11   3     2479.85     2947.54     27.96 o 
  -7  11   3    26625.28    28183.37    170.74 o 
  -4  11   3    12358.70    12426.20     75.89 o 
  -1  11   3     8443.20     9193.09     62.90 o 
   2  11   3     2118.51     2254.59     27.96 o 
   5  11   3     4332.02     4402.34     48.93 o 
   8  11   3     1201.10     1060.40     23.96 o 
  11  11   3     2797.74     2641.01     39.94 o 
 -21  12   3     1780.62     1875.16     37.94 o 
 -18  12   3     2820.05     3092.32     35.95 o 
 -15  12   3      256.86      376.43     17.97 o 
 -12  12   3      285.54      341.48     15.98 o 
  -9  12   3    23035.88    21906.87    129.80 o 
  -3  12   3    16819.63    17187.00    110.83 o 
   0  12   3       48.42       63.90     11.98 o 
   3  12   3       34.92       27.96     13.98 o 
   6  12   3       11.58       13.98     16.97 o 
   9  12   3     1001.74     1038.43     27.96 o 
  12  12   3      985.11      982.51     24.96 o 
 -23  13   3      593.67      552.16     23.96 o 
 -20  13   3     1550.44     1487.75     27.96 o 
 -17  13   3      515.99      491.26     19.97 o 
 -14  13   3      721.26      878.67     21.97 o 
 -11  13   3     1217.22     1478.76     24.96 o 
  -8  13   3     9395.17     9179.12     87.87 o 
  -5  13   3      735.65      765.84     15.98 o 
  -2  13   3        0.98        1.00     12.98 o 
   1  13   3      144.42      115.82     14.98 o 
   4  13   3    17624.85    17812.06    125.81 o 
   7  13   3      792.94      910.62     23.96 o 
  10  13   3     2087.05     1912.11     31.95 o 
  13  13   3      149.71      129.80     23.96 o 
 -25  14   3        3.05       27.96     34.95 o 
 -22  14   3     6521.82     6614.99     68.90 o 
 -19  14   3     5101.64     5197.14     72.89 o 
 -16  14   3       68.60       50.92     18.97 o 
 -13  14   3     2767.25     2353.44     31.95 o 
 -10  14   3     4323.65     4602.04     42.94 o 
  -7  14   3    23458.88    23671.20    180.73 o 
  -4  14   3      498.23      503.24     16.97 o 
  -1  14   3     1921.84     1984.00     25.96 o 
   2  14   3      336.85      305.54     17.97 o 
   5  14   3    15051.21    15035.26    137.79 o 
   8  14   3     2957.07     2739.86     36.94 o 
  11  14   3       25.27       45.93     25.96 o 
  14  14   3     1241.90     1285.06     37.94 o 
 -27  15   3     1258.28     1228.14     34.95 o 
 -24  15   3      597.73      581.12     21.97 o 
 -21  15   3     1901.47     1830.23     81.88 o 
 -18  15   3      960.28      901.64     25.96 o 
 -15  15   3     2162.59     1791.29     25.96 o 
 -12  15   3      224.66      210.68     17.97 o 
  -9  15   3      257.59      220.67     13.98 o 
  -6  15   3     5532.99     5517.65     47.93 o 
  -3  15   3     1481.82     1435.83     24.96 o 
   0  15   3    12490.76    12208.53     89.86 o 
   3  15   3     5202.03     5542.62     50.92 o 
   6  15   3     1182.76     1043.42     24.96 o 
   9  15   3      301.77      250.62     29.95 o 
  12  15   3      196.45      219.67     28.96 o 
 -29  16   3       73.36       76.88     25.96 o 
 -26  16   3      674.24      677.97     26.96 o 
 -23  16   3     2375.63     2254.59     38.94 o 
 -20  16   3     3211.24     3384.88     52.92 o 
 -17  16   3     5064.65     4703.89     54.92 o 
 -14  16   3       47.83       49.92     16.97 o 
 -11  16   3    10094.41    10003.87     76.88 o 
  -8  16   3      651.74      713.92     17.97 o 
  -5  16   3     4183.80     4087.82     38.94 o 
  -2  16   3      404.89      385.42     16.97 o 
   1  16   3     5483.25     5793.24     54.92 o 
   4  16   3     1433.22     1472.77     33.95 o 
   7  16   3      462.59      373.44     22.97 o 
  10  16   3      101.64       91.86     24.96 o 
  13  16   3       42.99       53.92     25.96 o 
 -28  17   3       54.51       55.92     25.96 o 
 -25  17   3      112.34      108.84     25.96 o 
 -22  17   3      278.02      372.44     22.97 o 
 -19  17   3     7954.28     7529.61     78.88 o 
 -16  17   3     1029.78      874.68     26.96 o 
 -13  17   3     4359.79     4365.40     38.94 o 
 -10  17   3    13118.82    13212.02     89.86 o 
  -7  17   3     4806.59     4923.55     44.93 o 
  -4  17   3     2681.81     2669.96     31.95 o 
  -1  17   3     2423.65     2164.73     31.95 o 
   2  17   3     1769.88     1833.23     39.94 o 
   5  17   3     1412.03     1298.04     27.96 o 
   8  17   3      141.38      105.84     23.96 o 
  11  17   3     2838.25     3119.28     41.94 o 
 -27  18   3      198.76      251.62     31.95 o 
 -24  18   3       51.22       31.95     25.96 o 
 -21  18   3      913.70      870.68     26.96 o 
 -18  18   3     2182.06     2248.60     45.93 o 
 -15  18   3      900.77      899.64     23.96 o 
 -12  18   3     6661.06     6498.17     67.90 o 
  -9  18   3     3546.95     3681.43     33.95 o 
  -6  18   3      364.70      353.47     17.97 o 
  -3  18   3      592.64      459.31     18.97 o 
   0  18   3     1754.11     1529.69     33.95 o 
   3  18   3       80.36       51.92     20.97 o 
   6  18   3      866.45      778.82     26.96 o 
   9  18   3      898.71      956.55     28.96 o 
 -29  19   3       49.02       69.89     31.95 o 
 -26  19   3      735.75      713.92     30.95 o 
 -23  19   3     1245.89     1233.13     28.96 o 
 -20  19   3      433.43      440.33     28.96 o 
 -17  19   3      752.43      709.93     26.96 o 
 -14  19   3     2792.75     2473.26     32.95 o 
 -11  19   3       49.23       68.90     15.98 o 
  -8  19   3       78.84       57.91     16.97 o 
  -5  19   3    17301.87    16746.67    132.80 o 
  -2  19   3        1.08        8.99     18.97 o 
   1  19   3      252.73      315.52     22.97 o 
   4  19   3       12.74       31.95     23.96 o 
   7  19   3      163.19      136.79     27.96 o 
  10  19   3       20.38       65.90     29.95 o 
 -28  20   3      331.07      350.47     29.95 o 
 -25  20   3       16.43        0.00     28.96 o 
 -22  20   3       12.91        0.00     25.96 o 
 -19  20   3      398.37      325.51     24.96 o 
 -16  20   3     5969.10     6028.88     63.90 o 
 -13  20   3     4950.27     4673.93     78.88 o 
 -10  20   3     1006.40      999.49     23.96 o 
  -7  20   3     8212.38     8348.37     69.89 o 
  -4  20   3     4809.07     4603.04     78.88 o 
  -1  20   3     4632.95     4229.60     46.93 o 
   2  20   3      410.79      438.34     24.96 o 
   5  20   3      290.22      284.57     27.96 o 
   8  20   3      356.02      349.47     30.95 o 
 -27  21   3      747.61      835.74     32.95 o 
 -24  21   3     1049.01     1201.18     44.93 o 
 -21  21   3       94.42       80.88     27.96 o 
 -18  21   3       65.37       90.86     25.96 o 
 -15  21   3     5486.28     5220.10     57.91 o 
 -12  21   3     5771.40     5893.09     67.90 o 
  -9  21   3      861.92      858.70     22.97 o 
  -6  21   3     3770.72     3762.31     50.92 o 
  -3  21   3       16.73        4.99     19.97 o 
   0  21   3       17.12       27.96     25.96 o 
   3  21   3      122.47      118.82     26.96 o 
   6  21   3      214.28      255.61     27.96 o 
 -26  22   3     3049.66     3430.81     67.90 o 
 -23  22   3     1223.81     1365.93     36.94 o 
 -20  22   3        1.05      205.69     94.86 o 
 -17  22   3      113.72       94.86     26.96 o 
 -14  22   3     4878.12     5011.42     52.92 o 
 -11  22   3       41.43        7.99     19.97 o 
  -8  22   3      627.56      614.07     22.97 o 
  -5  22   3       32.12       41.94     20.97 o 
  -2  22   3     2733.38     2324.48     41.94 o 
   1  22   3      283.13      190.71     28.96 o 
   4  22   3      855.39     1114.31     28.96 o 
 -28  23   3       52.35       25.96     29.95 o 
 -25  23   3      250.70      250.62     39.94 o 
 -22  23   3     1335.95     1438.82     33.95 o 
 -19  23   3      460.88      513.22     27.96 o 
 -16  23   3      193.76      210.68     25.96 o 
 -13  23   3        2.79        6.99     17.97 o 
 -10  23   3     2072.49     2099.82     31.95 o 
  -7  23   3      633.36      616.07     21.97 o 
  -4  23   3     3503.73     3515.68     53.92 o 
  -1  23   3        2.36        0.00     23.96 o 
   2  23   3       41.22        0.00     28.96 o 
   5  23   3       50.49       39.94     28.96 o 
 -27  24   3     2667.76     2677.95     59.91 o 
 -24  24   3     1738.87     1782.30     48.93 o 
 -21  24   3     2906.82     3238.10     61.91 o 
 -18  24   3     1198.90     1384.91     83.87 o 
 -15  24   3     1471.50     1356.95     31.95 o 
 -12  24   3       58.90       63.90     22.97 o 
  -9  24   3     3545.23     3483.73     50.92 o 
  -6  24   3     2790.57     2725.88     41.94 o 
  -3  24   3      369.31      382.42     26.96 o 
   0  24   3      626.92      502.24     28.96 o 
   3  24   3      901.05      992.50     38.94 o 
 -26  25   3     1973.30     1942.06     60.91 o 
 -23  25   3     5840.26     6634.96    151.77 o 
 -20  25   3      519.41      523.21     34.95 o 
 -17  25   3       13.86        0.00     19.97 o 
 -14  25   3       36.17       18.97     24.96 o 
 -11  25   3       11.96        0.00     21.97 o 
  -8  25   3      649.77      559.15     29.95 o 
  -5  25   3       35.43       22.97     22.97 o 
  -2  25   3      232.45      219.67     27.96 o 
   1  25   3     3348.33     3665.46     73.89 o 
 -25  26   3     2041.98     2193.68     57.91 o 
 -22  26   3       78.85      241.63     90.86 o 
 -19  26   3      503.92      513.22     28.96 o 
 -16  26   3      582.59      641.03     25.96 o 
 -13  26   3      394.58      438.34     27.96 o 
 -10  26   3     1254.06     1271.08     36.94 o 
  -7  26   3      132.01       92.86     29.95 o 
  -4  26   3       44.51       91.86     28.96 o 
  -1  26   3      696.84      723.91     38.94 o 
 -24  27   3      809.08      833.74     44.93 o 
 -21  27   3        0.83       97.85     55.92 o 
 -18  27   3     1435.35     1501.73     49.92 o 
 -15  27   3      198.52      244.63     28.96 o 
 -12  27   3      509.31      452.32     34.95 o 
  -9  27   3      725.19      673.98     27.96 o 
  -6  27   3       67.82       45.93     28.96 o 
  -3  27   3      844.67      926.60     38.94 o 
 -23  28   3       10.02        0.00     34.95 o 
 -20  28   3     2339.17     2347.45     55.92 o 
 -17  28   3      109.80      134.80     34.95 o 
 -14  28   3      257.84      325.51     39.94 o 
 -11  28   3      329.83      257.61     26.96 o 
  -8  28   3       33.14       43.93     27.96 o 
  -5  28   3      693.11      836.73     37.94 o 
 -19  29   3       18.92        0.00     29.95 o 
 -16  29   3      166.03      146.78     32.95 o 
 -13  29   3        0.56        0.00     28.96 o 
 -10  29   3      265.37      296.55     32.95 o 
  -1   1   4     1085.15      876.67     19.97 o 
  -3   2   4     2397.04     2431.32     34.95 o 
   0   2   4     1974.67     1880.16     24.96 o 
  -5   3   4     9901.08     9283.96     93.86 o 
  -2   3   4    11412.97    11022.33    110.83 o 
   1   3   4      395.29      502.24     12.98 o 
  -7   4   4     2337.47     2057.89     21.97 o 
  -4   4   4      698.50      522.21     12.98 o 
  -1   4   4     4507.23     4605.03     61.91 o 
   2   4   4     1744.87     2016.95     25.96 o 
  -9   5   4     9005.86     8390.31     84.87 o 
  -6   5   4    11564.92    11116.19    131.80 o 
  -3   5   4    14894.98    14767.66    106.84 o 
   0   5   4     5286.21     5276.02     57.91 o 
   3   5   4       60.34       54.92      9.98 o 
 -11   6   4     8033.37     8262.50     63.90 o 
  -8   6   4    18318.00    18093.63    122.81 o 
  -5   6   4     3226.59     3212.14     40.94 o 
   1   6   4    17399.65    17393.69    110.83 o 
   4   6   4     1164.12     1321.00     17.97 o 
 -13   7   4     2750.30     2917.59     32.95 o 
 -10   7   4     9233.47     9893.04     98.85 o 
  -7   7   4     2994.21     2942.55     32.95 o 
  -4   7   4    22681.88    22323.24    140.79 o 
  -1   7   4    39206.08    38986.03    215.67 o 
   2   7   4    18241.93    17979.80    128.81 o 
   5   7   4     2970.90     3249.09     31.95 o 
 -15   8   4     3195.82     3397.86     34.95 o 
 -12   8   4     8770.43     9159.15     81.88 o 
  -9   8   4    18118.78    18720.68    121.82 o 
  -6   8   4     2169.95     2184.70     32.95 o 
  -3   8   4     6100.75     6640.96     70.89 o 
   0   8   4    10770.79    11112.19     87.87 o 
   3   8   4     4770.78     5216.11     41.94 o 
   6   8   4      379.40      381.42     20.97 o 
 -17   9   4      490.35      575.13     19.97 o 
 -14   9   4     3382.50     3495.71     47.93 o 
 -11   9   4     5131.07     5005.43     40.94 o 
  -8   9   4      179.49      143.78     11.98 o 
  -5   9   4     9539.91    10817.64     95.86 o 
  -2   9   4     2816.42     3111.29     30.95 o 
   1   9   4      313.36      421.36     13.98 o 
   4   9   4     7666.41     8216.57     74.89 o 
   7   9   4     1734.45     1697.43     25.96 o 
 -19  10   4     5261.26     5461.74     49.92 o 
 -16  10   4     4115.70     4859.65     48.93 o 
 -13  10   4     2761.35     3011.44     30.95 o 
 -10  10   4      502.49      513.22     15.98 o 
  -7  10   4     6555.49     7001.41     66.90 o 
  -4  10   4     2221.03     2552.14     26.96 o 
  -1  10   4    16078.46    16127.61    116.82 o 
   2  10   4     5838.63     5374.87     51.92 o 
   5  10   4      185.74      138.79     15.98 o 
   8  10   4       30.52       75.89     16.97 o 
 -21  11   4     2035.94     1814.26     29.95 o 
 -18  11   4     1178.50     1239.13     25.96 o 
 -15  11   4     1071.46     1260.09     26.96 o 
 -12  11   4     9210.73    10171.61     85.87 o 
  -9  11   4     1679.55     1776.31     24.96 o 
  -6  11   4    12660.20    13343.82     94.86 o 
  -3  11   4     1052.42     1018.46     16.97 o 
   0  11   4    11160.25    12323.36    106.84 o 
   3  11   4     1376.76     1378.91     21.97 o 
   6  11   4      537.85      541.18     17.97 o 
   9  11   4     2609.82     2726.88     31.95 o 
 -23  12   4     1180.15     1289.05     28.96 o 
 -20  12   4      660.50      661.00     34.95 o 
 -17  12   4      160.79      147.78     17.97 o 
 -14  12   4     6247.74     6841.65     51.92 o 
 -11  12   4     2693.58     2748.84     30.95 o 
  -8  12   4      902.73      705.93     16.97 o 
  -5  12   4    46641.73    43538.15    258.61 o 
  -2  12   4     9821.65    10829.62     92.86 o 
   1  12   4     1023.81      884.66     19.97 o 
   4  12   4     3437.82     3200.16     33.95 o 
   7  12   4     1888.19     1671.47     27.96 o 
  10  12   4      441.68      449.32     21.97 o 
 -25  13   4       14.59       29.95     26.96 o 
 -22  13   4        0.01        0.00     21.97 o 
 -19  13   4     2099.36     2149.75     41.94 o 
 -16  13   4     1281.54     1234.13     25.96 o 
 -13  13   4    10135.65     9987.89     73.89 o 
 -10  13   4     1209.48     1192.20     25.96 o 
  -7  13   4    16227.80    15972.84    148.77 o 
  -4  13   4     4931.20     5487.70     56.91 o 
  -1  13   4      737.89      834.74     17.97 o 
   2  13   4        0.64        0.00     15.98 o 
   5  13   4      653.93      657.01     19.97 o 
   8  13   4      596.01      616.07     20.97 o 
  11  13   4      863.85      819.76     24.96 o 
 -27  14   4      225.57      246.63     27.96 o 
 -24  14   4      962.73      968.54     25.96 o 
 -21  14   4     4863.67     4767.79     54.92 o 
 -18  14   4       11.68       40.94     21.97 o 
 -15  14   4       48.78       26.96     17.97 o 
 -12  14   4     1107.38     1149.26     41.94 o 
  -9  14   4      102.31      156.76     17.97 o 
  -6  14   4        9.35        1.00     16.97 o 
  -3  14   4      397.48      400.39     17.97 o 
   0  14   4     4325.12     4007.94     38.94 o 
   3  14   4     1175.64     1038.43     22.97 o 
   6  14   4     1220.69     1068.38     26.96 o 
   9  14   4     2201.41     2145.75     39.94 o 
  12  14   4      230.78      259.61     24.96 o 
 -29  15   4      728.15      706.93     37.94 o 
 -26  15   4        9.22       13.98     24.96 o 
 -23  15   4      123.55      105.84     23.96 o 
 -20  15   4      595.97      536.19     25.96 o 
 -17  15   4       62.16       50.92     20.97 o 
 -14  15   4    13955.59    14592.93    115.82 o 
 -11  15   4       85.99       42.94     12.98 o 
  -8  15   4     2307.34     2304.51     27.96 o 
  -5  15   4      266.20      321.51     14.98 o 
  -2  15   4     6908.77     7147.19     58.91 o 
   1  15   4      508.06      621.06     19.97 o 
   4  15   4     1803.72     1576.62     37.94 o 
   7  15   4       17.69        7.99     20.97 o 
  10  15   4      275.09      255.61     24.96 o 
  13  15   4      866.04      872.68     32.95 o 
 -28  16   4       19.70       31.95     25.96 o 
 -25  16   4      533.70      576.13     28.96 o 
 -22  16   4        0.20       10.98     27.96 o 
 -19  16   4     3621.51     3719.37     86.87 o 
 -16  16   4     5872.63     5744.31     55.92 o 
 -13  16   4      198.88      197.70     20.97 o 
 -10  16   4       10.19       18.97     11.98 o 
  -7  16   4     7859.48     7814.18     58.91 o 
  -4  16   4     1699.67     1730.38     32.95 o 
  -1  16   4     4557.57     4599.04     45.93 o 
   2  16   4     1447.75     1293.04     24.96 o 
   5  16   4     4976.87     4771.78     62.90 o 
   8  16   4      514.37      421.36     25.96 o 
  11  16   4      255.02      192.71     28.96 o 
 -27  17   4      762.79      787.81     29.95 o 
 -24  17   4      153.79      161.76     22.97 o 
 -21  17   4       55.05       71.89     53.92 o 
 -18  17   4     4174.57     3869.15     51.92 o 
 -15  17   4     3826.56     3389.87     38.94 o 
 -12  17   4      262.67      346.48     17.97 o 
  -9  17   4     8851.35     9003.38     83.87 o 
  -6  17   4     1677.95     1493.74     36.94 o 
  -3  17   4     2196.23     2088.84     30.95 o 
   0  17   4     1446.25     1288.05     26.96 o 
   3  17   4       41.64       62.90     20.97 o 
   6  17   4     3274.59     3176.20     46.93 o 
   9  17   4     1600.37     1510.71     37.94 o 
  12  17   4        1.49        0.00     27.96 o 
 -29  18   4      909.99      967.54     32.95 o 
 -26  18   4      585.67      656.01     27.96 o 
 -23  18   4      917.72      899.64     28.96 o 
 -20  18   4     1309.83     1392.89     27.96 o 
 -17  18   4     1767.89     1866.18     64.90 o 
 -14  18   4     2330.73     2160.73     31.95 o 
 -11  18   4     3552.81     3747.33     57.91 o 
  -8  18   4     3535.23     3653.47     57.91 o 
  -5  18   4     2094.66     2014.95     30.95 o 
  -2  18   4     3236.59     2994.47     36.94 o 
   1  18   4      372.24      327.50     20.97 o 
   4  18   4      102.00       99.85     20.97 o 
   7  18   4     4617.42     4302.49     64.90 o 
  10  18   4     2368.59     2512.20     53.92 o 
 -28  19   4        2.10        0.00     28.96 o 
 -25  19   4      649.80      687.96     28.96 o 
 -22  19   4      226.24      312.53     25.96 o 
 -19  19   4     2591.60     2693.93     60.91 o 
 -16  19   4     1398.48     1304.03     35.95 o 
 -13  19   4     1113.96     1011.47     23.96 o 
 -10  19   4     5110.32     5122.25     48.93 o 
  -7  19   4    10215.90     9863.08     86.87 o 
  -4  19   4      849.99      939.58     28.96 o 
  -1  19   4     1160.88     1014.47     23.96 o 
   2  19   4      664.22      635.04     23.96 o 
   5  19   4      439.40      359.46     25.96 o 
   8  19   4      857.01      847.72     28.96 o 
 -27  20   4      821.74      762.85     29.95 o 
 -24  20   4      118.01       58.91     43.93 o 
 -21  20   4       71.87       96.85     26.96 o 
 -18  20   4      429.29      493.25     26.96 o 
 -15  20   4     3996.85     3913.08     49.92 o 
 -12  20   4     2209.80     1900.13     47.93 o 
  -9  20   4     4161.45     4252.57     49.92 o 
  -6  20   4     1174.76     1263.09     29.95 o 
  -3  20   4      198.64      150.77     19.97 o 
   0  20   4      353.85      378.43     23.96 o 
   3  20   4      504.76      486.26     23.96 o 
   6  20   4      332.63      390.41     28.96 o 
   9  20   4      124.56      186.72     41.94 o 
 -26  21   4     2882.20     3191.17     63.90 o 
 -23  21   4       99.59      134.80     34.95 o 
 -20  21   4     7790.86     7929.01    104.84 o 
 -17  21   4    13990.29    14399.22    124.81 o 
 -14  21   4       16.50       18.97     18.97 o 
 -11  21   4       23.22        1.00     23.96 o 
  -8  21   4     4639.36     4286.52     53.92 o 
  -5  21   4     1925.86     1945.06     29.95 o 
  -2  21   4      121.05      167.75     21.97 o 
   1  21   4     1011.92      840.73     27.96 o 
   4  21   4       42.76       41.94     24.96 o 
   7  21   4      122.64      131.80     29.95 o 
 -28  22   4       15.06       31.95     29.95 o 
 -25  22   4      120.39      119.82     39.94 o 
 -22  22   4     1886.44     1787.30     42.94 o 
 -19  22   4     1683.93     1753.35     37.94 o 
 -16  22   4     1860.17     1785.30     32.95 o 
 -13  22   4      193.16      110.83     23.96 o 
 -10  22   4        2.75       14.98     21.97 o 
  -7  22   4      101.91      115.82     19.97 o 
  -4  22   4       91.00       92.86     22.97 o 
  -1  22   4     1281.59     1464.78     35.95 o 
   2  22   4      111.28      119.82     25.96 o 
   5  22   4      100.10      119.82     34.95 o 
 -27  23   4      127.45      160.76     35.95 o 
 -24  23   4     1186.58     1112.32     40.94 o 
 -21  23   4       11.91        0.00     33.95 o 
 -18  23   4     2566.66     2750.84     73.89 o 
 -15  23   4      394.78      465.30     27.96 o 
 -12  23   4      509.39      478.28     27.96 o 
  -9  23   4     3680.82     3469.75     50.92 o 
  -6  23   4     6036.25     5922.04     79.88 o 
  -3  23   4      773.33      742.88     30.95 o 
   0  23   4      648.66      572.13     31.95 o 
   3  23   4      218.67      303.54     27.96 o 
 -26  24   4       35.54      107.84     76.88 o 
 -23  24   4     2518.92     2309.51     56.91 o 
 -20  24   4     1107.34     1077.37     55.92 o 
 -17  24   4      996.24      943.57     71.89 o 
 -14  24   4      148.03      134.80     28.96 o 
 -11  24   4      602.37      563.15     24.96 o 
  -8  24   4      556.92      585.11     24.96 o 
  -5  24   4       12.04        0.00     23.96 o 
  -2  24   4      252.62      341.48     28.96 o 
   1  24   4       39.77       51.92     26.96 o 
 -25  25   4        8.31       35.95     40.94 o 
 -22  25   4     3541.94     3798.26    133.80 o 
 -19  25   4        0.11      121.82     63.90 o 
 -16  25   4        4.75       16.97     29.95 o 
 -13  25   4      652.89      604.09     31.95 o 
 -10  25   4     2351.53     2035.92     40.94 o 
  -7  25   4      169.34      153.77     28.96 o 
  -4  25   4      149.46      143.78     28.96 o 
  -1  25   4       19.26       71.89     31.95 o 
 -24  26   4       19.73        0.00     42.94 o 
 -21  26   4       96.76       57.91     31.95 o 
 -18  26   4       29.88       26.96     28.96 o 
 -15  26   4       68.28       96.85     28.96 o 
 -12  26   4      145.06      115.82     26.96 o 
  -9  26   4       56.77       26.96     27.96 o 
  -6  26   4      350.48      251.62     26.96 o 
  -3  26   4      138.64      100.85     27.96 o 
 -23  27   4      586.32      531.20     37.94 o 
 -20  27   4      101.74       74.89     28.96 o 
 -17  27   4      404.70      442.33     68.90 o 
 -14  27   4      282.89      308.53     33.95 o 
 -11  27   4        0.45        0.00     28.96 o 
  -8  27   4      182.31      165.75     28.96 o 
  -5  27   4        3.30       15.98     27.96 o 
 -22  28   4      423.14      541.18     38.94 o 
 -19  28   4       56.16       42.94     33.95 o 
 -16  28   4      131.04      128.81     27.96 o 
 -13  28   4       27.29       68.90     26.96 o 
 -10  28   4     1160.13     1092.35     37.94 o 
  -7  28   4       63.48       93.86     32.95 o 
 -18  29   4      148.74      211.68     38.94 o 
 -15  29   4       41.50      133.80     34.95 o 
 -12  29   4       35.05       20.97     33.95 o 
  -9  29   4       74.48       39.94     40.94 o 
   0   1   5        0.37        3.00     10.98 o 
  -2   2   5      269.59      234.65     12.98 o 
   1   2   5     1809.54     1802.27     24.96 o 
  -4   3   5     2147.68     2352.44     23.96 o 
  -1   3   5    28588.33    26825.43    199.70 o 
   2   3   5     4193.09     4036.89     53.92 o 
  -6   4   5    13713.17    13959.89    101.85 o 
  -3   4   5    15722.63    15359.77    117.82 o 
   0   4   5       14.69       38.94     11.98 o 
   3   4   5    24702.84    24678.67    150.77 o 
  -8   5   5    18081.34    17612.36    112.83 o 
  -5   5   5       45.62       36.94     10.98 o 
  -2   5   5     7583.88     7662.41     93.86 o 
   1   5   5      228.19      220.67     10.98 o 
   4   5   5       28.24       11.98     11.98 o 
 -10   6   5     4887.51     4823.70     51.92 o 
  -7   6   5     1399.03     1194.19     17.97 o 
  -4   6   5     2000.31     2108.81     25.96 o 
  -1   6   5    15068.17    15177.04    129.80 o 
   2   6   5     6887.22     7195.12     65.90 o 
   5   6   5    11343.63    12320.36     82.87 o 
 -12   7   5      210.37      241.63     15.98 o 
  -9   7   5     1358.28     1450.81     18.97 o 
  -6   7   5    12787.69    13339.82    132.80 o 
  -3   7   5     1818.99     2211.65     27.96 o 
   0   7   5     4628.78     4866.64     52.92 o 
   3   7   5     3092.54     3301.01     34.95 o 
   6   7   5    12103.40    12554.01    110.83 o 
 -14   8   5       55.52       59.91     14.98 o 
 -11   8   5     1528.93     1431.83     25.96 o 
  -8   8   5     1425.64     1398.88     17.97 o 
  -5   8   5    20006.51    21399.63    162.75 o 
  -2   8   5    19512.00    20603.84    172.74 o 
   1   8   5     2732.55     2715.89     27.96 o 
   4   8   5     1486.17     1388.90     23.96 o 
   7   8   5     1168.67     1217.16     22.97 o 
 -16   9   5     4383.28     4671.93     46.93 o 
 -13   9   5     1312.26     1109.32     26.96 o 
 -10   9   5       99.34       49.92     14.98 o 
  -7   9   5       49.39       36.94     11.98 o 
  -4   9   5    61735.92    65417.06    305.54 o 
  -1   9   5     3440.21     3249.09     30.95 o 
   2   9   5       16.83       70.89     11.98 o 
   5   9   5       14.14        0.00     13.98 o 
   8   9   5      140.12       81.88     17.97 o 
 -18  10   5     1043.34     1035.43     26.96 o 
 -15  10   5     1845.94     1984.00     29.95 o 
 -12  10   5    13020.35    12860.55    115.82 o 
  -9  10   5     9141.71     8888.55     61.91 o 
  -6  10   5     4755.61     5741.32     47.93 o 
  -3  10   5    12512.30    13141.12    117.82 o 
   0  10   5      700.17      744.87     16.97 o 
   3  10   5     1749.73     1963.03     30.95 o 
   6  10   5      240.07      256.61     16.97 o 
   9  10   5      250.09      199.70     19.97 o 
 -20  11   5      393.90      401.39     23.96 o 
 -17  11   5     3928.37     3494.71     50.92 o 
 -14  11   5    11902.61    12180.58    124.81 o 
 -11  11   5     1488.27     1436.83     26.96 o 
  -8  11   5        2.70        0.00     15.98 o 
  -5  11   5     5522.16     6138.71     51.92 o 
  -2  11   5        0.99        7.99     10.98 o 
   1  11   5     5285.69     5212.12     50.92 o 
   4  11   5     1563.54     1554.65     23.96 o 
   7  11   5     3345.68     3202.16     49.92 o 
  10  11   5      137.94      154.77     20.97 o 
 -22  12   5     1145.50     1221.15     25.96 o 
 -19  12   5     9073.42     9635.43     84.87 o 
 -16  12   5      493.82      538.19     21.97 o 
 -13  12   5      108.39      100.85     15.98 o 
 -10  12   5      599.36      535.19     17.97 o 
  -7  12   5      729.51      782.82     23.96 o 
  -4  12   5        2.13       52.92     15.98 o 
  -1  12   5      330.22      397.40     15.98 o 
   2  12   5        6.66        0.00     13.98 o 
   5  12   5      515.25      613.07     20.97 o 
   8  12   5     4913.88     4910.57     49.92 o 
  11  12   5       15.22        0.00     21.97 o 
 -24  13   5      568.10      570.14     23.96 o 
 -21  13   5     4034.34     3829.21     46.93 o 
 -18  13   5     4082.71     3902.10     51.92 o 
 -15  13   5     1010.86     1049.41     23.96 o 
 -12  13   5     1383.50     1442.82     27.96 o 
  -9  13   5        3.46       15.98     14.98 o 
  -6  13   5    25456.68    25684.15    202.69 o 
  -3  13   5     2255.07     2099.82     26.96 o 
   0  13   5    11820.10    12059.76     84.87 o 
   3  13   5        1.00        3.99     15.98 o 
   6  13   5      899.69      909.62     23.96 o 
   9  13   5     1030.82     1113.32     26.96 o 
  12  13   5     1265.38     1190.20     30.95 o 
 -26  14   5      519.38      427.35     23.96 o 
 -23  14   5      123.24      105.84     23.96 o 
 -20  14   5     3290.98     3279.04     49.92 o 
 -17  14   5      347.03      378.43     18.97 o 
 -14  14   5    21625.36    21639.27    142.78 o 
 -11  14   5     2480.20     2595.07     33.95 o 
  -8  14   5      109.25       86.87     15.98 o 
  -5  14   5     5388.11     5401.83     48.93 o 
  -2  14   5     4653.42     5031.39     63.90 o 
   1  14   5      180.92      230.65     16.97 o 
   4  14   5     1427.17     1199.19     24.96 o 
   7  14   5       13.18        8.99     19.97 o 
  10  14   5      113.61      142.78     23.96 o 
  13  14   5      556.91      510.23     26.96 o 
 -28  15   5      341.66      286.57     27.96 o 
 -25  15   5     2519.90     2379.40     39.94 o 
 -22  15   5     1681.89     1665.48     32.95 o 
 -19  15   5     1553.01     1445.81     41.94 o 
 -16  15   5    14088.28    14193.53    107.84 o 
 -13  15   5     2807.33     2595.07     42.94 o 
 -10  15   5      135.57      136.79     17.97 o 
  -7  15   5     5274.23     5362.89     46.93 o 
  -4  15   5      337.82      376.43     15.98 o 
  -1  15   5     4108.52     4003.94     40.94 o 
   2  15   5      232.78      207.69     16.97 o 
   5  15   5       12.51       15.98     19.97 o 
   8  15   5     2886.80     2997.47     51.92 o 
  11  15   5       46.65       31.95     24.96 o 
  14  15   5     2273.54     2252.59     48.93 o 
 -27  16   5      994.39     1100.34     28.96 o 
 -24  16   5      208.29      235.64     22.97 o 
 -21  16   5     6188.39     6530.12     61.91 o 
 -18  16   5       26.15        0.00     26.96 o 
 -15  16   5     3463.57     3277.04     61.91 o 
 -12  16   5     2386.33     2674.95     33.95 o 
  -9  16   5     4612.88     4850.66     48.93 o 
  -6  16   5     1398.07     1365.93     23.96 o 
  -3  16   5      444.91      494.25     18.97 o 
   0  16   5    14055.45    13337.83    103.84 o 
   3  16   5      224.09      297.55     20.97 o 
   6  16   5      862.04      980.52     25.96 o 
   9  16   5       56.29       39.94     25.96 o 
  12  16   5      875.31      772.83     28.96 o 
 -29  17   5      564.69      603.09     31.95 o 
 -26  17   5      949.36      913.62     25.96 o 
 -23  17   5      201.76      201.69     27.96 o 
 -20  17   5     6734.95     6852.64     83.87 o 
 -17  17   5      228.32      175.73     32.95 o 
 -14  17   5      119.04      142.78     18.97 o 
 -11  17   5     1821.51     2007.96     33.95 o 
  -8  17   5     2606.05     2487.24     31.95 o 
  -5  17   5     2043.34     1928.08     30.95 o 
  -2  17   5      541.17      469.29     20.97 o 
   1  17   5      144.02      149.77     20.97 o 
   4  17   5        9.22        0.00     20.97 o 
   7  17   5       13.22        0.00     26.96 o 
  10  17   5       92.70      133.80     26.96 o 
 -28  18   5       35.27       23.96     26.96 o 
 -25  18   5      612.08      568.14     26.96 o 
 -22  18   5     3700.08     3698.41     58.91 o 
 -19  18   5      191.37      283.57     69.89 o 
 -16  18   5     5595.73     4936.53     81.88 o 
 -13  18   5      943.13     1062.39     27.96 o 
 -10  18   5    34652.45    33425.44    257.61 o 
  -7  18   5     4009.72     4047.88     41.94 o 
  -4  18   5        4.08        6.99     19.97 o 
  -1  18   5     1189.22     1138.28     30.95 o 
   2  18   5     2058.64     2059.88     41.94 o 
   5  18   5       60.95       10.98     22.97 o 
   8  18   5      149.08      170.74     31.95 o 
  11  18   5      272.68      270.59     32.95 o 
 -27  19   5      793.09      910.62     32.95 o 
 -24  19   5      319.67      274.58     24.96 o 
 -21  19   5       86.71       80.88     22.97 o 
 -18  19   5     5279.34     5213.12     78.88 o 
 -15  19   5     1916.13     1996.98     41.94 o 
 -12  19   5     6448.42     6387.34     60.91 o 
  -9  19   5    35634.89    34819.34    232.65 o 
  -6  19   5     1077.12     1179.22     27.96 o 
  -3  19   5      706.85      613.07     22.97 o 
   0  19   5     2471.31     2490.23     34.95 o 
   3  19   5     3280.43     3225.12     48.93 o 
   6  19   5      110.17      199.70     26.96 o 
   9  19   5     1849.15     2148.75     55.92 o 
 -26  20   5      750.44      711.92     33.95 o 
 -23  20   5     2265.21     2211.65     39.94 o 
 -20  20   5        4.61        0.00     23.96 o 
 -17  20   5     1759.93     1886.15     32.95 o 
 -14  20   5        0.04        0.00     22.97 o 
 -11  20   5     4742.04     4692.90     54.92 o 
  -8  20   5     1073.98     1015.46     29.95 o 
  -5  20   5      517.26      474.28     22.97 o 
  -2  20   5      710.52      687.96     23.96 o 
   1  20   5      214.33      160.76     26.96 o 
   4  20   5       17.77       43.93     31.95 o 
   7  20   5        4.37        5.99     25.96 o 
 -28  21   5       27.36       47.93     33.95 o 
 -25  21   5      416.96      426.36     27.96 o 
 -22  21   5     1113.77     1071.38     32.95 o 
 -19  21   5      966.66      890.65     29.95 o 
 -16  21   5     1260.76     1282.06     39.94 o 
 -13  21   5     7227.48     7050.34     79.88 o 
 -10  21   5     2378.84     2100.82     32.95 o 
  -7  21   5     2171.69     2203.67     39.94 o 
  -4  21   5        1.31        9.98     20.97 o 
  -1  21   5        3.16       15.98     22.97 o 
   2  21   5       42.56       48.93     26.96 o 
   5  21   5       92.04       90.86     27.96 o 
 -27  22   5        4.17        0.00     28.96 o 
 -24  22   5     2520.81     2665.97     55.92 o 
 -21  22   5     3248.17     3083.34     52.92 o 
 -18  22   5        5.45      490.26    195.70 o 
 -15  22   5      399.96      396.40     48.93 o 
 -12  22   5      596.55      551.17     23.96 o 
  -9  22   5     2262.30     2198.67     34.95 o 
  -6  22   5      467.35      434.34     24.96 o 
  -3  22   5     2638.81     2654.98     58.91 o 
   0  22   5       77.57       48.93     26.96 o 
   3  22   5     1026.20      891.65     33.95 o 
 -26  23   5       12.31        0.00     35.95 o 
 -23  23   5       33.95      354.46    122.81 o 
 -20  23   5      408.69      487.26     49.92 o 
 -17  23   5     6894.77     6529.12     94.86 o 
 -14  23   5     2000.11     2082.85     37.94 o 
 -11  23   5      478.90      357.46     23.96 o 
  -8  23   5     1448.12     1437.83     32.95 o 
  -5  23   5       55.62       24.96     23.96 o 
  -2  23   5      817.28      862.70     33.95 o 
   1  23   5     1997.42     2034.92     52.92 o 
   4  23   5       97.56       22.97     36.94 o 
 -25  24   5     1394.94     1616.55     90.86 o 
 -22  24   5       26.05        0.00     30.95 o 
 -19  24   5     2795.22     2624.03     68.90 o 
 -16  24   5       44.27       31.95     26.96 o 
 -13  24   5      233.48      246.63     25.96 o 
 -10  24   5       61.45       49.92     30.95 o 
  -7  24   5      886.94      852.71     29.95 o 
  -4  24   5      227.53      229.65     26.96 o 
  -1  24   5       27.94        0.00     27.96 o 
   2  24   5      978.18     1168.23     40.94 o 
 -24  25   5      977.47     1004.48     39.94 o 
 -21  25   5     1380.13     1376.92     86.87 o 
 -18  25   5       51.02       60.91     29.95 o 
 -15  25   5       44.89       42.94     28.96 o 
 -12  25   5     2856.16     2617.04     44.93 o 
  -9  25   5     1237.18     1186.21     34.95 o 
  -6  25   5      481.97      562.15     26.96 o 
  -3  25   5      696.93      692.95     32.95 o 
   0  25   5     1186.52     1351.96     41.94 o 
 -23  26   5     4560.85     4521.16     92.86 o 
 -20  26   5        7.23      267.60    129.80 o 
 -17  26   5        6.43        0.00     27.96 o 
 -14  26   5       47.61       35.95     28.96 o 
 -11  26   5     1087.40      983.51     34.95 o 
  -8  26   5     1235.90     1208.17     36.94 o 
  -5  26   5      143.44      128.81     30.95 o 
  -2  26   5       95.51      157.76     33.95 o 
 -22  27   5     1424.70     1377.92     56.91 o 
 -19  27   5      207.28      160.76     29.95 o 
 -16  27   5       53.20       11.98     27.96 o 
 -13  27   5     2324.81     2497.22     55.92 o 
 -10  27   5       55.73       75.89     27.96 o 
  -7  27   5      391.64      400.39     28.96 o 
  -4  27   5      178.85      160.76     32.95 o 
 -21  28   5      591.93      566.14     38.94 o 
 -18  28   5       76.41       69.89     35.95 o 
 -15  28   5        2.60        0.00     27.96 o 
 -12  28   5       82.81      117.82     29.95 o 
  -9  28   5     3160.43     3192.17     68.90 o 
 -17  29   5      637.42      669.99     36.94 o 
 -14  29   5     2509.23     2726.88     59.91 o 
 -11  29   5      205.58      189.71     33.95 o 
   0   0   6     3164.09     2552.14     90.86 o 
   1   1   6     2745.95     2990.48     52.92 o 
  -1   2   6    12778.78    12428.20    112.83 o 
   2   2   6    15059.02    15405.70    127.81 o 
  -3   3   6     2428.33     2575.10     24.96 o 
   0   3   6     3935.38     4342.43     60.91 o 
   3   3   6     1301.26     1316.01     18.97 o 
  -5   4   6       75.05      100.85     11.98 o 
  -2   4   6    15181.43    14531.02    144.78 o 
   1   4   6    23494.02    23432.56    163.75 o 
   4   4   6      645.26      690.95     15.98 o 
  -7   5   6     7885.11     7917.03     57.91 o 
  -4   5   6     1267.02     1200.18     17.97 o 
  -1   5   6      227.82      287.57     17.97 o 
   2   5   6    17019.29    17542.47    118.82 o 
   5   5   6     1832.82     1926.09     25.96 o 
  -9   6   6      479.63      509.23     17.97 o 
  -6   6   6       24.15      104.84     11.98 o 
  -3   6   6     7560.68     8592.00    104.84 o 
   0   6   6      230.78      147.78     14.98 o 
   3   6   6    10073.91    10168.62     70.89 o 
   6   6   6      654.14      710.92     20.97 o 
 -11   7   6    14943.29    15557.47    135.79 o 
  -8   7   6    26650.87    28981.17    187.72 o 
  -5   7   6      394.96      351.47     12.98 o 
  -2   7   6     2260.44     2339.46     30.95 o 
   1   7   6      727.62      996.49     16.97 o 
   4   7   6      469.47      507.23     14.98 o 
   7   7   6       29.87       31.95     14.98 o 
 -13   8   6        0.85        7.99     13.98 o 
 -10   8   6      519.93      770.83     18.97 o 
  -7   8   6     4451.63     4731.84     43.93 o 
  -4   8   6      551.90      740.88     16.97 o 
  -1   8   6     4083.34     4536.14     43.93 o 
   2   8   6     3832.43     3842.19     40.94 o 
   5   8   6     2338.35     2462.28     29.95 o 
   8   8   6       57.78       27.96     19.97 o 
 -15   9   6     2275.87     2249.60     28.96 o 
 -12   9   6     4002.37     4078.83     44.93 o 
  -9   9   6     9395.35    10117.70     86.87 o 
  -6   9   6     1313.55     1541.67     21.97 o 
  -3   9   6     7780.97     9201.08     72.89 o 
   0   9   6     2904.76     3107.30     30.95 o 
   3   9   6       57.51       64.90     13.98 o 
   6   9   6     1430.98     1299.04     26.96 o 
   9   9   6     1225.61     1337.98     26.96 o 
 -17  10   6     3034.16     3001.46     35.95 o 
 -14  10   6      974.10      923.60     25.96 o 
 -11  10   6      240.61      185.72     17.97 o 
  -8  10   6     3255.81     3650.48     40.94 o 
  -5  10   6     2598.98     3119.28     34.95 o 
  -2  10   6      522.80      534.19     14.98 o 
   1  10   6      291.10      266.60     14.98 o 
   4  10   6     3266.06     3296.01     33.95 o 
   7  10   6      309.53      366.45     18.97 o 
  10  10   6     1337.28     1348.96     26.96 o 
 -19  11   6    11853.03    12333.35    109.83 o 
 -16  11   6     5517.09     5439.77     50.92 o 
 -13  11   6     4723.05     4758.80     44.93 o 
 -10  11   6     3559.80     3411.84     33.95 o 
  -7  11   6     7033.77     7858.11     77.88 o 
  -4  11   6      816.95      966.54     20.97 o 
  -1  11   6     2099.60     1937.07     26.96 o 
   2  11   6     2592.02     2484.24     29.95 o 
   5  11   6      440.49      356.46     17.97 o 
   8  11   6     1736.19     1787.30     38.94 o 
  11  11   6     3185.55     2967.51     44.93 o 
 -21  12   6      945.94      958.55     24.96 o 
 -18  12   6      447.65      502.24     22.97 o 
 -15  12   6     4763.91     4834.69     47.93 o 
 -12  12   6       82.72      162.75     14.98 o 
  -9  12   6      967.78     1004.48     23.96 o 
  -6  12   6      282.03      260.61     15.98 o 
  -3  12   6    15268.06    15405.70    136.79 o 
   0  12   6     1246.07     1106.33     21.97 o 
   3  12   6     3631.16     3765.30     49.92 o 
   6  12   6     1466.45     1457.80     25.96 o 
   9  12   6     1265.60     1324.00     24.96 o 
  12  12   6     1008.53     1094.34     30.95 o 
 -23  13   6      582.76      568.14     23.96 o 
 -20  13   6      205.55      267.60     26.96 o 
 -17  13   6     2606.57     2643.00     42.94 o 
 -14  13   6      404.53      300.55     18.97 o 
 -11  13   6     7625.85     7529.61     55.92 o 
  -8  13   6      823.26      852.71     21.97 o 
  -5  13   6     1152.99     1058.40     22.97 o 
  -2  13   6     1960.84     1906.12     26.96 o 
   1  13   6     1804.25     1901.12     26.96 o 
   4  13   6     4600.83     4244.58     46.93 o 
   7  13   6     3940.43     3748.33     59.91 o 
  10  13   6     1775.40     1828.23     35.95 o 
  13  13   6      174.33      198.70     26.96 o 
 -25  14   6       30.77        0.00     26.96 o 
 -22  14   6      170.86      220.67     25.96 o 
 -19  14   6     4937.34     4602.04     70.89 o 
 -16  14   6      176.87      209.68     21.97 o 
 -13  14   6      322.47      370.44     18.97 o 
 -10  14   6      157.44      122.81     16.97 o 
  -7  14   6     4055.04     4016.92     38.94 o 
  -4  14   6     7319.26     7544.59     62.90 o 
  -1  14   6       45.81       54.92     16.97 o 
   2  14   6      446.08      417.37     18.97 o 
   5  14   6     5869.73     5635.48     62.90 o 
   8  14   6      460.51      449.32     25.96 o 
  11  14   6      180.59      181.73     23.96 o 
  14  14   6     1961.29     1927.09     45.93 o 
 -27  15   6       21.43        3.00     25.96 o 
 -24  15   6      614.59      523.21     26.96 o 
 -21  15   6     2149.29     2157.74     36.94 o 
 -18  15   6     2905.94     2712.90     48.93 o 
 -15  15   6     4309.92     4158.71     58.91 o 
 -12  15   6       96.94      110.83     19.97 o 
  -9  15   6     2789.04     2781.79     31.95 o 
  -6  15   6    10941.66    11384.78     91.86 o 
  -3  15   6     7922.88     7530.61     92.86 o 
   0  15   6     1383.87     1254.10     27.96 o 
   3  15   6      320.47      307.53     19.97 o 
   6  15   6       35.65       12.98     21.97 o 
   9  15   6     2505.78     2528.18     41.94 o 
  12  15   6      940.01     1052.41     35.95 o 
 -26  16   6      358.98      397.40     26.96 o 
 -23  16   6      177.01      155.76     24.96 o 
 -20  16   6       48.17       41.94     29.95 o 
 -17  16   6      460.44      392.41     22.97 o 
 -14  16   6      111.84      136.79     19.97 o 
 -11  16   6     7788.31     7541.59     71.89 o 
  -8  16   6     5492.66     5808.21     56.91 o 
  -5  16   6     1579.77     1625.54     28.96 o 
  -2  16   6     2176.90     2213.65     33.95 o 
   1  16   6       10.22        0.00     18.97 o 
   4  16   6     2569.76     2584.09     38.94 o 
   7  16   6       46.93       29.95     24.96 o 
  10  16   6     1755.22     1570.62     38.94 o 
 -28  17   6        2.38       18.97     32.95 o 
 -25  17   6       33.36       26.96     26.96 o 
 -22  17   6     1209.90     1190.20     30.95 o 
 -19  17   6      315.32      258.61     25.96 o 
 -16  17   6     7748.89     7666.40     76.88 o 
 -13  17   6     4377.33     3996.95     44.93 o 
 -10  17   6     3879.40     3538.65     42.94 o 
  -7  17   6     6631.90     6797.72     62.90 o 
  -4  17   6     3556.15     3391.87     41.94 o 
  -1  17   6        0.79        3.00     18.97 o 
   2  17   6      370.87      339.49     21.97 o 
   5  17   6      612.26      643.03     23.96 o 
   8  17   6     1346.81     1493.74     38.94 o 
  11  17   6       84.84       13.98     29.95 o 
 -27  18   6      168.45      221.66     28.96 o 
 -24  18   6      671.90      698.94     28.96 o 
 -21  18   6      271.84      293.56     28.96 o 
 -18  18   6     1119.28     1011.47     27.96 o 
 -15  18   6     4048.85     4009.93     64.90 o 
 -12  18   6    10957.90    10727.77    112.83 o 
  -9  18   6     4964.08     4989.45     62.90 o 
  -6  18   6     1145.93     1031.44     24.96 o 
  -3  18   6      297.51      325.51     20.97 o 
   0  18   6     1289.95     1249.11     26.96 o 
   3  18   6     1189.43     1130.29     25.96 o 
   6  18   6      675.05      755.86     30.95 o 
   9  18   6     1193.53     1078.37     38.94 o 
 -26  19   6      330.15      357.46     32.95 o 
 -23  19   6      929.98      917.61     31.95 o 
 -20  19   6      468.72      448.32     23.96 o 
 -17  19   6     7184.98     7100.26     71.89 o 
 -14  19   6       49.02       64.90     23.96 o 
 -11  19   6     4569.89     4251.57     47.93 o 
  -8  19   6     1792.64     1981.00     43.93 o 
  -5  19   6      662.81      598.10     22.97 o 
  -2  19   6     5835.62     5756.29     72.89 o 
   1  19   6      408.12      473.28     23.96 o 
   4  19   6     1841.36     1892.14     46.93 o 
   7  19   6     4251.89     4289.51     80.88 o 
 -28  20   6     1813.20     2016.95     48.93 o 
 -25  20   6      486.53      466.29     27.96 o 
 -22  20   6     1352.89     1385.90     66.90 o 
 -19  20   6        1.61        1.00     23.96 o 
 -16  20   6      694.55      680.97     89.86 o 
 -13  20   6     2657.06     2845.70     41.94 o 
 -10  20   6     3990.55     4089.81     52.92 o 
  -7  20   6      244.68      251.62     22.97 o 
  -4  20   6       30.37       20.97     24.96 o 
  -1  20   6      170.83      181.73     25.96 o 
   2  20   6      209.75      135.79     24.96 o 
   5  20   6       30.08       85.87     26.96 o 
   8  20   6      238.83      297.55     34.95 o 
 -27  21   6        0.02       31.95     34.95 o 
 -24  21   6       69.14      206.69     63.90 o 
 -21  21   6      245.25      545.18    129.80 o 
 -18  21   6     1160.23     1103.33     33.95 o 
 -15  21   6     3827.48     3525.67     47.93 o 
 -12  21   6      743.43      632.04     27.96 o 
  -9  21   6       14.51        3.99     21.97 o 
  -6  21   6      720.76      785.81     27.96 o 
  -3  21   6     1211.11     1174.22     27.96 o 
   0  21   6        0.64       21.97     24.96 o 
   3  21   6      187.87      179.73     29.95 o 
   6  21   6      416.69      395.40     36.94 o 
 -26  22   6      138.12      119.82     35.95 o 
 -23  22   6     1034.02     1119.31     99.85 o 
 -20  22   6     1402.56     1413.86     38.94 o 
 -17  22   6      187.98      159.76     28.96 o 
 -14  22   6       50.58       33.95     25.96 o 
 -11  22   6      472.24      415.37     27.96 o 
  -8  22   6      634.32      558.16     24.96 o 
  -5  22   6       67.80       36.94     27.96 o 
  -2  22   6       15.37       17.97     28.96 o 
   1  22   6       89.13       76.88     33.95 o 
   4  22   6     1216.96     1291.05     43.93 o 
 -25  23   6     1265.76     1247.11     42.94 o 
 -22  23   6     1191.26     1024.45     45.93 o 
 -19  23   6      754.97      770.83     40.94 o 
 -16  23   6     1914.04     1890.14     44.93 o 
 -13  23   6       66.11       14.98     26.96 o 
 -10  23   6     2540.15     2293.53     41.94 o 
  -7  23   6     1133.07     1113.32     30.95 o 
  -4  23   6       19.86        8.99     28.96 o 
  -1  23   6       76.25       59.91     30.95 o 
   2  23   6     1635.26     1790.29     49.92 o 
 -24  24   6     1119.91     1283.06    129.80 o 
 -21  24   6        4.36        0.00     34.95 o 
 -18  24   6      442.91      634.04     77.88 o 
 -15  24   6     1514.78     1567.63     38.94 o 
 -12  24   6       79.06       93.86     28.96 o 
  -9  24   6      269.95      179.73     31.95 o 
  -6  24   6      910.18      876.67     38.94 o 
  -3  24   6      424.07      400.39     32.95 o 
   0  24   6       23.10        0.00     29.95 o 
 -23  25   6      216.93      359.46     82.87 o 
 -20  25   6       19.50        0.00     41.94 o 
 -17  25   6      666.35      711.92     32.95 o 
 -14  25   6     1018.13      856.70     35.95 o 
 -11  25   6      301.15      289.56     34.95 o 
  -8  25   6      178.42      205.69     28.96 o 
  -5  25   6     1942.32     2039.91     50.92 o 
  -2  25   6      373.83      377.43     33.95 o 
 -22  26   6       28.77        0.00     35.95 o 
 -19  26   6     1870.64     1854.20     50.92 o 
 -16  26   6      782.09      741.88     33.95 o 
 -13  26   6     2997.66     2997.47     60.91 o 
 -10  26   6     1646.43     1463.79     39.94 o 
  -7  26   6       96.42      137.79     27.96 o 
  -4  26   6        0.93        0.00     32.95 o 
 -21  27   6      865.29     1086.36    101.85 o 
 -18  27   6      111.13      118.82     31.95 o 
 -15  27   6       17.10        0.00     30.95 o 
 -12  27   6     1707.41     1777.31     46.93 o 
  -9  27   6     1057.83     1133.29     37.94 o 
  -6  27   6      542.39      579.12     50.92 o 
 -20  28   6      321.35      269.59     35.95 o 
 -17  28   6     1511.11     1779.31     47.93 o 
 -14  28   6       65.31       49.92     30.95 o 
 -11  28   6      393.69      340.49     44.93 o 
  -8  28   6      678.62      573.13     41.94 o 
  -1   1   7      216.83      353.47     18.97 o 
  -3   2   7      668.33      867.69     21.97 o 
   0   2   7      613.31      582.12     14.98 o 
  -5   3   7     1777.66     1781.31     21.97 o 
  -2   3   7     1351.64     1834.23     24.96 o 
   1   3   7      261.96      263.60     15.98 o 
  -7   4   7      217.14      149.77     11.98 o 
  -4   4   7     2491.59     2842.70     37.94 o 
  -1   4   7     3557.17     4370.39     52.92 o 
   2   4   7     9945.12    10199.57     71.89 o 
  -9   5   7    25869.11    26389.08    235.64 o 
  -6   5   7     4178.34     4500.19     40.94 o 
  -3   5   7     2269.98     2499.22     30.95 o 
   0   5   7     7171.08     7354.88     68.90 o 
   3   5   7     1057.17     1196.19     19.97 o 
 -11   6   7      440.35      574.13     16.97 o 
  -8   6   7     5209.51     5642.47     50.92 o 
  -5   6   7     2310.75     2498.22     28.96 o 
  -2   6   7    15979.11    16175.53    145.78 o 
   1   6   7     8509.99     9089.25     76.88 o 
   4   6   7     2912.27     2916.59     31.95 o 
 -13   7   7     7271.30     7161.17     57.91 o 
 -10   7   7     2077.74     2074.86     29.95 o 
  -7   7   7     7291.31     8347.37     69.89 o 
  -4   7   7     8091.02     8166.65     69.89 o 
  -1   7   7     3353.94     3086.33     40.94 o 
   2   7   7       17.34        9.98     12.98 o 
   5   7   7     1342.35     1294.04     20.97 o 
 -15   8   7     2504.99     2570.11     29.95 o 
 -12   8   7       45.12       43.93     13.98 o 
  -9   8   7    12167.53    12734.74    118.82 o 
  -6   8   7     3755.51     3653.47     38.94 o 
  -3   8   7     9031.13     9249.01     84.87 o 
   0   8   7      390.97      340.49     17.97 o 
   3   8   7    10724.55    10851.59     94.86 o 
   6   8   7      188.55      265.60     16.97 o 
 -17   9   7     3120.15     3046.39     37.94 o 
 -14   9   7     1725.82     1698.43     25.96 o 
 -11   9   7     3914.07     4066.85     39.94 o 
  -8   9   7     1215.20     1064.39     20.97 o 
  -5   9   7     1322.26     1616.56     25.96 o 
  -2   9   7        0.56        8.99     13.98 o 
   1   9   7     5875.93     6041.86     59.91 o 
   4   9   7     4769.94     4684.91     41.94 o 
   7   9   7     1594.37     1414.86     24.96 o 
 -19  10   7        9.51        3.00     20.97 o 
 -16  10   7      124.91      171.74     19.97 o 
 -13  10   7      298.67      297.55     15.98 o 
 -10  10   7      235.04      271.59     13.98 o 
  -7  10   7       20.43        7.99     13.98 o 
  -4  10   7       12.37       27.96     12.98 o 
  -1  10   7     1903.43     1693.44     25.96 o 
   2  10   7     1843.49     1731.38     24.96 o 
   5  10   7     3254.35     3176.20     44.93 o 
   8  10   7     2669.33     2616.04     46.93 o 
 -21  11   7     3367.51     3249.09     48.93 o 
 -18  11   7     2236.74     2043.91     47.93 o 
 -15  11   7     1829.68     1821.25     41.94 o 
 -12  11   7     2293.91     2140.76     28.96 o 
  -9  11   7     1517.62     1554.65     25.96 o 
  -6  11   7      188.79      133.80     17.97 o 
  -3  11   7      983.45      949.56     27.96 o 
   0  11   7        1.35       18.97     13.98 o 
   3  11   7     2766.19     2559.13     27.96 o 
   6  11   7       50.25       53.92     19.97 o 
   9  11   7      249.02      286.57     21.97 o 
 -23  12   7     1556.24     1757.34     38.94 o 
 -20  12   7      394.03      414.37     25.96 o 
 -17  12   7     8375.55     8587.01     96.85 o 
 -14  12   7     1731.35     1717.40     37.94 o 
 -11  12   7     3145.85     2976.50     34.95 o 
  -8  12   7     2348.43     2647.00     33.95 o 
  -5  12   7     3955.31     3728.36     44.93 o 
  -2  12   7     2177.41     2017.95     32.95 o 
   1  12   7     4689.37     4787.76     44.93 o 
   4  12   7      184.33      146.78     18.97 o 
   7  12   7     1093.35      999.49     24.96 o 
  10  12   7     5139.79     5518.65     74.89 o 
 -25  13   7      391.29      381.42     24.96 o 
 -22  13   7     2154.32     2311.50     36.94 o 
 -19  13   7     5213.75     5276.02     57.91 o 
 -16  13   7      462.67      438.34     22.97 o 
 -13  13   7      691.02      746.87     19.97 o 
 -10  13   7     2005.26     1962.03     27.96 o 
  -7  13   7       39.64       26.96     14.98 o 
  -4  13   7     1745.45     1725.39     29.95 o 
  -1  13   7      159.44      160.76     14.98 o 
   2  13   7     1132.57     1212.17     25.96 o 
   5  13   7     2536.43     2652.99     39.94 o 
   8  13   7     2647.53     2526.18     42.94 o 
  11  13   7    18403.78    19089.13    245.63 o 
 -27  14   7       80.73       48.93     32.95 o 
 -24  14   7     2280.71     2376.41     44.93 o 
 -21  14   7     1454.64     1366.93     29.95 o 
 -18  14   7     3750.55     3881.13     52.92 o 
 -15  14   7    12256.97    12220.52    110.83 o 
 -12  14   7      227.25      246.63     19.97 o 
  -9  14   7      146.11      145.78     17.97 o 
  -6  14   7      599.18      582.12     19.97 o 
  -3  14   7     2059.85     1942.06     41.94 o 
   0  14   7      186.79      211.68     19.97 o 
   3  14   7      719.11      831.74     25.96 o 
   6  14   7     1653.85     1659.49     28.96 o 
   9  14   7      361.42      420.36     26.96 o 
  12  14   7       73.74       84.87     26.96 o 
 -26  15   7      663.19      684.96     25.96 o 
 -23  15   7        1.54        1.00     25.96 o 
 -20  15   7      930.83      870.68     26.96 o 
 -17  15   7     3637.23     3480.74     50.92 o 
 -14  15   7        0.08        0.00     18.97 o 
 -11  15   7       17.74        3.00     18.97 o 
  -8  15   7       25.91        3.99     16.97 o 
  -5  15   7    11364.45    11226.02     90.86 o 
  -2  15   7      737.54      775.83     21.97 o 
   1  15   7       11.76        1.00     16.97 o 
   4  15   7     6809.49     6719.84     69.89 o 
   7  15   7       13.58        0.00     22.97 o 
  10  15   7      277.66      186.72     29.95 o 
  13  15   7        2.07        2.00     27.96 o 
 -28  16   7       17.98        4.99     27.96 o 
 -25  16   7       16.88        6.99     25.96 o 
 -22  16   7      176.23      153.77     25.96 o 
 -19  16   7     5100.70     5003.43     51.92 o 
 -16  16   7       42.36       43.93     22.97 o 
 -13  16   7     2057.04     1834.23     34.95 o 
 -10  16   7     5263.58     4953.51     50.92 o 
  -7  16   7      411.64      447.32     20.97 o 
  -4  16   7      181.20      159.76     18.97 o 
  -1  16   7       61.54       40.94     17.97 o 
   2  16   7        3.95        0.00     21.97 o 
   5  16   7     5827.14     5932.03     74.89 o 
   8  16   7        0.60        0.00     28.96 o 
  11  16   7     1489.58     1520.70     42.94 o 
 -27  17   7     2332.65     2279.55     49.92 o 
 -24  17   7     1262.61     1246.12     35.95 o 
 -21  17   7       31.29       21.97     23.96 o 
 -18  17   7        3.30       10.98     20.97 o 
 -15  17   7       20.12        1.00     23.96 o 
 -12  17   7     2116.10     2208.66     34.95 o 
  -9  17   7       99.51      129.80     22.97 o 
  -6  17   7     9009.94     8665.89     76.88 o 
  -3  17   7       79.94      102.84     21.97 o 
   0  17   7     4230.06     4230.60     57.91 o 
   3  17   7     1466.22     1488.75     32.95 o 
   6  17   7      308.84      313.53     25.96 o 
   9  17   7        1.90        1.00     26.96 o 
 -26  18   7     2051.26     2112.80     47.93 o 
 -23  18   7      711.16      812.77     68.90 o 
 -20  18   7      480.08      412.38     22.97 o 
 -17  18   7     1115.41     1139.28     36.94 o 
 -14  18   7     6787.79     6375.36     68.90 o 
 -11  18   7     9453.15     9273.97    109.83 o 
  -8  18   7      154.52      213.68     21.97 o 
  -5  18   7      613.66      568.14     21.97 o 
  -2  18   7       33.16       13.98     22.97 o 
   1  18   7      537.57      507.23     21.97 o 
   4  18   7      345.17      310.53     26.96 o 
   7  18   7     5580.30     5503.68    103.84 o 
  10  18   7      505.64      627.05     52.92 o 
 -25  19   7       31.54       41.94     33.95 o 
 -22  19   7       22.47       13.98     25.96 o 
 -19  19   7       13.16      142.78     78.88 o 
 -16  19   7     3163.05     3035.41     56.91 o 
 -13  19   7      163.74      134.80     24.96 o 
 -10  19   7     1505.48     1584.60     41.94 o 
  -7  19   7     2670.59     2620.04     41.94 o 
  -4  19   7     2080.35     2030.93     35.95 o 
  -1  19   7       19.15        1.00     23.96 o 
   2  19   7      524.58      538.19     25.96 o 
   5  19   7      957.09      922.60     27.96 o 
   8  19   7      594.19      585.11     46.93 o 
 -27  20   7      836.93      804.78     33.95 o 
 -24  20   7      435.80      498.25     31.95 o 
 -21  20   7       46.96      103.84     50.92 o 
 -18  20   7     1200.40     1168.23     39.94 o 
 -15  20   7      557.52      594.10     24.96 o 
 -12  20   7    10953.30    10535.07     98.85 o 
  -9  20   7     2971.20     2984.49     41.94 o 
  -6  20   7      435.56      505.24     23.96 o 
  -3  20   7        0.02        1.00     23.96 o 
   0  20   7     3501.09     3593.56     60.91 o 
   3  20   7      947.93     1094.34     38.94 o 
   6  20   7     2935.77     3144.24     63.90 o 
 -26  21   7      518.72      551.17     40.94 o 
 -23  21   7     1073.91     1050.41     35.95 o 
 -20  21   7      213.69      140.79     26.96 o 
 -17  21   7      443.45      496.25     43.93 o 
 -14  21   7      325.21      266.60     27.96 o 
 -11  21   7      639.68      536.19     24.96 o 
  -8  21   7     2170.15     2058.89     36.94 o 
  -5  21   7      156.67      116.82     24.96 o 
  -2  21   7      358.58      392.41     26.96 o 
   1  21   7      245.91      250.62     31.95 o 
   4  21   7       21.80       36.94     34.95 o 
 -25  22   7      162.86      153.77     32.95 o 
 -22  22   7      268.57      460.30     96.85 o 
 -19  22   7      123.28      131.80     29.95 o 
 -16  22   7      872.00      961.55     29.95 o 
 -13  22   7      516.07      426.36     23.96 o 
 -10  22   7     6930.44     6907.55     96.85 o 
  -7  22   7      288.78      246.63     25.96 o 
  -4  22   7      225.13      265.60     24.96 o 
  -1  22   7      365.98      469.29     33.95 o 
   2  22   7      140.82      111.83     36.94 o 
 -24  23   7      366.18      443.33     51.92 o 
 -21  23   7     1981.97     1961.03     50.92 o 
 -18  23   7     1321.10     1301.03     35.95 o 
 -15  23   7        6.47        5.99     27.96 o 
 -12  23   7     8063.68     8199.60     83.87 o 
  -9  23   7      610.18      676.98     25.96 o 
  -6  23   7      107.59       79.88     24.96 o 
  -3  23   7      294.13      281.57     27.96 o 
   0  23   7       44.43       57.91     33.95 o 
 -23  24   7      107.86       96.85     34.95 o 
 -20  24   7      431.27      470.29     32.95 o 
 -17  24   7        1.54        0.00     30.95 o 
 -14  24   7      726.76      657.01     41.94 o 
 -11  24   7     5963.23     5380.86     76.88 o 
  -8  24   7     3045.03     3272.05     64.90 o 
  -5  24   7      661.24      727.90     30.95 o 
  -2  24   7       27.76        0.00     32.95 o 
   1  24   7        3.47        9.98     35.95 o 
 -22  25   7       49.11       45.93     33.95 o 
 -19  25   7       34.11        4.99     27.96 o 
 -16  25   7      156.71      131.80     28.96 o 
 -13  25   7        1.13        0.00     28.96 o 
 -10  25   7       64.61      133.80     38.94 o 
  -7  25   7     2110.59     2374.41     61.91 o 
  -4  25   7        4.89        0.00     34.95 o 
  -1  25   7      468.14      466.29     40.94 o 
 -21  26   7        2.16       56.91     38.94 o 
 -18  26   7      210.71      305.54     69.89 o 
 -15  26   7      312.13      151.77     29.95 o 
 -12  26   7     2213.20     2117.80     93.86 o 
  -9  26   7     1540.43     1600.58     47.93 o 
  -6  26   7     1095.81     1072.38     45.93 o 
 -20  27   7      133.75      215.67     46.93 o 
 -17  27   7      418.20      562.15     37.94 o 
 -14  27   7      272.92      154.77     39.94 o 
 -11  27   7      133.73      215.67     31.95 o 
  -8  27   7       24.85        0.00     29.95 o 
 -16  28   7        0.23        0.00     35.95 o 
 -13  28   7        0.00        0.00     32.95 o 
 -10  28   7     1487.18     1757.34    117.82 o 
   0   1   8    11366.03    11278.94     87.87 o 
  -2   2   8    11952.85    12604.94    157.76 o 
   1   2   8     4375.93     5003.43     44.93 o 
  -4   3   8     7733.70     7842.14     77.88 o 
  -1   3   8     2300.06     2831.72     38.94 o 
   2   3   8      792.55      817.76     21.97 o 
  -6   4   8    10120.08    11052.28     90.86 o 
  -3   4   8    11399.78    12880.52    143.78 o 
   0   4   8     7381.15     8335.39     62.90 o 
   3   4   8    15066.76    16306.34    164.75 o 
  -8   5   8     1890.95     2231.62     28.96 o 
  -5   5   8      651.72      629.05     17.97 o 
  -2   5   8      474.33      629.05     18.97 o 
   1   5   8      549.68      649.02     19.97 o 
   4   5   8     1806.36     2076.86     37.94 o 
 -10   6   8      418.91      343.48     16.97 o 
  -7   6   8    16316.40    17131.09    162.75 o 
  -4   6   8     8972.30     9669.38     81.88 o 
  -1   6   8     2730.17     3229.12     42.94 o 
   2   6   8     1302.46     1477.76     24.96 o 
   5   6   8      914.22     1194.19     22.97 o 
 -12   7   8     1252.71     1343.97     26.96 o 
  -9   7   8      688.89      713.92     18.97 o 
  -6   7   8        0.00        1.00     10.98 o 
  -3   7   8       23.03       47.93     17.97 o 
   0   7   8     1633.85     1814.26     32.95 o 
   3   7   8    21903.84    22038.67     95.86 o 
   6   7   8      278.27      316.52     17.97 o 
 -14   8   8      221.70      273.59     19.97 o 
 -11   8   8     4666.51     4661.95     43.93 o 
  -8   8   8      611.00      643.03     18.97 o 
  -5   8   8      704.38      610.08     21.97 o 
  -2   8   8     8206.07     8603.99     93.86 o 
   1   8   8    11755.94    10975.40    112.83 o 
   4   8   8       16.55       78.88     13.98 o 
   7   8   8      519.21      565.15     21.97 o 
 -16   9   8      239.25      225.66     21.97 o 
 -13   9   8     1203.21     1133.29     23.96 o 
 -10   9   8     1770.82     1730.38     26.96 o 
  -7   9   8      469.60      526.20     15.98 o 
  -4   9   8      343.45      271.59     17.97 o 
  -1   9   8     3200.34     3443.79     51.92 o 
   2   9   8      253.24      246.63     15.98 o 
   5   9   8     5896.05     5729.33     54.92 o 
   8   9   8     7844.08     8009.88     94.86 o 
 -18  10   8       86.59       45.93     20.97 o 
 -15  10   8     9652.11     9396.79     78.88 o 
 -12  10   8      801.85      861.70     20.97 o 
  -9  10   8     3140.75     2973.50     30.95 o 
  -6  10   8      727.90      773.83     22.97 o 
  -3  10   8      452.06      458.31     18.97 o 
   0  10   8     2694.81     2741.85     32.95 o 
   3  10   8     1242.23     1070.38     20.97 o 
   6  10   8    12256.06    12771.68    109.83 o 
   9  10   8      238.61      171.74     19.97 o 
 -20  11   8     3197.97     3034.41     42.94 o 
 -17  11   8     4176.25     3928.06     72.89 o 
 -14  11   8      544.41      578.13     20.97 o 
 -11  11   8     6841.57     6562.07     58.91 o 
  -8  11   8     2466.39     2408.36     30.95 o 
  -5  11   8     9993.19    10521.09     89.86 o 
  -2  11   8      579.62      656.01     23.96 o 
   1  11   8      431.17      442.33     15.98 o 
   4  11   8     2478.28     2373.41     32.95 o 
   7  11   8      148.14      121.82     22.97 o 
  10  11   8     4606.43     4644.97     72.89 o 
 -22  12   8     3307.08     3141.25     50.92 o 
 -19  12   8     1870.41     1848.20     29.95 o 
 -16  12   8        0.05        4.99     20.97 o 
 -13  12   8     2805.55     2775.80     34.95 o 
 -10  12   8     6081.82     6186.64     54.92 o 
  -7  12   8      964.68      896.64     23.96 o 
  -4  12   8       17.93       38.94     21.97 o 
  -1  12   8      650.61      681.97     22.97 o 
   2  12   8     7556.03     7287.98     65.90 o 
   5  12   8     1254.23     1318.01     34.95 o 
   8  12   8     1777.51     1875.16     36.94 o 
  11  12   8    10823.05    10675.85    142.78 o 
 -24  13   8      528.75      560.15     25.96 o 
 -21  13   8      223.40      259.61     35.95 o 
 -18  13   8      207.33      229.65     25.96 o 
 -15  13   8      611.82      533.19     20.97 o 
 -12  13   8       18.21       15.98     16.97 o 
  -9  13   8     1963.66     2005.97     29.95 o 
  -6  13   8    14629.62    14463.12    136.79 o 
  -3  13   8     2725.57     2781.79     42.94 o 
   0  13   8      309.60      365.45     16.97 o 
   3  13   8      578.86      571.14     22.97 o 
   6  13   8     6342.77     6189.64     76.88 o 
   9  13   8     5505.73     5649.46     99.85 o 
  12  13   8        8.00        7.99     34.95 o 
 -26  14   8     1693.12     1764.33     43.93 o 
 -23  14   8     4177.21     4108.79     57.91 o 
 -20  14   8        0.54       63.90     46.93 o 
 -17  14   8     1076.71     1038.43     30.95 o 
 -14  14   8      427.12      286.57     23.96 o 
 -11  14   8     2116.06     2152.74     39.94 o 
  -8  14   8     2350.42     2393.38     47.93 o 
  -5  14   8     9895.73     9263.99    102.84 o 
  -2  14   8      377.56      245.63     28.96 o 
   1  14   8     4986.84     4487.21     46.93 o 
   4  14   8     2388.84     2610.05     43.93 o 
   7  14   8     1386.25     1406.87     32.95 o 
  10  14   8      678.14      665.99     41.94 o 
  13  14   8      285.97      360.45     30.95 o 
 -25  15   8     1481.40     1535.68     37.94 o 
 -22  15   8      197.07      227.66     23.96 o 
 -19  15   8      414.77      345.48     23.96 o 
 -16  15   8      111.17       99.85     20.97 o 
 -13  15   8     2050.98     2093.83     35.95 o 
 -10  15   8      665.26      531.20     22.97 o 
  -7  15   8     9732.51     9218.06    117.82 o 
  -4  15   8     2780.82     2708.90     43.93 o 
  -1  15   8     3235.93     3085.33     39.94 o 
   2  15   8     2445.93     2379.40     36.94 o 
   5  15   8      332.60      388.41     23.96 o 
   8  15   8       85.06       80.88     25.96 o 
  11  15   8       69.86       87.87     34.95 o 
 -27  16   8       79.06       79.88     32.95 o 
 -24  16   8       11.59        1.00     26.96 o 
 -21  16   8     7020.36     7195.12    103.84 o 
 -18  16   8       27.95       31.95     23.96 o 
 -15  16   8     2732.94     2602.06     44.93 o 
 -12  16   8     1985.29     2006.96     33.95 o 
  -9  16   8        1.77       15.98     20.97 o 
  -6  16   8    11139.25    10298.42     89.86 o 
  -3  16   8     4526.74     4516.17     53.92 o 
   0  16   8     1962.63     1798.28     29.95 o 
   3  16   8     2239.57     2290.54     37.94 o 
   6  16   8     1194.44     1278.07     34.95 o 
   9  16   8      174.88      157.76     26.96 o 
 -26  17   8     1661.81     1635.53     43.93 o 
 -23  17   8      211.85      261.60     29.95 o 
 -20  17   8     2252.12     2514.20     49.92 o 
 -17  17   8       42.68       52.92     20.97 o 
 -14  17   8      265.61      194.71     25.96 o 
 -11  17   8     2101.29     1805.27     43.93 o 
  -8  17   8       17.74       31.95     20.97 o 
  -5  17   8    18009.44    17147.06    113.83 o 
  -2  17   8      125.11       79.88     22.97 o 
   1  17   8     1945.04     1877.16     38.94 o 
   4  17   8     1168.67     1112.32     29.95 o 
   7  17   8     2643.62     2641.01     55.92 o 
  10  17   8     1162.35     1280.06     41.94 o 
 -25  18   8       45.98       46.93     29.95 o 
 -22  18   8      812.79      882.66     39.94 o 
 -19  18   8       21.44        1.00     22.97 o 
 -16  18   8      339.97      322.51     31.95 o 
 -13  18   8      627.40      535.19     23.96 o 
 -10  18   8     3322.68     2860.67     41.94 o 
  -7  18   8      199.04      158.76     20.97 o 
  -4  18   8      184.55      208.68     22.97 o 
  -1  18   8      183.96      172.74     25.96 o 
   2  18   8      161.86      128.81     24.96 o 
   5  18   8     4633.56     4923.55     82.87 o 
   8  18   8      614.39      657.01     50.92 o 
 -27  19   8      767.68      856.70     44.93 o 
 -24  19   8      145.25       88.87     29.95 o 
 -21  19   8        0.45       16.97     25.96 o 
 -18  19   8     2360.81     2169.72     47.93 o 
 -15  19   8       32.14       11.98     24.96 o 
 -12  19   8      145.17      189.71     23.96 o 
  -9  19   8     5482.95     4987.46    115.82 o 
  -6  19   8     2075.23     2052.90     36.94 o 
  -3  19   8      111.47       89.86     27.96 o 
   0  19   8     1564.30     1553.65     36.94 o 
   3  19   8      533.48      626.05     27.96 o 
   6  19   8     2258.70     2282.55     82.87 o 
 -26  20   8      237.55      236.64     32.95 o 
 -23  20   8      101.71       60.91     26.96 o 
 -20  20   8      343.62      358.46     30.95 o 
 -17  20   8     3777.66     3881.13     59.91 o 
 -14  20   8       28.70       55.92     27.96 o 
 -11  20   8      224.08      198.70     24.96 o 
  -8  20   8     3510.02     3249.09     53.92 o 
  -5  20   8     1059.28      926.60     27.96 o 
  -2  20   8      509.65      612.07     28.96 o 
   1  20   8       96.03       70.89     24.96 o 
   4  20   8       24.02        4.99     29.95 o 
 -25  21   8       97.21      129.80     29.95 o 
 -22  21   8      757.80      735.89     31.95 o 
 -19  21   8        0.17        1.00     31.95 o 
 -16  21   8      296.17      248.62     30.95 o 
 -13  21   8       29.23       67.90     26.96 o 
 -10  21   8     1125.38     1304.03     37.94 o 
  -7  21   8     3800.92     3443.79     66.90 o 
  -4  21   8       79.41       61.91     26.96 o 
  -1  21   8      747.58      759.85     36.94 o 
   2  21   8        8.30        1.00     34.95 o 
   5  21   8      225.01      286.57     42.94 o 
 -24  22   8      471.72      497.25     34.95 o 
 -21  22   8     1365.89     1327.99     63.90 o 
 -18  22   8     2596.99     2767.81     49.92 o 
 -15  22   8      733.23      721.91     27.96 o 
 -12  22   8      117.22       75.89     24.96 o 
  -9  22   8      801.13      651.02     32.95 o 
  -6  22   8        7.71       48.93     23.96 o 
  -3  22   8       17.61        1.00     32.95 o 
   0  22   8      279.47      318.52     35.95 o 
   3  22   8      118.01      109.83     37.94 o 
 -23  23   8       36.42       15.98     35.95 o 
 -20  23   8       52.12        1.00     36.94 o 
 -17  23   8      421.74      430.35     28.96 o 
 -14  23   8       38.76       16.97     25.96 o 
 -11  23   8     4381.46     4186.67     67.90 o 
  -8  23   8     1728.92     1686.45    108.84 o 
  -5  23   8      203.63      200.70     33.95 o 
  -2  23   8      405.21      383.42     36.94 o 
   1  23   8      361.23      330.50     41.94 o 
 -22  24   8      368.24      447.32     36.94 o 
 -19  24   8      189.59      237.64     27.96 o 
 -16  24   8        9.36        0.00     27.96 o 
 -13  24   8     2111.39     2083.85     48.93 o 
 -10  24   8     1426.67     1083.36     37.94 o 
  -7  24   8        5.15        1.00     32.95 o 
  -4  24   8     2119.96     2321.49     63.90 o 
  -1  24   8      300.45      418.37     44.93 o 
 -21  25   8      232.28      210.68     42.94 o 
 -18  25   8      114.76      123.81     30.95 o 
 -15  25   8     2284.36     2406.36     67.90 o 
 -12  25   8     2333.96     2290.54     64.90 o 
  -9  25   8     1033.56     1013.47     33.95 o 
  -6  25   8       15.87        0.00     31.95 o 
  -3  25   8      548.86      674.98     39.94 o 
 -20  26   8     2958.87     3169.21     82.87 o 
 -17  26   8       24.51       21.97     34.95 o 
 -14  26   8       92.01       36.94     31.95 o 
 -11  26   8     1505.69     1592.59     51.92 o 
  -8  26   8      294.44      390.41     38.94 o 
  -5  26   8       70.96       55.92     35.95 o 
 -19  27   8      346.86      218.67     46.93 o 
 -16  27   8       73.26       30.95     31.95 o 
 -13  27   8      250.95      243.63     33.95 o 
 -10  27   8      517.84      544.18     38.94 o 
   0   0   9    26830.38    28079.53    378.43 o 
   1   1   9     6929.81     6966.46     76.88 o 
  -1   2   9     3645.35     3768.30     43.93 o 
   2   2   9     4130.64     4696.90     60.91 o 
  -3   3   9     7539.65     7460.72     81.88 o 
   0   3   9     3603.31     3840.19     49.92 o 
   3   3   9      162.37      103.84     16.97 o 
  -5   4   9       31.59       65.90     14.98 o 
  -2   4   9     5458.87     5663.43     60.91 o 
   1   4   9       92.77      106.84     14.98 o 
   4   4   9     1838.85     1732.38     26.96 o 
  -7   5   9     7183.01     7479.69     78.88 o 
  -4   5   9     2265.27     2198.67     30.95 o 
  -1   5   9     6416.77     6776.75     75.89 o 
   2   5   9     1082.44     1228.14     23.96 o 
   5   5   9     1219.47     1048.41     22.97 o 
  -9   6   9      588.46      462.30     18.97 o 
  -6   6   9     1959.36     2203.67     29.95 o 
  -3   6   9     2893.01     3076.35     47.93 o 
   0   6   9     2948.08     2733.86     43.93 o 
   3   6   9     2498.45     2325.48     33.95 o 
   6   6   9     1734.31     1677.46     24.96 o 
 -11   7   9       72.74       63.90     15.98 o 
  -8   7   9     2967.79     2904.61     35.95 o 
  -5   7   9      146.37      155.76     16.97 o 
  -2   7   9      758.40      676.98     23.96 o 
   1   7   9        0.00       15.98     20.97 o 
   4   7   9      134.87      138.79     16.97 o 
   7   7   9       44.84       35.95     16.97 o 
 -13   8   9     2344.31     2181.70     30.95 o 
 -10   8   9      224.10      188.71     16.97 o 
  -7   8   9       95.97      160.76     15.98 o 
  -4   8   9     1078.12     1027.45     26.96 o 
  -1   8   9      505.47      677.97     21.97 o 
   2   8   9       25.79       27.96     17.97 o 
   5   8   9     1474.25     1569.63     26.96 o 
   8   8   9      131.89      172.74     18.97 o 
 -15   9   9    13035.72    13204.03    107.84 o 
 -12   9   9     2239.90     2250.60     28.96 o 
  -9   9   9      280.23      280.58     18.97 o 
  -6   9   9     9323.47     8915.51     70.89 o 
  -3   9   9        5.13        5.99     22.97 o 
   0   9   9     7679.04     8202.59     84.87 o 
   3   9   9      752.80      718.91     18.97 o 
   6   9   9       13.67        4.99     19.97 o 
   9   9   9      375.18      313.53     20.97 o 
 -17  10   9     2375.40     2279.55     33.95 o 
 -14  10   9      662.86      585.12     21.97 o 
 -11  10   9     1816.28     1784.30     25.96 o 
  -8  10   9     6905.74     6929.52     60.91 o 
  -5  10   9     1910.34     1775.31     32.95 o 
  -2  10   9     4070.76     3899.10     47.93 o 
   1  10   9       15.69       23.96     21.97 o 
   4  10   9       22.45       32.95     20.97 o 
   7  10   9     8691.29     8585.01     84.87 o 
  10  10   9      531.10      559.15     25.96 o 
 -19  11   9       49.93       46.93     21.97 o 
 -16  11   9      400.53      414.37     23.96 o 
 -13  11   9     3425.53     3390.87     36.94 o 
 -10  11   9      287.81      278.58     17.97 o 
  -7  11   9     5889.62     5914.05     61.91 o 
  -4  11   9     1284.43     1100.34     23.96 o 
  -1  11   9     5765.04     5687.40     63.90 o 
   2  11   9    12380.75    12562.00    106.84 o 
   5  11   9     3325.16     3308.00     39.94 o 
   8  11   9        7.34        0.00     23.96 o 
  11  11   9     2614.13     2481.25     49.92 o 
 -21  12   9      560.53      644.03     61.91 o 
 -18  12   9      543.66      555.16     25.96 o 
 -15  12   9     1059.17     1115.31     28.96 o 
 -12  12   9     2239.67     2307.51     36.94 o 
  -9  12   9     2243.67     2195.68     32.95 o 
  -6  12   9     4049.91     3619.53     59.91 o 
  -3  12   9       93.35      128.81     23.96 o 
   0  12   9     2535.47     2593.08     40.94 o 
   3  12   9      185.46      191.71     21.97 o 
   6  12   9        8.47       22.97     21.97 o 
   9  12   9     1286.06     1288.05     34.95 o 
  12  12   9     1610.70     1532.68     42.94 o 
 -23  13   9       21.59        0.00     23.96 o 
 -20  13   9       12.54        3.00     23.96 o 
 -17  13   9      161.02      201.69     22.97 o 
 -14  13   9     3693.76     3713.38     42.94 o 
 -11  13   9      629.08      692.95     21.97 o 
  -8  13   9      204.57      113.83     21.97 o 
  -5  13   9     2526.18     2276.56     42.94 o 
  -2  13   9     1286.51     1192.20     29.95 o 
   1  13   9    23729.04    23042.15    187.72 o 
   4  13   9        6.71       42.94     19.97 o 
   7  13   9      638.25      591.11     25.96 o 
  10  13   9        0.62        0.00     27.96 o 
  13  13   9     1315.42     1465.78     39.94 o 
 -25  14   9      563.12      533.19     29.95 o 
 -22  14   9      109.07      119.82     27.96 o 
 -19  14   9      633.60      551.17     24.96 o 
 -16  14   9     3013.27     2953.53     49.92 o 
 -13  14   9      737.34      618.07     23.96 o 
 -10  14   9     1309.97     1220.15     27.96 o 
  -7  14   9        0.28        1.00     23.96 o 
  -4  14   9     4436.84     4538.14     75.89 o 
  -1  14   9        8.13        2.00     21.97 o 
   2  14   9      278.04      316.52     21.97 o 
   5  14   9       67.19       55.92     25.96 o 
   8  14   9       44.21       46.93     23.96 o 
  11  14   9     1982.56     2005.97     49.92 o 
 -27  15   9     1218.85     1241.12     63.90 o 
 -24  15   9      367.44      341.48     28.96 o 
 -21  15   9      107.40      122.81     23.96 o 
 -18  15   9       25.96        2.00     21.97 o 
 -15  15   9     2826.93     2770.81     40.94 o 
 -12  15   9     3394.67     3313.99     47.93 o 
  -9  15   9      275.71      263.60     22.97 o 
  -6  15   9       84.85      103.84     27.96 o 
  -3  15   9    12601.03    11243.99    125.81 o 
   0  15   9     7634.66     7571.55     98.85 o 
   3  15   9      545.63      486.26     21.97 o 
   6  15   9      642.00      587.11     25.96 o 
   9  15   9      304.03      298.55     33.95 o 
  12  15   9      741.30      735.89     55.92 o 
 -26  16   9     2168.87     2169.72     48.93 o 
 -23  16   9       79.87       48.93     25.96 o 
 -20  16   9     3166.08     2998.46     72.89 o 
 -17  16   9        4.06        2.00     21.97 o 
 -14  16   9      910.35      854.71     26.96 o 
 -11  16   9     2286.11     2124.79     45.93 o 
  -8  16   9     2547.24     2172.71     51.92 o 
  -5  16   9     1969.58     1973.02     52.92 o 
  -2  16   9      758.65      908.63     33.95 o 
   1  16   9      392.34      392.41     21.97 o 
   4  16   9       73.56       58.91     24.96 o 
   7  16   9     1335.36     1309.02     35.95 o 
  10  16   9      157.79       83.87     28.96 o 
 -25  17   9      963.97     1025.45     34.95 o 
 -22  17   9     1536.22     1455.80     37.94 o 
 -19  17   9      343.02      309.53     30.95 o 
 -16  17   9       40.25       16.97     24.96 o 
 -13  17   9     5404.30     5259.05     71.89 o 
 -10  17   9     1579.95     1853.20     35.95 o 
  -7  17   9     2836.56     2546.15     49.92 o 
  -4  17   9     4228.15     4110.78     66.90 o 
  -1  17   9       36.40       13.98     21.97 o 
   2  17   9       14.92        1.00     32.95 o 
   5  17   9     3684.68     3900.10     78.88 o 
   8  17   9      406.91      392.41     53.92 o 
 -24  18   9       48.10       24.96     29.95 o 
 -21  18   9      167.36      149.77     31.95 o 
 -18  18   9       11.39        0.00     25.96 o 
 -15  18   9     2140.28     2073.86     42.94 o 
 -12  18   9       95.87       62.90     23.96 o 
  -9  18   9       60.10       56.91     27.96 o 
  -6  18   9      521.74      655.01     32.95 o 
  -3  18   9      104.65       46.93     29.95 o 
   0  18   9       70.21       44.93     26.96 o 
   3  18   9     1195.58     1123.30     47.93 o 
   6  18   9      116.72       57.91     30.95 o 
 -26  19   9        6.08        0.00     34.95 o 
 -23  19   9      203.77      218.67     36.94 o 
 -20  19   9     1601.04     1626.54     35.95 o 
 -17  19   9        0.33        1.00     30.95 o 
 -14  19   9      317.15      288.56     26.96 o 
 -11  19   9     4906.56     4906.58     59.91 o 
  -8  19   9      304.88      233.65     29.95 o 
  -5  19   9      298.31      202.69     43.93 o 
  -2  19   9      300.16      291.56     25.96 o 
   1  19   9       22.41       19.97     29.95 o 
   4  19   9      599.95      646.02     56.91 o 
   7  19   9        3.92       31.95     43.93 o 
 -25  20   9       12.40      186.72    129.80 o 
 -22  20   9      540.22      577.13     33.95 o 
 -19  20   9      227.22      258.61     28.96 o 
 -16  20   9      737.07      773.83     30.95 o 
 -13  20   9       53.44       43.93     26.96 o 
 -10  20   9       30.93        0.00     23.96 o 
  -7  20   9        0.04        2.00     38.94 o 
  -4  20   9     1073.41      985.51     36.94 o 
  -1  20   9      274.25      356.46     32.95 o 
   2  20   9      533.16      577.13     74.89 o 
   5  20   9      987.19     1012.47     45.93 o 
 -24  21   9      187.70      296.55     33.95 o 
 -21  21   9      875.91      838.73     34.95 o 
 -18  21   9      276.78      253.62     31.95 o 
 -15  21   9       10.86        2.00     25.96 o 
 -12  21   9      118.74      123.81     29.95 o 
  -9  21   9       60.86       53.92     28.96 o 
  -6  21   9        4.69       12.98     29.95 o 
  -3  21   9       50.98       33.95     36.94 o 
   0  21   9     1378.51     1354.95     49.92 o 
   3  21   9        0.02       15.98     35.95 o 
 -23  22   9      550.84      630.05     50.92 o 
 -20  22   9     2113.01     2260.58     55.92 o 
 -17  22   9      452.93      454.31     27.96 o 
 -14  22   9        0.81        1.00     27.96 o 
 -11  22   9      147.61       58.91     31.95 o 
  -8  22   9      146.99       86.87     33.95 o 
  -5  22   9       39.36       92.86     32.95 o 
  -2  22   9     4058.09     3983.97     97.85 o 
   1  22   9      911.02      875.68     71.89 o 
 -22  23   9     2153.94     2196.68     55.92 o 
 -19  23   9       94.73       86.87     30.95 o 
 -16  23   9       49.42       59.91     28.96 o 
 -13  23   9       77.02       23.96     35.95 o 
 -10  23   9       15.89        1.00     31.95 o 
  -7  23   9        0.00       23.96     32.95 o 
  -4  23   9     1566.07     1701.43     55.92 o 
  -1  23   9      754.95      851.71     44.93 o 
 -21  24   9      289.28      330.50     39.94 o 
 -18  24   9       50.77        0.00     30.95 o 
 -15  24   9        6.27        1.00     34.95 o 
 -12  24   9     1150.74     1097.34     42.94 o 
  -9  24   9      494.64      501.24     49.92 o 
  -6  24   9      125.50      111.83     32.95 o 
  -3  24   9     2249.18     2694.92     75.89 o 
 -20  25   9     1103.76     1352.95     48.93 o 
 -17  25   9      433.02      452.32     38.94 o 
 -14  25   9       28.03       92.86     51.92 o 
 -11  25   9      127.49       59.91     38.94 o 
  -8  25   9      640.10      560.15     36.94 o 
  -5  25   9       23.24       32.95     42.94 o 
 -19  26   9       76.07       65.90     40.94 o 
 -16  26   9      537.43      601.09     42.94 o 
 -13  26   9     1351.91     1198.19     56.91 o 
 -10  26   9      630.86      620.06     43.93 o 
  -7  26   9       37.99        5.99     33.95 o 
 -15  27   9       21.67        0.00     52.92 o 
 -12  27   9      405.35      285.57     57.91 o 
  -1   1  10       86.12       83.87     16.97 o 
  -3   2  10     2285.63     2733.86     41.94 o 
   0   2  10     3372.71     3335.95     47.93 o 
  -5   3  10     3007.97     2979.49     39.94 o 
  -2   3  10     5044.00     5530.63     61.91 o 
   1   3  10        0.63        6.99     14.98 o 
  -7   4  10     5603.76     5864.13     54.92 o 
  -4   4  10     1423.21     1601.58     29.95 o 
  -1   4  10      749.86      695.95     19.97 o 
   2   4  10     7060.33     7217.08     64.90 o 
  -9   5  10      739.50      746.87     21.97 o 
  -6   5  10     6782.87     7147.19     67.90 o 
  -3   5  10     1310.56     1223.15     27.96 o 
   0   5  10      912.41      984.51     24.96 o 
   3   5  10     1875.28     1976.01     34.95 o 
 -11   6  10      357.15      341.48     17.97 o 
  -8   6  10     1778.04     1912.11     32.95 o 
  -5   6  10      742.57      636.04     18.97 o 
  -2   6  10     5579.17     5207.12     53.92 o 
   1   6  10       20.66       14.98     19.97 o 
   4   6  10    17645.15    17330.79    144.78 o 
 -13   7  10     3348.57     3471.75     43.93 o 
 -10   7  10    10093.79     9665.38     81.88 o 
  -7   7  10     4496.20     4600.04     58.91 o 
  -4   7  10       91.65      114.83     18.97 o 
  -1   7  10     1752.42     1908.11     36.94 o 
   2   7  10     3616.54     3384.88     47.93 o 
   5   7  10    16350.63    16570.94    128.81 o 
 -15   8  10      298.75      229.65     17.97 o 
 -12   8  10     2052.77     2003.97     31.95 o 
  -9   8  10     1636.03     1723.39     25.96 o 
  -6   8  10       31.04        3.99     16.97 o 
  -3   8  10     2014.69     2015.95     35.95 o 
   0   8  10     1737.74     1745.36     35.95 o 
   3   8  10        8.20       11.98     17.97 o 
   6   8  10     2014.79     1887.15     33.95 o 
 -17   9  10      291.15      314.52     19.97 o 
 -14   9  10     1051.70      990.50     25.96 o 
 -11   9  10     1406.19     1403.88     29.95 o 
  -8   9  10     3054.25     3204.15     37.94 o 
  -5   9  10       78.70       62.90     17.97 o 
  -2   9  10       51.45       91.86     18.97 o 
   1   9  10       56.39        6.99     20.97 o 
   4   9  10       43.64        4.99     18.97 o 
   7   9  10       66.56       56.91     20.97 o 
 -19  10  10     3534.56     3530.66     64.90 o 
 -16  10  10        1.39       11.98     19.97 o 
 -13  10  10      870.85      890.65     23.96 o 
 -10  10  10     5436.48     5609.52     54.92 o 
  -7  10  10      152.54      200.70     17.97 o 
  -4  10  10     1896.85     1851.20     31.95 o 
  -1  10  10     1832.57     1958.04     49.92 o 
   2  10  10     2946.14     2988.48     48.93 o 
   5  10  10     4224.40     4190.66     48.93 o 
   8  10  10    15285.03    14914.44    227.66 o 
 -21  11  10     2803.10     2951.54     65.90 o 
 -18  11  10     1054.53     1031.44     26.96 o 
 -15  11  10     5618.44     5376.87     53.92 o 
 -12  11  10      997.19      944.57     20.97 o 
  -9  11  10     1157.87     1114.31     23.96 o 
  -6  11  10      286.85      352.47     16.97 o 
  -3  11  10       24.23        5.99     20.97 o 
   0  11  10    10083.59     9545.56    102.84 o 
   3  11  10     6018.65     5492.69     80.88 o 
   6  11  10     2639.67     2474.26     36.94 o 
   9  11  10       16.58       26.96     27.96 o 
 -23  12  10     2137.13     2126.78     63.90 o 
 -20  12  10       70.11       32.95     23.96 o 
 -17  12  10      887.46      891.65     25.96 o 
 -14  12  10      419.70      447.32     20.97 o 
 -11  12  10      847.91      663.00     22.97 o 
  -8  12  10     1680.81     1612.56     27.96 o 
  -5  12  10     2732.80     2474.26     39.94 o 
  -2  12  10     5513.15     5486.70     70.89 o 
   1  12  10    14722.52    15471.60    177.73 o 
   4  12  10       53.98       34.95     18.97 o 
   7  12  10     3204.94     3294.02     51.92 o 
  10  12  10     1331.89     1268.08     36.94 o 
 -25  13  10     1086.34      855.71     47.93 o 
 -22  13  10       49.01       22.97     21.97 o 
 -19  13  10    10353.62    10398.27    129.80 o 
 -16  13  10     4565.49     4422.31     48.93 o 
 -13  13  10     2340.15     2290.54     44.93 o 
 -10  13  10        8.66       16.97     18.97 o 
  -7  13  10     1486.59     1209.17     33.95 o 
  -4  13  10     2007.80     1792.29     59.91 o 
  -1  13  10     2554.74     2737.86     50.92 o 
   2  13  10     1318.25     1242.12     29.95 o 
   5  13  10      914.15      877.67     24.96 o 
   8  13  10       19.20       34.95     24.96 o 
  11  13  10      199.27      138.79     35.95 o 
 -24  14  10      778.47      826.75     47.93 o 
 -21  14  10      489.99      413.37     27.96 o 
 -18  14  10      586.70      613.07     26.96 o 
 -15  14  10     3790.13     4064.85     47.93 o 
 -12  14  10      155.29      137.79     17.97 o 
  -9  14  10     5775.84     5180.16     86.87 o 
  -6  14  10     1749.23     1558.64     37.94 o 
  -3  14  10      539.56      632.04     35.95 o 
   0  14  10    15222.62    14273.41    162.75 o 
   3  14  10      688.22      588.11     22.97 o 
   6  14  10     2369.57     2227.63     42.94 o 
   9  14  10       53.77       36.94     25.96 o 
  12  14  10      563.29      548.17     49.92 o 
 -26  15  10      401.84      390.41     36.94 o 
 -23  15  10      100.46      159.76     26.96 o 
 -20  15  10        9.80       38.94     24.96 o 
 -17  15  10     5928.52     5871.12     79.88 o 
 -14  15  10     5709.33     5648.46     68.90 o 
 -11  15  10       39.66       49.92     22.97 o 
  -8  15  10     2082.23     1732.38     50.92 o 
  -5  15  10        3.91        0.00     27.96 o 
  -2  15  10     1366.97     1490.75     41.94 o 
   1  15  10     2098.97     2442.31     41.94 o 
   4  15  10     5153.54     5099.29    103.84 o 
   7  15  10      384.27      399.40     30.95 o 
  10  15  10       40.09       27.96     29.95 o 
 -25  16  10       83.26       12.98     30.95 o 
 -22  16  10      208.52      268.59     29.95 o 
 -19  16  10      320.08      291.56     26.96 o 
 -16  16  10     2391.01     2487.24     44.93 o 
 -13  16  10     2444.93     2189.69     37.94 o 
 -10  16  10      106.94       96.85     32.95 o 
  -7  16  10       80.29       70.89     26.96 o 
  -4  16  10      183.13      214.68     31.95 o 
  -1  16  10      755.20      588.11     29.95 o 
   2  16  10      707.84      608.08     23.96 o 
   5  16  10        0.02        1.00     32.95 o 
   8  16  10     1371.79     1446.81     49.92 o 
 -24  17  10      122.54      253.62     44.93 o 
 -21  17  10      406.62      429.35     28.96 o 
 -18  17  10       48.21       78.88     23.96 o 
 -15  17  10       71.98       98.85     25.96 o 
 -12  17  10     3814.72     3781.28     61.91 o 
  -9  17  10       65.77       29.95     32.95 o 
  -6  17  10       59.28        7.99     31.95 o 
  -3  17  10     1404.59     1123.30     40.94 o 
   0  17  10       38.69        1.00     29.95 o 
   3  17  10      382.60      360.45     30.95 o 
   6  17  10     1341.47     1475.77     47.93 o 
 -23  18  10       39.05        6.99     28.96 o 
 -20  18  10       63.04       57.91     27.96 o 
 -17  18  10      420.47      432.35     27.96 o 
 -14  18  10     1160.44     1058.40     34.95 o 
 -11  18  10     4184.87     3940.04     67.90 o 
  -8  18  10      164.26      114.83     44.93 o 
  -5  18  10      488.77      500.24     35.95 o 
  -2  18  10       90.30      117.82     34.95 o 
   1  18  10      128.61      124.81     31.95 o 
   4  18  10       33.64        1.00     45.93 o 
   7  18  10      327.19      388.41     42.94 o 
 -25  19  10      880.00      941.58     48.93 o 
 -22  19  10     6438.07     7079.29    166.75 o 
 -19  19  10     1369.91     1527.69     43.93 o 
 -16  19  10       79.00      107.84     28.96 o 
 -13  19  10      155.03       92.86     32.95 o 
 -10  19  10      252.59      159.76     31.95 o 
  -7  19  10       85.22       78.88     34.95 o 
  -4  19  10      895.62      839.73     34.95 o 
  -1  19  10       56.00       50.92     34.95 o 
   2  19  10     1059.60     1089.35     70.89 o 
   5  19  10     3628.02     4031.90    107.84 o 
 -24  20  10      649.01      749.87     36.94 o 
 -21  20  10      626.90      740.88     33.95 o 
 -18  20  10      118.13       48.93     27.96 o 
 -15  20  10      488.18      493.25     28.96 o 
 -12  20  10      207.31      125.81     26.96 o 
  -9  20  10     1934.91     1735.38     46.93 o 
  -6  20  10        1.33        0.00     38.94 o 
  -3  20  10      412.36      294.55     31.95 o 
   0  20  10       26.14       20.97     31.95 o 
   3  20  10        5.84       27.96     43.93 o 
 -23  21  10      405.03      322.51     35.95 o 
 -20  21  10       53.87        4.99     30.95 o 
 -17  21  10       28.21       36.94     31.95 o 
 -14  21  10       70.26       61.91     32.95 o 
 -11  21  10       10.72       22.97     29.95 o 
  -8  21  10      260.88      301.54     34.95 o 
  -5  21  10       86.21      102.84     32.95 o 
  -2  21  10       66.13       58.91     35.95 o 
   1  21  10       95.44       78.88     36.94 o 
 -22  22  10      823.60      878.67     44.93 o 
 -19  22  10     1505.69     1816.25     53.92 o 
 -16  22  10       23.56       45.93     33.95 o 
 -13  22  10     1352.65     1314.01     44.93 o 
 -10  22  10      557.57      611.08     33.95 o 
  -7  22  10       90.31       69.89     36.94 o 
  -4  22  10       10.39        0.00     35.95 o 
  -1  22  10       57.06       56.91     39.94 o 
 -21  23  10       24.46       25.96     40.94 o 
 -18  23  10       19.56       30.95     32.95 o 
 -15  23  10       31.92       51.92     34.95 o 
 -12  23  10      279.87      249.62     35.95 o 
  -9  23  10        6.24        1.00     32.95 o 
  -6  23  10       55.08       78.88     33.95 o 
  -3  23  10      506.80      654.01     49.92 o 
 -20  24  10      287.12      260.61     38.94 o 
 -17  24  10       36.82       52.92     34.95 o 
 -14  24  10     1745.64     1882.15     57.91 o 
 -11  24  10     1360.32     1248.11     47.93 o 
  -8  24  10      278.95      199.70     37.94 o 
  -5  24  10      481.67      526.20     45.93 o 
 -19  25  10       66.21       85.87     36.94 o 
 -16  25  10      864.73      978.52     43.93 o 
 -13  25  10      114.18      128.81     34.95 o 
 -10  25  10      950.99     1014.47     47.93 o 
  -7  25  10      102.53      207.69     42.94 o 
 -15  26  10        1.53        0.00     34.95 o 
 -12  26  10      428.72      324.51     36.94 o 
   0   1  11      499.56      414.37     17.97 o 
  -2   2  11      456.58      462.30     20.97 o 
   1   2  11       63.63      129.80     17.97 o 
  -4   3  11     1523.87     1691.44     34.95 o 
  -1   3  11     1373.77     1161.24     26.96 o 
   2   3  11     3183.46     2946.54     33.95 o 
  -6   4  11      597.38      530.20     22.97 o 
  -3   4  11     7036.57     6844.65     67.90 o 
   0   4  11     1883.50     1684.45     25.96 o 
   3   4  11      856.80      816.76     24.96 o 
  -8   5  11      417.12      459.31     23.96 o 
  -5   5  11     1276.60     1265.09     29.95 o 
  -2   5  11     3961.74     4152.72     60.91 o 
   1   5  11      814.37      848.72     23.96 o 
   4   5  11      194.02      173.74     19.97 o 
 -10   6  11     5627.62     5453.75     63.90 o 
  -7   6  11     3081.77     2973.50     34.95 o 
  -4   6  11       87.46       91.86     16.97 o 
  -1   6  11     7420.48     7292.97     75.89 o 
   2   6  11      919.08      829.74     28.96 o 
   5   6  11      613.91      595.10     22.97 o 
 -12   7  11      738.86      708.93     21.97 o 
  -9   7  11      364.01      362.45     19.97 o 
  -6   7  11     4609.76     4661.95     65.90 o 
  -3   7  11     3706.83     3164.21     44.93 o 
   0   7  11      357.36      242.63     23.96 o 
   3   7  11        0.00       30.95     21.97 o 
   6   7  11      480.90      451.32     23.96 o 
 -14   8  11       25.06       35.95     19.97 o 
 -11   8  11     1193.13     1087.36     25.96 o 
  -8   8  11      468.83      450.32     20.97 o 
  -5   8  11    19203.19    19460.56    165.75 o 
  -2   8  11     3231.54     2794.77     38.94 o 
   1   8  11      234.20      170.74     22.97 o 
   4   8  11     4658.65     4628.00     52.92 o 
   7   8  11    17978.08    18736.66    179.73 o 
 -16   9  11     1159.32     1141.27     27.96 o 
 -13   9  11     1962.42     1849.20     42.94 o 
 -10   9  11     2422.18     2215.65     37.94 o 
  -7   9  11     2038.99     1721.40     35.95 o 
  -4   9  11      152.79      176.73     22.97 o 
  -1   9  11        2.36        2.00     25.96 o 
   2   9  11    13521.85    13620.40    144.78 o 
   5   9  11      859.75      753.86     26.96 o 
   8   9  11      100.73      120.82     25.96 o 
 -18  10  11     3092.88     2982.49     51.92 o 
 -15  10  11       46.87       64.90     20.97 o 
 -12  10  11     3725.25     3489.72     40.94 o 
  -9  10  11    30493.06    28651.66    211.68 o 
  -6  10  11     1375.76     1326.99     31.95 o 
  -3  10  11     8421.49     8442.23    105.84 o 
   0  10  11     2544.86     2610.05     43.93 o 
   3  10  11     1081.17     1020.46     34.95 o 
   6  10  11    11900.45    11404.75    137.79 o 
   9  10  11     6156.55     6291.48     87.87 o 
 -20  11  11     2037.27     1953.05     49.92 o 
 -17  11  11       29.17        3.00     20.97 o 
 -14  11  11      669.77      805.78     23.96 o 
 -11  11  11     1592.49     1675.47     33.95 o 
  -8  11  11      165.44      165.75     21.97 o 
  -5  11  11     4836.73     4733.84     51.92 o 
  -2  11  11     1302.63     1034.44     31.95 o 
   1  11  11        6.09        1.00     24.96 o 
   4  11  11     1478.75     1434.83     58.91 o 
   7  11  11     4616.09     4248.57     66.90 o 
  10  11  11      609.37      684.96     30.95 o 
 -22  12  11       76.75      224.66     78.88 o 
 -19  12  11      639.48      587.11     24.96 o 
 -16  12  11      725.50      646.02     23.96 o 
 -13  12  11      747.00      745.87     22.97 o 
 -10  12  11     2037.73     1763.33     38.94 o 
  -7  12  11     5307.29     5347.91     75.89 o 
  -4  12  11     1039.24      810.77     23.96 o 
  -1  12  11     8215.82     8364.35     99.85 o 
   2  12  11     2145.88     2099.82     44.93 o 
   5  12  11       62.63       37.94     19.97 o 
   8  12  11      216.29      262.60     27.96 o 
  11  12  11        4.76       37.94     32.95 o 
 -24  13  11       15.73       49.92     35.95 o 
 -21  13  11       82.10      108.84     25.96 o 
 -18  13  11     6134.17     6327.43     87.87 o 
 -15  13  11      518.30      461.30     22.97 o 
 -12  13  11     1611.23     1564.63     27.96 o 
  -9  13  11       93.94       66.90     27.96 o 
  -6  13  11     4317.14     3671.45     80.88 o 
  -3  13  11     1074.01      948.57     32.95 o 
   0  13  11     1944.01     1751.35     38.94 o 
   3  13  11      298.78      389.41     27.96 o 
   6  13  11       42.71       34.95     24.96 o 
   9  13  11       99.80       59.91     38.94 o 
  12  13  11      151.49      336.49     81.88 o 
 -23  14  11      175.07      181.73     25.96 o 
 -20  14  11      111.57       98.85     26.96 o 
 -17  14  11      225.33      246.63     24.96 o 
 -14  14  11       71.06       99.85     19.97 o 
 -11  14  11     3374.06     2981.49     45.93 o 
  -8  14  11      238.73      267.60     32.95 o 
  -5  14  11     1141.44     1177.22     50.92 o 
  -2  14  11      625.88      517.22     28.96 o 
   1  14  11      480.09      463.30     26.96 o 
   4  14  11      345.69      356.46     33.95 o 
   7  14  11      324.27      296.55     32.95 o 
  10  14  11      557.45      550.17     45.93 o 
 -25  15  11      115.44       84.87     30.95 o 
 -22  15  11       31.80       33.95     27.96 o 
 -19  15  11      289.95      292.56     27.96 o 
 -16  15  11     1110.95     1057.40     25.96 o 
 -13  15  11      863.79      620.06     23.96 o 
 -10  15  11     1151.91     1231.14     34.95 o 
  -7  15  11     2973.81     2616.04     48.93 o 
  -4  15  11      164.46      179.73     33.95 o 
  -1  15  11       29.85       15.98     26.96 o 
   2  15  11      975.33      896.64     33.95 o 
   5  15  11       70.75       61.91     29.95 o 
   8  15  11       57.63       99.85     39.94 o 
 -24  16  11        0.25        0.00     32.95 o 
 -21  16  11      639.83      611.08     42.94 o 
 -18  16  11     3351.74     3381.88     54.92 o 
 -15  16  11     1894.85     1807.27     39.94 o 
 -12  16  11      152.56      135.79     32.95 o 
  -9  16  11      101.22       44.93     28.96 o 
  -6  16  11      985.18     1072.38     37.94 o 
  -3  16  11      436.29      323.51     46.93 o 
   0  16  11      421.75      527.20     31.95 o 
   3  16  11        3.69        1.00     27.96 o 
   6  16  11      794.45      924.60     37.94 o 
 -23  17  11     1093.63      945.57     64.90 o 
 -20  17  11       45.60       24.96     30.95 o 
 -17  17  11      398.23      335.49     27.96 o 
 -14  17  11      103.78       52.92     30.95 o 
 -11  17  11       98.20       54.92     29.95 o 
  -8  17  11     2700.93     2462.28     60.91 o 
  -5  17  11      641.68      638.03     35.95 o 
  -2  17  11     1076.34     1028.44     40.94 o 
   1  17  11       50.91       33.95     30.95 o 
   4  17  11      139.67      209.68     37.94 o 
   7  17  11     2210.79     2384.39     72.89 o 
 -22  18  11     1272.45     1130.29     72.89 o 
 -19  18  11      204.11      160.76     26.96 o 
 -16  18  11        5.57       21.97     25.96 o 
 -13  18  11       67.65      125.81     31.95 o 
 -10  18  11      694.24      561.15     30.95 o 
  -7  18  11       18.64       10.98     32.95 o 
  -4  18  11      443.31      401.39     37.94 o 
  -1  18  11       51.11       39.94     33.95 o 
   2  18  11      608.24      726.90     36.94 o 
   5  18  11      440.89      502.24     55.92 o 
 -21  19  11     1637.66     1692.44     62.90 o 
 -18  19  11      132.52       94.86     34.95 o 
 -15  19  11       12.90        1.00     31.95 o 
 -12  19  11      233.79      242.63     32.95 o 
  -9  19  11     2617.35     2743.85     63.90 o 
  -6  19  11        3.41        4.99     34.95 o 
  -3  19  11      591.52      529.20     40.94 o 
   0  19  11       32.79       19.97     37.94 o 
   3  19  11      202.25      174.74     35.95 o 
 -23  20  11      242.64      173.74     34.95 o 
 -20  20  11       39.99       59.91     30.95 o 
 -17  20  11     4265.28     4544.13     99.85 o 
 -14  20  11      386.92      466.29     37.94 o 
 -11  20  11      353.41      303.54     32.95 o 
  -8  20  11       65.63       94.86     36.94 o 
  -5  20  11     2886.54     2928.57     84.87 o 
  -2  20  11     1589.32     1444.81     51.92 o 
   1  20  11     1077.11     1117.31     58.91 o 
 -22  21  11      125.37      160.76     45.93 o 
 -19  21  11      150.79      132.80     33.95 o 
 -16  21  11      425.53      367.44     35.95 o 
 -13  21  11        1.55        1.00     38.94 o 
 -10  21  11       80.69       79.88     44.93 o 
  -7  21  11      874.92      826.75     47.93 o 
  -4  21  11      306.09      345.48     65.90 o 
  -1  21  11      160.39      145.78     37.94 o 
 -21  22  11     2647.02     2715.89     72.89 o 
 -18  22  11      889.65     1096.34     44.93 o 
 -15  22  11        0.18        0.00     36.94 o 
 -12  22  11      421.23      479.28     31.95 o 
  -9  22  11       15.70        0.00     35.95 o 
  -6  22  11     1779.61     1673.47     69.89 o 
  -3  22  11     1717.95     1866.18     80.88 o 
 -20  23  11     1302.97     1296.04     51.92 o 
 -17  23  11        1.22        0.00     34.95 o 
 -14  23  11      559.58      569.14     43.93 o 
 -11  23  11        0.63        1.00     41.94 o 
  -8  23  11      303.21      340.49     36.94 o 
  -5  23  11       34.42       90.86     48.93 o 
 -16  24  11        0.76        0.00     32.95 o 
 -13  24  11     1134.98     1230.14     45.93 o 
 -10  24  11       37.15       24.96     35.95 o 
  -7  24  11      535.77      566.14     43.93 o 
 -15  25  11     1328.53     1614.56     54.92 o 
 -12  25  11      662.49      557.16     42.94 o 
   0   0  12     2253.12     2351.44     50.92 o 
   1   1  12      508.42      429.35     22.97 o 
  -1   2  12      262.09      251.62     22.97 o 
   2   2  12     1985.93     2074.86     32.95 o 
  -3   3  12     6923.28     7074.30     70.89 o 
   0   3  12     3008.99     2737.86     31.95 o 
   3   3  12      689.73      574.13     22.97 o 
  -5   4  12     3414.68     3286.03     45.93 o 
  -2   4  12     2378.10     2140.76     41.94 o 
   1   4  12    25317.81    24552.86    195.70 o 
   4   4  12     4718.44     4596.05     68.90 o 
  -7   5  12      422.42      359.46     24.96 o 
  -4   5  12      143.35      150.77     19.97 o 
  -1   5  12     7723.07     7900.05     77.88 o 
   2   5  12      204.75      252.62     21.97 o 
   5   5  12      972.27      895.65     27.96 o 
  -9   6  12      492.26      532.20     23.96 o 
  -6   6  12     2317.26     2259.58     35.95 o 
  -3   6  12      389.58      443.33     29.95 o 
   0   6  12     3759.14     3636.50     48.93 o 
   3   6  12        0.01        8.99     22.97 o 
   6   6  12     4090.30     3857.17     65.90 o 
 -11   7  12      470.37      532.20     24.96 o 
  -8   7  12     2806.07     2834.71     40.94 o 
  -5   7  12      558.88      581.12     19.97 o 
  -2   7  12     5193.31     4581.07     67.90 o 
   1   7  12     3974.76     3597.56     74.89 o 
   4   7  12    12986.05    12856.55    126.81 o 
   7   7  12     1844.06     1876.16     32.95 o 
 -13   8  12     5651.03     5777.26     73.89 o 
 -10   8  12     1357.98     1151.26     34.95 o 
  -7   8  12       10.07        4.99     18.97 o 
  -4   8  12     1048.39     1143.27     31.95 o 
  -1   8  12    11946.14    11946.93    126.81 o 
   2   8  12     2446.27     2583.09     47.93 o 
   5   8  12     4910.57     5152.21     67.90 o 
   8   8  12     3358.82     3296.01     54.92 o 
 -15   9  12      219.23      183.72     24.96 o 
 -12   9  12      146.20      172.74     19.97 o 
  -9   9  12        3.99        2.00     19.97 o 
  -6   9  12      707.13      688.96     25.96 o 
  -3   9  12     2770.86     2913.59     39.94 o 
   0   9  12     6720.72     6836.66     86.87 o 
   3   9  12        1.50        0.00     24.96 o 
   6   9  12     1055.75      986.51     32.95 o 
   9   9  12       66.92       78.88     28.96 o 
 -17  10  12     1601.54     1652.50     36.94 o 
 -14  10  12     2478.33     2378.40     35.95 o 
 -11  10  12      292.08      376.43     21.97 o 
  -8  10  12    17572.55    16512.03    156.76 o 
  -5  10  12     5174.76     5233.08     57.91 o 
  -2  10  12      592.94      567.14     28.96 o 
   1  10  12      230.46      234.65     25.96 o 
   4  10  12     4364.52     4582.07     61.91 o 
   7  10  12      286.01      261.60     32.95 o 
  10  10  12       12.11        0.00     31.95 o 
 -19  11  12     2837.50     2876.65     47.93 o 
 -16  11  12     1332.95     1316.01     27.96 o 
 -13  11  12       32.13       14.98     19.97 o 
 -10  11  12        5.73        3.00     19.97 o 
  -7  11  12     5973.82     6129.73     76.88 o 
  -4  11  12      491.06      439.34     23.96 o 
  -1  11  12     4643.80     4451.27     67.90 o 
   2  11  12        0.79        1.00     25.96 o 
   5  11  12      836.85      835.74     33.95 o 
   8  11  12      287.15      353.47     33.95 o 
  11  11  12     2045.61     2074.86     61.91 o 
 -21  12  12     1420.55     1354.95     59.91 o 
 -18  12  12      865.11      869.68     29.95 o 
 -15  12  12      799.15      806.78     25.96 o 
 -12  12  12      130.36      140.79     19.97 o 
  -9  12  12     3637.97     3410.84     51.92 o 
  -6  12  12      209.11      140.79     23.96 o 
  -3  12  12      313.93      268.59     22.97 o 
   0  12  12     1467.39     1591.59     31.95 o 
   3  12  12     1773.79     1933.08     44.93 o 
   6  12  12      361.24      404.39     30.95 o 
   9  12  12     1897.83     2024.94     58.91 o 
  12  12  12      932.86     1011.47    116.82 o 
 -23  13  12      418.85      407.38     50.92 o 
 -20  13  12     4971.54     4884.61     86.87 o 
 -17  13  12      353.76      321.51     23.96 o 
 -14  13  12        8.26        1.00     22.97 o 
 -11  13  12      527.58      594.10     22.97 o 
  -8  13  12       57.48       28.96     30.95 o 
  -5  13  12     4893.96     4572.08     62.90 o 
  -2  13  12      734.94      698.94     30.95 o 
   1  13  12     2468.37     2250.60     50.92 o 
   4  13  12      149.93      188.71     30.95 o 
   7  13  12      638.00      724.90     32.95 o 
  10  13  12      341.12      381.42     48.93 o 
 -22  14  12      233.14      249.62     30.95 o 
 -19  14  12     4027.74     4160.71     74.89 o 
 -16  14  12     1421.68     1291.05     32.95 o 
 -13  14  12       26.26       14.98     18.97 o 
 -10  14  12      301.73      322.51     27.96 o 
  -7  14  12     1333.16     1143.27     46.93 o 
  -4  14  12       28.85       74.89     32.95 o 
  -1  14  12      695.75      866.69     31.95 o 
   2  14  12      417.01      465.30     29.95 o 
   5  14  12      159.66      188.71     29.95 o 
   8  14  12       74.09       50.92     34.95 o 
 -21  15  12       47.10       42.94     29.95 o 
 -18  15  12       25.35       71.89     25.96 o 
 -15  15  12      492.68      395.40     22.97 o 
 -12  15  12       26.21        2.00     30.95 o 
  -9  15  12     2523.20     2564.12     53.92 o 
  -6  15  12      238.82      148.77     50.92 o 
  -3  15  12       46.49       21.97     29.95 o 
   0  15  12      309.79      333.50     28.96 o 
   3  15  12      271.38      311.53     30.95 o 
   6  15  12        8.47       22.97     33.95 o 
 -23  16  12        7.15        0.00     33.95 o 
 -20  16  12     1710.36     1984.00     50.92 o 
 -17  16  12     2822.07     3152.23     55.92 o 
 -14  16  12       13.20       18.97     32.95 o 
 -11  16  12      557.30      666.99     36.94 o 
  -8  16  12     1041.08     1030.44     39.94 o 
  -5  16  12      206.35      263.60     37.94 o 
  -2  16  12     1146.90     1203.18     44.93 o 
   1  16  12       94.31       81.88     39.94 o 
   4  16  12        0.01       30.95     37.94 o 
   7  16  12      991.75     1060.40     50.92 o 
 -22  17  12        3.77        0.00     30.95 o 
 -19  17  12        0.40       13.98     29.95 o 
 -16  17  12        1.86       21.97     22.97 o 
 -13  17  12     1801.64     1782.30     46.93 o 
 -10  17  12      671.86      797.79     33.95 o 
  -7  17  12      725.30      699.94     53.92 o 
  -4  17  12      415.47      456.31     41.94 o 
  -1  17  12      249.53      191.71     41.94 o 
   2  17  12      918.37     1022.45     43.93 o 
   5  17  12       79.87      142.78     35.95 o 
 -21  18  12      951.00     1041.42     56.91 o 
 -18  18  12     3190.92     3100.31     76.88 o 
 -15  18  12       74.35       34.95     32.95 o 
 -12  18  12        5.94        1.00     32.95 o 
  -9  18  12      204.60      188.71     35.95 o 
  -6  18  12       71.92      109.83     38.94 o 
  -3  18  12      629.02      670.99     44.93 o 
   0  18  12     1315.07     1340.97     54.92 o 
   3  18  12      960.63     1024.45     53.92 o 
 -20  19  12      586.97      601.09     51.92 o 
 -17  19  12      233.93      216.67     38.94 o 
 -14  19  12     1436.74     1512.71     47.93 o 
 -11  19  12      418.29      351.47     36.94 o 
  -8  19  12      205.07      110.83     35.95 o 
  -5  19  12      701.00      625.05     40.94 o 
  -2  19  12     1501.58     1471.77     57.91 o 
   1  19  12      231.52      267.60     63.90 o 
 -19  20  12       33.02       45.93     33.95 o 
 -16  20  12      207.12      174.74     35.95 o 
 -13  20  12     1009.51      845.72     39.94 o 
 -10  20  12      279.81      377.43     36.94 o 
  -7  20  12       71.15       32.95     33.95 o 
  -4  20  12      924.34     1116.31     64.90 o 
  -1  20  12      691.65      798.79     46.93 o 
 -18  21  12      608.02      507.23     36.94 o 
 -15  21  12      354.14      496.25     36.94 o 
 -12  21  12       88.52       98.85     40.94 o 
  -9  21  12     2311.62     2400.37     74.89 o 
  -6  21  12      417.73      335.49     38.94 o 
  -3  21  12       99.74       62.90     36.94 o 
 -17  22  12        3.58        1.00     34.95 o 
 -14  22  12      130.04      141.79     32.95 o 
 -11  22  12      252.15      448.32     35.95 o 
  -8  22  12       90.46       66.90     35.95 o 
  -5  22  12       37.32        0.00     44.93 o 
 -16  23  12       33.87        0.00     38.94 o 
 -13  23  12      482.00      408.38     41.94 o 
 -10  23  12        3.55        0.00     47.93 o 
  -7  23  12      729.48      835.74     47.93 o 
 -12  24  12      206.87      133.80     45.93 o 
  -1   1  13      487.92      501.24     23.96 o 
  -3   2  13     3706.46     3670.45     43.93 o 
   0   2  13     5743.11     5635.48     67.90 o 
  -5   3  13     9113.57     9299.93     90.86 o 
  -2   3  13     2709.87     2885.64     45.93 o 
   1   3  13    13100.22    12707.78    112.83 o 
  -7   4  13     7898.67     7782.23     83.87 o 
  -4   4  13    14072.54    13773.17    126.81 o 
  -1   4  13      149.40      172.74     20.97 o 
   2   4  13     1307.73     1246.12     30.95 o 
  -9   5  13       14.33       19.97     22.97 o 
  -6   5  13     1888.19     1719.40     34.95 o 
  -3   5  13      211.08      126.81     20.97 o 
   0   5  13    16395.55    15499.56    141.79 o 
   3   5  13     1883.38     1990.99     46.93 o 
 -11   6  13      971.33      889.65     30.95 o 
  -8   6  13       88.13      136.79     24.96 o 
  -5   6  13       64.67       54.92     20.97 o 
  -2   6  13    10534.39     9869.07    103.84 o 
   1   6  13     1119.76     1094.34     39.94 o 
   4   6  13      851.17      801.79     34.95 o 
 -13   7  13    11978.87    11877.04    170.74 o 
 -10   7  13     6001.83     5871.12     72.89 o 
  -7   7  13     1837.45     1819.25     43.93 o 
  -4   7  13     4750.21     4246.58     57.91 o 
  -1   7  13      353.56      334.49     27.96 o 
   2   7  13      147.92      150.77     27.96 o 
   5   7  13        0.00       18.97     24.96 o 
 -15   8  13       91.00      101.85     28.96 o 
 -12   8  13     3050.21     3015.44     51.92 o 
  -9   8  13      581.80      592.10     22.97 o 
  -6   8  13     4619.98     4548.12     58.91 o 
  -3   8  13     4867.25     4637.98     61.91 o 
   0   8  13      740.66      545.18     29.95 o 
   3   8  13     2225.64     2063.88     43.93 o 
   6   8  13      701.81      632.04     27.96 o 
 -17   9  13     2138.21     2239.61     51.92 o 
 -14   9  13     2602.08     2577.10     68.90 o 
 -11   9  13      112.52      145.78     20.97 o 
  -8   9  13     1141.60     1043.42     23.96 o 
  -5   9  13     6447.34     6106.76     68.90 o 
  -2   9  13     1741.63     1737.37     37.94 o 
   1   9  13      143.71      118.82     27.96 o 
   4   9  13      147.88      171.74     31.95 o 
   7   9  13      264.56      317.52     25.96 o 
 -19  10  13     2924.04     2887.63     84.87 o 
 -16  10  13     1704.06     1654.50     36.94 o 
 -13  10  13       66.35       68.90     25.96 o 
 -10  10  13      342.85      413.37     22.97 o 
  -7  10  13      157.34      137.79     21.97 o 
  -4  10  13     1546.15     1411.86     41.94 o 
  -1  10  13     1204.37     1253.10     34.95 o 
   2  10  13        0.11        1.00     28.96 o 
   5  10  13       34.97       10.98     27.96 o 
   8  10  13       11.87        0.00     31.95 o 
 -21  11  13      253.01      305.54     47.93 o 
 -18  11  13      795.68      744.87     32.95 o 
 -15  11  13      214.94      246.63     23.96 o 
 -12  11  13      198.86      141.79     20.97 o 
  -9  11  13       81.68      153.77     26.96 o 
  -6  11  13      312.90      275.58     22.97 o 
  -3  11  13     1954.34     1688.45     36.94 o 
   0  11  13       55.00       63.90     25.96 o 
   3  11  13     1243.01     1243.12     33.95 o 
   6  11  13     1276.71     1293.04     41.94 o 
   9  11  13      648.36      857.70     36.94 o 
 -20  12  13       66.38       30.95     30.95 o 
 -17  12  13     1570.47     1521.70     34.95 o 
 -14  12  13     1821.84     1741.37     34.95 o 
 -11  12  13        9.71        1.00     19.97 o 
  -8  12  13      309.12      267.60     25.96 o 
  -5  12  13       87.82      147.78     24.96 o 
  -2  12  13     2867.15     2937.56     61.91 o 
   1  12  13      161.61      135.79     32.95 o 
   4  12  13     1376.44     1293.04     40.94 o 
   7  12  13      346.17      359.46     34.95 o 
  10  12  13      882.85      868.69     42.94 o 
 -22  13  13     1466.06     1625.54     49.92 o 
 -19  13  13        0.51        3.99     26.96 o 
 -16  13  13     2384.59     2358.43     42.94 o 
 -13  13  13      364.33      323.51     22.97 o 
 -10  13  13      423.34      297.55     24.96 o 
  -7  13  13      846.62      961.55     25.96 o 
  -4  13  13     2530.00     2507.21     54.92 o 
  -1  13  13      341.68      323.51     37.94 o 
   2  13  13        7.92        8.99     33.95 o 
   5  13  13       80.93       55.92     30.95 o 
   8  13  13      199.94      216.67     33.95 o 
 -21  14  13     2928.04     3078.34     51.92 o 
 -18  14  13      856.69      810.77     27.96 o 
 -15  14  13      368.53      273.59     24.96 o 
 -12  14  13     2850.27     2456.29     50.92 o 
  -9  14  13        0.00        1.00     31.95 o 
  -6  14  13        0.00       28.96     30.95 o 
  -3  14  13       24.89       24.96     25.96 o 
   0  14  13       12.01        3.99     33.95 o 
   3  14  13        9.11       21.97     33.95 o 
   6  14  13      861.31     1006.48     40.94 o 
 -20  15  13      354.37      365.45     32.95 o 
 -17  15  13      261.82      140.79     30.95 o 
 -14  15  13     1935.25     2070.87     49.92 o 
 -11  15  13     2428.61     2180.70     57.91 o 
  -8  15  13        4.03       17.97     43.93 o 
  -5  15  13      354.67      384.42     33.95 o 
  -2  15  13      468.23      476.28     39.94 o 
   1  15  13        0.00        0.00     37.94 o 
   4  15  13       70.97       66.90     39.94 o 
   7  15  13      354.69      398.40     53.92 o 
 -22  16  13      360.56      361.45     34.95 o 
 -19  16  13       58.89       67.90     36.94 o 
 -16  16  13      861.90      811.77     40.94 o 
 -13  16  13      433.39      383.42     33.95 o 
 -10  16  13       28.00        5.99     39.94 o 
  -7  16  13      548.92      641.03     43.93 o 
  -4  16  13      824.30      830.74     42.94 o 
  -1  16  13      998.80      959.55     43.93 o 
   2  16  13       26.68       84.87     40.94 o 
   5  16  13       59.22       18.97     41.94 o 
 -21  17  13     1520.25     1506.72     54.92 o 
 -18  17  13       82.59       54.92     34.95 o 
 -15  17  13     1163.90     1336.98     46.93 o 
 -12  17  13     1276.06     1096.34     41.94 o 
  -9  17  13     4449.51     4598.05     84.87 o 
  -6  17  13      124.82       94.86     59.91 o 
  -3  17  13      226.20      274.58     35.95 o 
   0  17  13      390.94      439.34     61.91 o 
   3  17  13      301.26      290.56     45.93 o 
 -20  18  13     1102.14     1131.29     47.93 o 
 -17  18  13       98.27      153.77     35.95 o 
 -14  18  13     3337.28     2796.77     69.89 o 
 -11  18  13     1108.48     1021.46     52.92 o 
  -8  18  13     4096.48     4306.49    108.84 o 
  -5  18  13        3.42        0.00     37.94 o 
  -2  18  13       39.07       39.94     38.94 o 
   1  18  13       12.30        9.98     37.94 o 
 -19  19  13       55.16       75.89     35.95 o 
 -16  19  13        4.54        7.99     41.94 o 
 -13  19  13     2021.12     1924.09     54.92 o 
 -10  19  13      222.50      186.72     37.94 o 
  -7  19  13      311.88      487.26     38.94 o 
  -4  19  13      607.79      563.15     38.94 o 
  -1  19  13       31.59       33.95     36.94 o 
 -18  20  13      371.35      345.48     37.94 o 
 -15  20  13      192.28      253.62     32.95 o 
 -12  20  13      768.31      764.84     35.95 o 
  -9  20  13        4.02        2.00     33.95 o 
  -6  20  13      476.88      403.39     42.94 o 
  -3  20  13      118.81      138.79     36.94 o 
 -17  21  13       18.67        0.00     41.94 o 
 -14  21  13        6.64        0.00     36.94 o 
 -11  21  13      416.48      524.21     45.93 o 
  -8  21  13      156.70      159.76     41.94 o 
  -5  21  13        0.58        0.00     48.93 o 
 -16  22  13       25.77       28.96     36.94 o 
 -13  22  13      178.39      118.82     45.93 o 
 -10  22  13     1245.40     1320.00     63.90 o 
  -7  22  13      113.29      188.71     45.93 o 
   0   1  14      955.56      892.65     30.95 o 
  -2   2  14     1519.47     1430.84     36.94 o 
   1   2  14    12606.06    12183.57    115.82 o 
  -4   3  14      724.89      838.73     29.95 o 
  -1   3  14     1274.53     1173.23     32.95 o 
   2   3  14       83.16       74.89     25.96 o 
  -6   4  14     1738.79     1841.22     34.95 o 
  -3   4  14     1036.18     1024.45     30.95 o 
   0   4  14      810.45      677.97     26.96 o 
   3   4  14    16612.11    16274.38    175.73 o 
  -8   5  14     7085.44     6803.71     75.89 o 
  -5   5  14     1247.30     1283.06     36.94 o 
  -2   5  14        4.15        2.00     20.97 o 
   1   5  14     1175.06     1100.34     32.95 o 
   4   5  14     5181.26     5540.62    105.84 o 
 -10   6  14     1081.88     1092.35     38.94 o 
  -7   6  14     6172.02     6080.80     79.88 o 
  -4   6  14      919.27     1008.47     26.96 o 
  -1   6  14      230.05      176.73     28.96 o 
   2   6  14     2839.52     2591.08     50.92 o 
   5   6  14     4231.55     4345.43     75.89 o 
 -12   7  14      226.96      179.73     33.95 o 
  -9   7  14      150.20      168.74     25.96 o 
  -6   7  14     1813.85     1813.26     36.94 o 
  -3   7  14     1834.17     1620.55     34.95 o 
   0   7  14     1793.69     1882.15     56.91 o 
   3   7  14       22.36       38.94     33.95 o 
   6   7  14      961.17     1053.41     31.95 o 
 -14   8  14       43.97        4.99     25.96 o 
 -11   8  14     3330.43     3233.11     55.92 o 
  -8   8  14      621.33      543.18     23.96 o 
  -5   8  14     2432.23     2291.53     40.94 o 
  -2   8  14      180.46      284.57     25.96 o 
   1   8  14     2240.36     2308.51     48.93 o 
   4   8  14      626.07      613.07     34.95 o 
   7   8  14     2287.57     2348.45     54.92 o 
 -16   9  14      524.36      587.11     33.95 o 
 -13   9  14      317.90      344.48     26.96 o 
 -10   9  14      921.50      882.66     26.96 o 
  -7   9  14     2051.61     1857.19     35.95 o 
  -4   9  14     1308.62     1237.13     41.94 o 
  -1   9  14      285.31      268.59     28.96 o 
   2   9  14      520.73      527.20     34.95 o 
   5   9  14      107.19       56.91     30.95 o 
   8   9  14      518.43      568.14     39.94 o 
 -18  10  14     1404.10     1585.60     51.92 o 
 -15  10  14      153.78      187.72     25.96 o 
 -12  10  14     2354.53     2353.44     42.94 o 
  -9  10  14      144.98      107.84     27.96 o 
  -6  10  14     2599.35     2747.84     49.92 o 
  -3  10  14      842.03      951.56     30.95 o 
   0  10  14      781.08      740.88     33.95 o 
   3  10  14      213.40      184.72     31.95 o 
   6  10  14        1.78        0.00     36.94 o 
   9  10  14      943.11      985.51     46.93 o 
 -20  11  14     1576.31     1631.53     59.91 o 
 -17  11  14     3050.87     2905.60     56.91 o 
 -14  11  14      741.05      872.68     32.95 o 
 -11  11  14     2026.03     1863.18     36.94 o 
  -8  11  14     2393.69     2085.85     42.94 o 
  -5  11  14      443.63      452.32     30.95 o 
  -2  11  14      991.81      891.65     31.95 o 
   1  11  14      414.27      425.36     33.95 o 
   4  11  14       66.25       74.89     35.95 o 
   7  11  14     1359.92     1615.56     53.92 o 
  10  11  14      526.88      646.02     48.93 o 
 -19  12  14      547.74      640.03     34.95 o 
 -16  12  14      186.88      218.67     27.96 o 
 -13  12  14       68.06       58.91     23.96 o 
 -10  12  14     6448.42     6003.92     92.86 o 
  -7  12  14     1911.76     2068.87     43.93 o 
  -4  12  14      225.41      266.60     35.95 o 
  -1  12  14     1369.51     1451.80     43.93 o 
   2  12  14       62.88       47.93     31.95 o 
   5  12  14      214.46      182.72     34.95 o 
   8  12  14     1869.87     2021.94     63.90 o 
 -21  13  14      721.27      738.88     36.94 o 
 -18  13  14       67.08       37.94     30.95 o 
 -15  13  14       99.96       47.93     29.95 o 
 -12  13  14      777.79      763.84     30.95 o 
  -9  13  14      330.29      278.58     28.96 o 
  -6  13  14     2350.56     2389.39     46.93 o 
  -3  13  14      793.61      835.74     32.95 o 
   0  13  14      384.35      407.38     33.95 o 
   3  13  14     1042.86     1206.18     48.93 o 
   6  13  14      156.85      103.84     38.94 o 
 -20  14  14     1795.33     1715.41    118.82 o 
 -17  14  14       37.91       60.91     33.95 o 
 -14  14  14     1117.39     1150.26     45.93 o 
 -11  14  14      385.84      439.34     37.94 o 
  -8  14  14     1330.23     1240.12     43.93 o 
  -5  14  14        0.07        0.00     32.95 o 
  -2  14  14     1429.04     1685.45     55.92 o 
   1  14  14       10.04        0.00     35.95 o 
   4  14  14      523.01      739.88     41.94 o 
   7  14  14      177.70      228.65     42.94 o 
 -19  15  14       70.44        3.99     41.94 o 
 -16  15  14     1299.09     1314.01     44.93 o 
 -13  15  14      206.16      255.61     36.94 o 
 -10  15  14      938.06      932.59     44.93 o 
  -7  15  14     1025.58     1176.22     41.94 o 
  -4  15  14        4.73        8.99     37.94 o 
  -1  15  14       45.63        0.00     37.94 o 
   2  15  14      151.09      140.79     40.94 o 
   5  15  14      229.81      236.64     44.93 o 
 -18  16  14       15.44       37.94     32.95 o 
 -15  16  14        0.38        0.00     33.95 o 
 -12  16  14      593.70      548.17     35.95 o 
  -9  16  14      955.86     1124.30     61.91 o 
  -6  16  14      270.54      252.62     38.94 o 
  -3  16  14      302.41      250.62     43.93 o 
   0  16  14     1432.07     1671.47     58.91 o 
   3  16  14      557.70      597.10     50.92 o 
 -20  17  14     1136.09     1170.23     47.93 o 
 -17  17  14      104.78       76.88     37.94 o 
 -14  17  14       23.89       16.97     37.94 o 
 -11  17  14      406.93      403.39     46.93 o 
  -8  17  14       14.99       15.98     41.94 o 
  -5  17  14      155.19      118.82     36.94 o 
  -2  17  14     1553.50     1656.49     58.91 o 
   1  17  14        1.55        0.00     39.94 o 
 -19  18  14      927.45      892.65     43.93 o 
 -16  18  14      571.69      671.98     34.95 o 
 -13  18  14      207.28      256.61     38.94 o 
 -10  18  14      272.00      305.54     40.94 o 
  -7  18  14       87.21       53.92     45.93 o 
  -4  18  14      246.16      433.34     38.94 o 
  -1  18  14      140.00      143.78     38.94 o 
 -18  19  14      111.88      117.82     39.94 o 
 -15  19  14      444.02      449.32     41.94 o 
 -12  19  14       43.97       19.97     35.95 o 
  -9  19  14      103.42      157.76     37.94 o 
  -6  19  14      681.30      829.74     54.92 o 
  -3  19  14       12.90       13.98     38.94 o 
 -17  20  14      543.25      600.09     42.94 o 
 -14  20  14     1848.14     2121.79     65.90 o 
 -11  20  14     2594.22     2636.01     85.87 o 
  -8  20  14      711.19      818.76     51.92 o 
  -5  20  14        5.74        0.00     39.94 o 
 -13  21  14      230.33      151.77     45.93 o 
 -10  21  14      182.41      149.77     42.94 o 
  -7  21  14     1194.92     1159.25     57.91 o 
   0   0  15    23933.56    23317.73    368.44 o 
   1   1  15     5834.80     5772.27     61.91 o 
  -1   2  15     9227.58     8910.52     88.87 o 
   2   2  15       71.36       63.90     28.96 o 
  -3   3  15     5809.77     5533.63     60.91 o 
   0   3  15     1459.73     1463.79     27.96 o 
   3   3  15      706.11      737.88     27.96 o 
  -5   4  15       49.23       68.90     22.97 o 
  -2   4  15       25.76       45.93     23.96 o 
   1   4  15      463.38      462.30     28.96 o 
   4   4  15      645.20      645.02     28.96 o 
  -7   5  15       71.02       75.89     24.96 o 
  -4   5  15     1310.65     1315.01     27.96 o 
  -1   5  15     3812.08     3679.43     68.90 o 
   2   5  15     8373.69     8817.66    142.78 o 
   5   5  15     1386.88     1379.91     40.94 o 
  -9   6  15        0.33        4.99     28.96 o 
  -6   6  15     2499.47     2427.33     40.94 o 
  -3   6  15     1447.49     1156.25     40.94 o 
   0   6  15      658.54      578.13     34.95 o 
   3   6  15     5689.46     5627.49    102.84 o 
   6   6  15       22.02        1.00     30.95 o 
 -11   7  15      276.02      226.66     29.95 o 
  -8   7  15      787.17      755.86     27.96 o 
  -5   7  15      505.91      566.14     27.96 o 
  -2   7  15     8175.46     8644.92    132.80 o 
   1   7  15      428.69      542.18     33.95 o 
   4   7  15      181.00      137.79     31.95 o 
   7   7  15      995.94      971.53     41.94 o 
 -13   8  15      528.33      490.26     30.95 o 
 -10   8  15     1489.20     1434.83     34.95 o 
  -7   8  15      824.75      806.78     29.95 o 
  -4   8  15     2812.09     2489.23     48.93 o 
  -1   8  15      842.77      976.52     38.94 o 
   2   8  15     2686.38     2649.99     60.91 o 
   5   8  15      181.97      224.66     37.94 o 
   8   8  15      452.73      457.31     34.95 o 
 -15   9  15        1.82        0.00     34.95 o 
 -12   9  15      799.76      775.83     32.95 o 
  -9   9  15     1213.11     1268.08     37.94 o 
  -6   9  15      733.55      630.05     29.95 o 
  -3   9  15     3692.65     3739.34     64.90 o 
   0   9  15      624.97      605.08     35.95 o 
   3   9  15       77.31       71.89     37.94 o 
   6   9  15       99.77       86.87     38.94 o 
   9   9  15      151.89      127.81     37.94 o 
 -17  10  15      829.41      950.56     35.95 o 
 -14  10  15      873.01      878.67     34.95 o 
 -11  10  15     1297.63     1327.99     39.94 o 
  -8  10  15      269.52      264.60     31.95 o 
  -5  10  15     1982.01     1836.22     42.94 o 
  -2  10  15      122.21      182.72     34.95 o 
   1  10  15      116.63      174.74     35.95 o 
   4  10  15      165.70      151.77     34.95 o 
   7  10  15      567.39      645.02     58.91 o 
  10  10  15      102.43       45.93     53.92 o 
 -19  11  15      235.71      289.56     35.95 o 
 -16  11  15        3.26       26.96     26.96 o 
 -13  11  15      199.65      113.83     29.95 o 
 -10  11  15       55.91       13.98     27.96 o 
  -7  11  15     2454.73     2455.29     60.91 o 
  -4  11  15      319.90      216.67     25.96 o 
  -1  11  15     1008.78      960.55     39.94 o 
   2  11  15      936.16      887.66     39.94 o 
   5  11  15     1418.53     1507.72     54.92 o 
   8  11  15       17.14       55.92     37.94 o 
 -18  12  15     1732.02     1847.21     92.86 o 
 -15  12  15     2406.24     2169.72     57.91 o 
 -12  12  15        0.00        0.00     28.96 o 
  -9  12  15     1108.24     1047.42     35.95 o 
  -6  12  15      403.29      364.45     28.96 o 
  -3  12  15      106.11      120.82     32.95 o 
   0  12  15      288.98      296.55     33.95 o 
   3  12  15     3977.05     4523.16    107.84 o 
   6  12  15        0.39       27.96     33.95 o 
 -17  13  15      150.79      127.81     47.93 o 
 -14  13  15     1519.74     1593.59     53.92 o 
 -11  13  15      187.14      119.82     39.94 o 
  -8  13  15      812.01      756.86     42.94 o 
  -5  13  15      478.45      367.44     38.94 o 
  -2  13  15      880.60      760.85     41.94 o 
   1  13  15      749.05      790.80     43.93 o 
   4  13  15       78.56       54.92     44.93 o 
 -19  14  15      540.38      498.25     49.92 o 
 -16  14  15      979.27     1037.43     46.93 o 
 -13  14  15      239.19      197.70     41.94 o 
 -10  14  15      392.81      447.32     36.94 o 
  -7  14  15      889.58      843.72     45.93 o 
  -4  14  15      297.57      249.62     42.94 o 
  -1  14  15      174.60      191.71     41.94 o 
   2  14  15       17.98        0.00     37.94 o 
   5  14  15     2757.86     3089.33     97.85 o 
 -18  15  15      881.44      763.84     45.93 o 
 -15  15  15       72.78       22.97     35.95 o 
 -12  15  15        2.21       27.96     36.94 o 
  -9  15  15     1872.13     1761.34     56.91 o 
  -6  15  15     2111.38     2457.28     76.88 o 
  -3  15  15      877.43      899.64     46.93 o 
   0  15  15        0.82        0.00     37.94 o 
   3  15  15      279.16      231.65     42.94 o 
 -17  16  15        0.00       43.93     40.94 o 
 -14  16  15      190.26      136.79     37.94 o 
 -11  16  15        5.49       41.94     34.95 o 
  -8  16  15      495.64      577.13     48.93 o 
  -5  16  15        1.47        0.00     52.92 o 
  -2  16  15      576.77      607.08     46.93 o 
   1  16  15      834.49      755.86     56.91 o 
 -16  17  15      218.46      258.61     38.94 o 
 -13  17  15      162.39      222.66     42.94 o 
 -10  17  15      128.70      141.79     37.94 o 
  -7  17  15       16.55        0.00     44.93 o 
  -4  17  15       74.71       62.90     40.94 o 
  -1  17  15        0.04        0.00     41.94 o 
 -15  18  15        5.88        0.00     39.94 o 
 -12  18  15     2179.77     2531.17     87.87 o 
  -9  18  15       11.96        0.00     37.94 o 
  -6  18  15     1455.92     1644.51     83.87 o 
  -3  18  15     3242.50     3840.19    109.83 o 
 -14  19  15      593.78      760.85     43.93 o 
 -11  19  15       30.45       10.98     39.94 o 
  -8  19  15      211.31      131.80     43.93 o 
  -5  19  15     1013.24     1325.99     56.91 o 
 -10  20  15     1918.96     1914.10     99.85 o 
  -1   1  16      670.57      640.03     25.96 o 
  -3   2  16       80.28       77.88     26.96 o 
   0   2  16      368.99      350.47     25.96 o 
  -5   3  16        5.54        0.00     24.96 o 
  -2   3  16      941.85      831.74     24.96 o 
   1   3  16      696.53      596.10     29.95 o 
  -7   4  16     2605.94     2725.88     53.92 o 
  -4   4  16     2292.50     2394.38     43.93 o 
  -1   4  16      250.94      254.61     34.95 o 
   2   4  16       53.26       15.98     27.96 o 
  -9   5  16       52.24        0.00     33.95 o 
  -6   5  16     1990.54     2017.95     39.94 o 
  -3   5  16        2.64        0.00     28.96 o 
   0   5  16     1909.40     1732.38     46.93 o 
   3   5  16      669.23      823.75     40.94 o 
 -11   6  16     1581.89     1750.35     55.92 o 
  -8   6  16      521.31      628.05     30.95 o 
  -5   6  16     1044.86      960.55     37.94 o 
  -2   6  16       88.69       86.87     34.95 o 
   1   6  16      596.42      610.08     37.94 o 
   4   6  16      399.62      287.57     43.93 o 
 -13   7  16     2001.68     2126.78     61.91 o 
 -10   7  16     3134.03     2868.66     54.92 o 
  -7   7  16      757.75      791.80     33.95 o 
  -4   7  16       29.10       33.95     35.95 o 
  -1   7  16     7377.49     7444.74    131.80 o 
   2   7  16      194.37      174.74     44.93 o 
   5   7  16     2142.30     2240.61     64.90 o 
 -15   8  16        6.83        0.00     46.93 o 
 -12   8  16       60.88       37.94     37.94 o 
  -9   8  16      804.85      921.61     39.94 o 
  -6   8  16      305.79      307.53     29.95 o 
  -3   8  16     5414.58     5149.21     85.87 o 
   0   8  16     1064.86     1149.26     41.94 o 
   3   8  16     1537.66     1605.57     55.92 o 
   6   8  16      217.88      197.70     34.95 o 
 -17   9  16     1742.09     1768.33     79.88 o 
 -14   9  16     1079.04     1074.38     73.89 o 
 -11   9  16     2459.22     2435.32     64.90 o 
  -8   9  16      301.37      244.63     29.95 o 
  -5   9  16       80.56       81.88     33.95 o 
  -2   9  16     1090.48     1001.49     35.95 o 
   1   9  16      223.51      239.64     35.95 o 
   4   9  16        0.24        0.00     44.93 o 
   7   9  16       20.89        6.99     37.94 o 
 -16  10  16       88.46      126.81     36.94 o 
 -13  10  16     1685.12     1661.49     59.91 o 
 -10  10  16     2394.28     2388.39     56.91 o 
  -7  10  16      328.00      364.45     32.95 o 
  -4  10  16       47.37       95.86     29.95 o 
  -1  10  16      232.32      295.55     36.94 o 
   2  10  16     2459.62     2717.89     77.88 o 
   5  10  16     2178.38     2217.65     72.89 o 
   8  10  16      211.80      247.63     41.94 o 
 -15  11  16     2023.17     2048.90     65.90 o 
 -12  11  16        1.09        0.00     28.96 o 
  -9  11  16      671.32      807.78     34.95 o 
  -6  11  16      186.95      196.70     30.95 o 
  -3  11  16      259.74      267.60     32.95 o 
   0  11  16     2174.98     2386.39     64.90 o 
   3  11  16       47.98        0.00     36.94 o 
   6  11  16      806.59      842.73     45.93 o 
 -17  12  16     2106.37     2235.62     73.89 o 
 -14  12  16       69.75       68.90     37.94 o 
 -11  12  16       43.77       41.94     36.94 o 
  -8  12  16      143.75      120.82     37.94 o 
  -5  12  16      157.37      133.80     36.94 o 
  -2  12  16     1125.10     1061.39     46.93 o 
   1  12  16     3598.11     4058.86    113.83 o 
   4  12  16        5.28        9.98     39.94 o 
 -16  13  16      228.81      280.58     55.92 o 
 -13  13  16       70.01      182.72     41.94 o 
 -10  13  16      487.01      641.03     39.94 o 
  -7  13  16       14.16        0.00     38.94 o 
  -4  13  16     5705.26     6437.26    172.74 o 
  -1  13  16     1498.25     1500.73     57.91 o 
   2  13  16      394.75      339.49     44.93 o 
 -15  14  16      118.39      173.74     41.94 o 
 -12  14  16       88.97       77.88     34.95 o 
  -9  14  16      252.44      244.63     37.94 o 
  -6  14  16      884.72     1137.28     48.93 o 
  -3  14  16     4166.63     4645.97    126.81 o 
   0  14  16      933.99      860.70     48.93 o 
 -14  15  16      607.06      589.11     47.93 o 
 -11  15  16      110.24       44.93     38.94 o 
  -8  15  16      159.53      219.67     51.92 o 
  -5  15  16        2.12        0.00     42.94 o 
  -2  15  16      352.82      429.35     52.92 o 
   1  15  16        2.00        0.00     48.93 o 
 -13  16  16      384.62      337.49     44.93 o 
 -10  16  16      186.19      154.77     46.93 o 
  -7  16  16       55.08       30.95     47.93 o 
  -4  16  16     1098.76     1102.33     57.91 o 
  -1  16  16      107.21      150.77     96.85 o 
 -12  17  16        3.20       22.97     39.94 o 
  -9  17  16     3221.53     3488.72    103.84 o 
  -6  17  16      412.53      637.04     49.92 o 
  -8  18  16      425.95      248.62     49.92 o 
   0   1  17      269.62      297.55     27.96 o 
  -2   2  17       57.09       75.89     24.96 o 
   1   2  17     2433.18     2230.63     43.93 o 
  -4   3  17     1510.49     1523.70     36.94 o 
  -1   3  17       47.35       59.91     25.96 o 
   2   3  17      664.65      653.01     40.94 o 
  -6   4  17       18.70        0.00     27.96 o 
  -3   4  17       30.99        0.00     27.96 o 
   0   4  17      265.80      298.55     36.94 o 
   3   4  17      229.71      258.61     41.94 o 
  -8   5  17     1316.52     1247.11     53.92 o 
  -5   5  17      542.70      555.16     33.95 o 
  -2   5  17     1606.76     1693.44     42.94 o 
   1   5  17     2154.79     1983.00     58.91 o 
   4   5  17       15.00       11.98     35.95 o 
 -10   6  17       42.53       20.97     38.94 o 
  -7   6  17       32.49       29.95     28.96 o 
  -4   6  17       62.58       63.90     31.95 o 
  -1   6  17       54.83       67.90     39.94 o 
   2   6  17     1034.37      946.57     44.93 o 
   5   6  17     1200.87     1061.39     53.92 o 
 -12   7  17      173.72      201.69     39.94 o 
  -9   7  17      913.51      913.62     36.94 o 
  -6   7  17      302.51      330.50     32.95 o 
  -3   7  17      598.56      546.17     36.94 o 
   0   7  17     2066.77     2029.93     57.91 o 
   3   7  17       13.23       23.96     42.94 o 
   6   7  17       23.86       36.94     42.94 o 
 -14   8  17      888.15      995.49     49.92 o 
 -11   8  17      758.16      824.75     39.94 o 
  -8   8  17      507.67      551.17     32.95 o 
  -5   8  17       18.05       18.97     31.95 o 
  -2   8  17     5933.17     6633.97    133.80 o 
   1   8  17      263.24      283.57     43.93 o 
   4   8  17      713.38      669.99     42.94 o 
   7   8  17      115.84       97.85     52.92 o 
 -13   9  17       27.25       72.89     37.94 o 
 -10   9  17       38.32        0.00     44.93 o 
  -7   9  17      155.50      219.67     34.95 o 
  -4   9  17      181.43      150.77     33.95 o 
  -1   9  17        0.14        0.00     40.94 o 
   2   9  17      965.26      953.56     37.94 o 
   5   9  17      236.80      192.71     45.93 o 
 -15  10  17      218.43      251.62     38.94 o 
 -12  10  17      894.04      928.60     40.94 o 
  -9  10  17     2526.65     2544.15     63.90 o 
  -6  10  17      268.95      379.43     32.95 o 
  -3  10  17      651.45      519.21     33.95 o 
   0  10  17      884.10      771.83     45.93 o 
   3  10  17       13.70       41.94     35.95 o 
 -14  11  17       12.80       43.93     59.91 o 
 -11  11  17      586.73      622.06     44.93 o 
  -8  11  17      145.37      164.75     41.94 o 
  -5  11  17       35.72       81.88     38.94 o 
  -2  11  17      448.56      437.34     48.93 o 
   1  11  17      503.16      481.27     53.92 o 
   4  11  17     2366.05     2712.90     87.87 o 
 -13  12  17       30.47       91.86     51.92 o 
 -10  12  17      533.05      654.01     42.94 o 
  -7  12  17      255.02      233.65     44.93 o 
  -4  12  17      585.66      535.19     49.92 o 
  -1  12  17       20.89        0.00     36.94 o 
   2  12  17       16.63       32.95     43.93 o 
 -12  13  17      668.03      703.94     56.91 o 
  -9  13  17      257.89      320.52     42.94 o 
  -6  13  17      286.55      270.59     43.93 o 
  -3  13  17      731.72      746.87     47.93 o 
   0  13  17       87.46        6.99     38.94 o 
 -11  14  17       77.19       71.89     40.94 o 
  -8  14  17      368.66      562.15     46.93 o 
  -5  14  17     6845.04     6680.89    229.65 o 
  -2  14  17       67.42       58.91     46.93 o 
 -10  15  17      205.19      192.71     46.93 o 
  -7  15  17       64.73       12.98     42.94 o 
  -4  15  17      133.36      120.82     43.93 o 
   0   0  18     1106.78     1080.37     64.90 o 
   1   1  18     1750.89     1890.14     57.91 o 
  -1   2  18      560.28      737.88     33.95 o 
   2   2  18      200.81      225.66     39.94 o 
  -3   3  18        0.18        8.99     29.95 o 
   0   3  18      382.14      372.44     39.94 o 
   3   3  18      625.44      822.76     39.94 o 
  -5   4  18       14.37       17.97     35.95 o 
  -2   4  18       15.59        5.99     34.95 o 
   1   4  18      295.24      373.44     34.95 o 
   4   4  18      780.27      875.68     54.92 o 
  -7   5  18      679.19      774.83     37.94 o 
  -4   5  18     2143.59     2310.51     55.92 o 
  -1   5  18     1696.15     1633.53     51.92 o 
   2   5  18     2073.30     2151.75     67.90 o 
   5   5  18      126.74      127.81     42.94 o 
  -9   6  18        1.15        0.00     33.95 o 
  -6   6  18     1926.68     2035.92     58.91 o 
  -3   6  18      644.69      621.06     35.95 o 
   0   6  18        4.36       37.94     38.94 o 
   3   6  18        8.26       31.95     44.93 o 
   6   6  18      667.99      656.01     44.93 o 
 -11   7  18      485.56      501.24     42.94 o 
  -8   7  18        0.85        0.00     35.95 o 
  -5   7  18      404.33      454.31     36.94 o 
  -2   7  18       81.23       60.91     34.95 o 
   1   7  18       15.51        0.00     38.94 o 
   4   7  18      423.72      482.27     66.90 o 
 -10   8  18      159.34       59.91     36.94 o 
  -7   8  18        9.41        2.00     36.94 o 
  -4   8  18      572.00      714.92     35.95 o 
  -1   8  18      114.07      116.82     32.95 o 
   2   8  18      132.39      141.79     40.94 o 
 -12   9  18       95.47      120.82     37.94 o 
  -9   9  18      534.93      638.03     49.92 o 
  -6   9  18      332.22      341.48     34.95 o 
  -3   9  18      590.62      648.02     36.94 o 
   0   9  18     2548.95     2601.07     76.88 o 
   3   9  18     1395.79     1496.74     58.91 o 
 -11  10  18      137.58      113.83     49.92 o 
  -8  10  18      974.00      986.51     47.93 o 
  -5  10  18     1711.43     1707.42     60.91 o 
  -2  10  18       28.51       14.98     48.93 o 
   1  10  18      741.72      745.87     46.93 o 
 -10  11  18        0.11       15.98     54.92 o 
  -7  11  18      367.72      439.34     43.93 o 
  -4  11  18      680.52      625.05     53.92 o 
  -1  11  18      229.30      154.77     47.93 o 
  -9  12  18      996.79     1438.82     57.91 o 
  -6  12  18      235.99      288.56     57.91 o 
  -3  12  18      669.08      625.05     52.92 o 
  -1   1  19       23.09        0.00     44.93 o 
  -3   2  19       14.44       54.92     38.94 o 
   0   2  19      212.18      244.63     36.94 o 
  -5   3  19      187.78      262.60     39.94 o 
  -2   3  19       19.51        0.00     38.94 o 
   1   3  19        2.46       30.95     41.94 o 
  -7   4  19       22.46       29.95     35.95 o 
  -4   4  19      133.31      201.69     38.94 o 
  -1   4  19      429.35      447.32     35.95 o 
   2   4  19      343.64      276.58     46.93 o 
  -9   5  19      221.13      217.67     38.94 o 
  -6   5  19       10.38       21.97     39.94 o 
  -3   5  19       38.65       36.94     42.94 o 
   0   5  19      311.54      272.59     41.94 o 
   3   5  19       56.67       50.92     45.93 o 
  -8   6  19      284.13      367.44     46.93 o 
  -5   6  19      164.28      178.73     41.94 o 
  -2   6  19       80.43       62.90     34.95 o 
   1   6  19       16.41       50.92     51.92 o 
  -7   7  19     2407.35     2622.03     74.89 o 
  -4   7  19        3.42       47.93     41.94 o 
  -1   7  19      841.35      756.86     44.93 o 
  -6   8  19       82.24      135.79     44.93 o 
  -3   8  19      385.12      437.34     43.93 o 
   0   8  19      902.50     1034.44     47.93 o 
  -5   9  19       45.65       40.94     40.94 o 
                                                 
