# Supplementary material for: Crystal structures of four indole derivatives with a phenyl substituent at the 2-position and a carbonyl group at the 3-position: the C(6) N—H⋯O chain remains the same, but the weak reinforcing inter­actions are different
Source: Acta Crystallogr E Crystallogr Commun. 2016 Feb 20;72(Pt 3):363–9. doi: 10.1107/S2056989016002620 (PMC4778824; doi:10.1107/S2056989016002620)
Supplement: Supplementary file 5 [file e-72-00363-IVsup5.hkl]

# 
# h,k,l, Fc-squared, Fo-squared, sigma(Fo-squared) and status flag 
# 
data_IV
_shelx_title ' 2014ncs0011a' 
_shelx_refln_list_code          4 
_shelx_F_calc_maximum      367.80 
_exptl_crystal_F_000      1248.00 
_reflns_d_resolution_high  0.7703 
 
loop_ 
 _symmetry_equiv_pos_as_xyz 
 'x, y, z' 
 '-x, y+1/2, -z+1/2' 
 '-x, -y, -z' 
 'x, -y-1/2, z-1/2' 
 
_cell_length_a    14.5065 
_cell_length_b    11.7911 
_cell_length_c    18.6961 
_cell_angle_alpha  90.000 
_cell_angle_beta  107.782 
_cell_angle_gamma  90.000 
 
_shelx_F_squared_multiplier     1.000 
 
loop_ 
 _refln_index_h 
 _refln_index_k 
 _refln_index_l 
 _refln_F_squared_calc 
 _refln_F_squared_meas 
 _refln_F_squared_sigma 
 _refln_observed_status 
   2   0   0       56.63       77.07     36.73 o 
   3   0   0        0.39       10.18     23.92 o 
   4   0   0     4690.41     5700.71     78.48 o 
   5   0   0        2.33       25.12     14.38 o 
   6   0   0     7136.22     8288.69    113.02 o 
   7   0   0       52.60       45.54     14.50 o 
   8   0   0       17.83       27.64     20.98 o 
   9   0   0       37.69       59.63     15.26 o 
  10   0   0      922.53      942.45    173.75 o 
  11   0   0       11.24        0.01     18.72 o 
  12   0   0     1098.39     1176.83    150.45 o 
  13   0   0       75.84      130.58     36.61 o 
  14   0   0      226.73      271.12     68.30 o 
  15   0   0       32.53       17.96     19.57 o 
  16   0   0      654.07      639.67     40.41 o 
  17   0   0       86.63       71.61     29.49 o 
   2   1   0     3988.71     4183.36     54.47 o 
   3   1   0     5280.38     5902.22     56.61 o 
   4   1   0     1538.68     1336.22     28.48 o 
   5   1   0     1203.28     1248.21     50.27 o 
   6   1   0       37.17      103.35     10.23 o 
   7   1   0      279.39      300.55     14.68 o 
   8   1   0      125.16      145.62     12.39 o 
   9   1   0      804.03      921.74     68.43 o 
  10   1   0      233.34      247.06     18.77 o 
  11   1   0       26.25       31.29     10.74 o 
  12   1   0      331.75      356.04     20.17 o 
  13   1   0      225.91      234.06     16.87 o 
  14   1   0      537.35      585.18     24.07 o 
  15   1   0       72.45       79.28     24.77 o 
  16   1   0      396.24      479.93     28.69 o 
  17   1   0        4.45       17.81     15.85 o 
   0   2   0     6054.96     5995.93    147.61 o 
   1   2   0     1701.41     1981.93     49.11 o 
   2   2   0      177.14      172.84     12.34 o 
   3   2   0      286.08      320.09     13.31 o 
   4   2   0      135.38      188.23     11.53 o 
   5   2   0     1193.52     1321.07     30.88 o 
   6   2   0       62.36       56.73      8.90 o 
   7   2   0      558.03      551.63     20.26 o 
   8   2   0      101.76      111.98     14.91 o 
   9   2   0      373.27      405.23     17.17 o 
  10   2   0       60.21       29.62     14.00 o 
  11   2   0      822.47      778.38     23.22 o 
  12   2   0      770.39      822.22     45.48 o 
  13   2   0      140.90      205.38     16.43 o 
  14   2   0      465.01      451.67     31.41 o 
  15   2   0       88.40      123.58     15.62 o 
  16   2   0      107.92      127.63     14.70 o 
  17   2   0       95.54       94.60     18.29 o 
   1   3   0      278.61      183.96      7.56 o 
   2   3   0        4.91       10.61      8.60 o 
   3   3   0      516.87      732.83     24.13 o 
   4   3   0        8.69       16.52      8.76 o 
   5   3   0      188.78      142.97     11.03 o 
   6   3   0        1.27       18.16      8.57 o 
   7   3   0      148.50      175.72     14.01 o 
   8   3   0       80.50       75.53      8.97 o 
   9   3   0      249.80      337.76     19.15 o 
  10   3   0        6.50       -0.99     12.04 o 
  11   3   0      512.77      656.50     25.24 o 
  12   3   0       36.06       50.08     13.58 o 
  13   3   0      196.23      249.65     22.86 o 
  14   3   0       15.86       29.34     13.77 o 
  15   3   0       13.05       58.83     16.27 o 
  16   3   0       38.11       68.44     15.47 o 
  17   3   0      136.66      173.04     16.57 o 
   0   4   0      223.62      185.74      9.92 o 
   1   4   0      879.53     1112.74     18.69 o 
   2   4   0      533.07      428.67     16.92 o 
   3   4   0      377.17      372.26     15.64 o 
   4   4   0       63.77       49.32      8.03 o 
   5   4   0      384.27      264.89     20.88 o 
   6   4   0     1849.91     1722.01     38.85 o 
   7   4   0     3232.12     2961.48    152.67 o 
   8   4   0      308.47      289.22     19.42 o 
   9   4   0      102.54      101.81     13.78 o 
  10   4   0      603.21      650.56     29.61 o 
  11   4   0       42.53       20.15     12.79 o 
  12   4   0      230.13      261.12     28.93 o 
  13   4   0        0.86        5.01     13.50 o 
  14   4   0        9.19       15.97     18.72 o 
  15   4   0       32.75       49.96     16.51 o 
  16   4   0       20.96        7.79     15.59 o 
  17   4   0       24.43       13.39     15.18 o 
   1   5   0        1.71       27.86      5.46 o 
   2   5   0     1225.51     1264.86     25.38 o 
   3   5   0      622.93      581.15     31.06 o 
   4   5   0     1159.67      936.83     49.92 o 
   5   5   0      284.39      274.21     10.36 o 
   6   5   0      250.57      241.51     17.00 o 
   7   5   0        8.83       13.42     11.72 o 
   8   5   0      253.97      214.12     17.56 o 
   9   5   0       29.49       24.74     11.16 o 
  10   5   0      956.29      893.52    140.35 o 
  11   5   0       28.36       36.91     25.04 o 
  12   5   0      370.32      359.43     16.26 o 
  13   5   0       22.49      -10.70     17.20 o 
  14   5   0      472.39      498.48     23.44 o 
  15   5   0        5.56        9.44     14.94 o 
  16   5   0        3.54       12.33     13.00 o 
   0   6   0    11118.61    11829.04    286.97 o 
   1   6   0      342.16      360.86     18.98 o 
   2   6   0      159.82      166.06     12.66 o 
   3   6   0       57.71       64.83      7.19 o 
   4   6   0     3615.36     3639.63     98.50 o 
   5   6   0       10.48       10.85      6.16 o 
   6   6   0       57.61       97.81     11.49 o 
   7   6   0       33.92       42.16     11.69 o 
   8   6   0     1366.55     1239.66     53.91 o 
   9   6   0       41.24       31.00     13.29 o 
  10   6   0     2632.39     2241.91     66.81 o 
  11   6   0       98.01       79.51     21.33 o 
  12   6   0      263.27      230.09     24.86 o 
  13   6   0        0.21       -7.67     14.61 o 
  14   6   0      123.01      183.06     18.19 o 
  15   6   0       12.70        7.34     15.80 o 
  16   6   0       39.06       43.93     17.18 o 
   1   7   0      149.07      175.14      7.69 o 
   2   7   0        9.33       18.21      6.36 o 
   3   7   0        9.50        4.16      6.94 o 
   4   7   0      379.41      299.91     37.27 o 
   5   7   0     1017.65      887.48     76.92 o 
   6   7   0       16.31       26.57      7.43 o 
   7   7   0        0.05       18.20     11.56 o 
   8   7   0      889.62      851.95    110.75 o 
   9   7   0      487.92      416.99     34.71 o 
  10   7   0        4.08       -1.86     12.29 o 
  11   7   0      689.01      593.45     27.03 o 
  12   7   0      175.95      194.92     18.52 o 
  13   7   0       82.09       94.69     16.70 o 
  14   7   0       24.54       12.51     20.29 o 
  15   7   0        7.01      -18.70     18.70 o 
   0   8   0       73.40       62.73     10.20 o 
   1   8   0       70.95       69.60      7.54 o 
   2   8   0       22.50       25.09      7.53 o 
   3   8   0      106.06      166.96     12.29 o 
   4   8   0        4.60       16.64     11.45 o 
   5   8   0     2541.85     2035.13    315.21 o 
   6   8   0       10.89       30.40     11.10 o 
   7   8   0      244.17      226.00     16.76 o 
   8   8   0        0.14       -8.40      9.39 o 
   9   8   0      737.77      665.60    134.79 o 
  10   8   0       15.42       42.05     15.53 o 
  11   8   0       32.26       70.81     21.13 o 
  12   8   0        0.56       17.11     14.03 o 
  13   8   0       52.48       77.69     25.69 o 
  14   8   0        0.03        6.39     12.33 o 
  15   8   0       64.37       81.11     14.44 o 
   1   9   0      437.61      430.56     16.10 o 
   2   9   0       28.34       50.20     12.41 o 
   3   9   0     1700.08     1458.36     39.14 o 
   4   9   0       92.55      113.37     19.75 o 
   5   9   0      188.93      146.13     16.79 o 
   6   9   0      158.00      133.34     32.94 o 
   7   9   0     1081.29     1361.99    134.05 o 
   8   9   0      171.30      136.92     21.76 o 
   9   9   0       23.27       10.80     17.54 o 
  10   9   0       26.24       34.31     17.26 o 
  11   9   0        4.49       12.77     13.51 o 
  12   9   0        0.21      -12.11     12.11 o 
  13   9   0       21.65       29.17     25.32 o 
  14   9   0        2.29       -8.60     26.54 o 
   0  10   0      358.83      301.97     60.78 o 
   1  10   0      502.33      383.75     38.54 o 
   2  10   0      511.88      407.14     42.30 o 
   3  10   0        2.33       11.72     12.77 o 
   4  10   0      562.64      518.08     60.19 o 
   5  10   0      504.42      501.72     26.35 o 
   6  10   0     1143.70     1114.38     86.54 o 
   7  10   0      347.85      315.92     45.85 o 
   8  10   0       46.82       14.28     16.39 o 
   9  10   0      214.94      165.13     17.74 o 
  10  10   0       50.26        8.59     15.61 o 
  11  10   0        8.12       26.45     17.31 o 
  12  10   0       17.45       25.76     19.62 o 
  13  10   0       24.22       32.96     29.31 o 
   1  11   0        3.34        6.15     15.14 o 
   2  11   0      612.56      653.20    121.42 o 
   3  11   0       10.44       12.84     14.25 o 
   4  11   0      216.40      138.29     25.68 o 
   5  11   0        8.57       11.90     14.20 o 
   6  11   0       37.87       48.42     11.23 o 
   7  11   0       15.70       39.45     10.53 o 
   8  11   0       45.35       39.53     14.03 o 
   9  11   0       16.78       25.23     14.25 o 
  10  11   0       61.55       73.00     18.48 o 
  11  11   0       17.22       37.61     15.35 o 
  12  11   0       12.52       14.03     17.02 o 
   0  12   0      121.63      119.55     37.13 o 
   1  12   0       18.35       28.82     17.15 o 
   2  12   0       60.28       56.84     16.21 o 
   3  12   0       32.50       39.89     16.97 o 
   4  12   0       67.90      102.69     36.49 o 
   5  12   0       22.49        4.92     11.96 o 
   6  12   0       15.51       47.42     16.70 o 
   7  12   0        3.19        3.93     21.03 o 
   8  12   0      381.58      580.47     55.22 o 
   9  12   0        2.13       -4.77     11.59 o 
  10  12   0       34.77        8.20     12.28 o 
  11  12   0        7.73       14.35     15.35 o 
   1  13   0        8.48       23.74     19.04 o 
   2  13   0        0.27      -17.48     31.45 o 
   3  13   0        5.16       13.07     14.32 o 
   4  13   0       17.86       24.46     14.06 o 
   5  13   0       14.72       43.71     15.62 o 
   6  13   0       17.85       15.77     17.99 o 
   7  13   0      111.53      168.64     29.66 o 
   8  13   0        0.82        0.00     16.21 o 
   9  13   0      111.57      125.36     23.40 o 
   0  14   0        6.35      -14.32     19.61 o 
   1  14   0        7.20       33.41     18.72 o 
   2  14   0        4.01        1.05     19.54 o 
   3  14   0      116.76      149.70     62.68 o 
   4  14   0        0.11       -4.39     23.61 o 
   5  14   0      109.45      213.20     22.76 o 
   6  14   0        1.44       -8.37     22.99 o 
   7  14   0       23.88       56.34     25.09 o 
   1  15   0        2.12      -33.84     35.86 o 
   2  15   0        8.40       20.76     21.44 o 
   3  15   0        0.08        4.39     18.82 o 
 -18   1   1       32.42       40.57     13.76 o 
 -17   1   1      240.56      173.67     13.16 o 
 -16   1   1       86.09       89.74     25.59 o 
 -15   1   1       98.83      111.29     13.54 o 
 -14   1   1       76.07       83.12     21.23 o 
 -13   1   1      203.77      166.84     13.98 o 
 -12   1   1      548.05      591.32     23.74 o 
 -11   1   1      332.31      355.47     19.85 o 
 -10   1   1      445.66      399.08     29.67 o 
  -9   1   1     1661.16     2009.32     98.65 o 
  -8   1   1       61.07       72.16     11.80 o 
  -7   1   1     2828.52     3329.72     48.82 o 
  -6   1   1       93.87       82.40     10.80 o 
  -5   1   1     2347.31     2682.54     32.35 o 
  -4   1   1       39.11       35.43     12.08 o 
  -3   1   1    34215.06    39856.74    255.74 o 
  -2   1   1      498.80      453.16     12.57 o 
   1   1   1     2633.76     2871.33     64.91 o 
   2   1   1      316.24      288.67     18.79 o 
   3   1   1        0.35       -1.03     12.06 o 
   4   1   1      354.29      310.43     13.43 o 
   5   1   1     2094.15     2499.59     37.05 o 
   6   1   1       88.23       60.14     11.09 o 
   7   1   1     7287.88     8587.31    234.19 o 
   8   1   1        9.41       -3.52     12.39 o 
   9   1   1      141.10      181.34     13.50 o 
  10   1   1        7.82       12.29      9.49 o 
  11   1   1       91.73       93.06     11.48 o 
  12   1   1      192.63      206.38     27.32 o 
  13   1   1     1252.27     1254.00     52.01 o 
  14   1   1       19.12       21.83     10.64 o 
  15   1   1      285.25      237.37     23.42 o 
  16   1   1       77.49      106.61     19.95 o 
  17   1   1        3.62      -10.44     10.44 o 
 -17   2   1       72.19       32.86     11.51 o 
 -16   2   1      103.04      128.26     23.35 o 
 -15   2   1       29.02       32.48     15.47 o 
 -14   2   1      653.75      818.63     70.54 o 
 -13   2   1       39.81       75.04     14.42 o 
 -12   2   1       82.74      104.93     16.66 o 
 -11   2   1       27.13       56.22     13.30 o 
 -10   2   1       81.88      112.27     14.10 o 
  -9   2   1      409.95      451.30     21.73 o 
  -8   2   1     2951.09     3447.41     60.51 o 
  -7   2   1       63.86       64.92     10.50 o 
  -6   2   1     1637.72     1714.29     39.88 o 
  -5   2   1       21.74       32.26      8.79 o 
  -4   2   1     2018.85     1970.30     30.90 o 
  -3   2   1      138.97      144.66      9.49 o 
  -2   2   1       88.44      150.57     10.27 o 
  -1   2   1      482.46      456.37     14.02 o 
   0   2   1     9232.40    10630.31    155.20 o 
   1   2   1      140.17      162.77     11.68 o 
   2   2   1     3332.66     3498.88     50.21 o 
   3   2   1      120.07      103.43     12.36 o 
   4   2   1     8011.21     7202.99     88.27 o 
   5   2   1      781.44      737.95     18.03 o 
   6   2   1       43.27       52.67     10.32 o 
   7   2   1       28.96       38.42     13.71 o 
   8   2   1       23.49       20.93      9.12 o 
   9   2   1        0.85       -2.08     11.62 o 
  10   2   1       26.16       30.45     10.15 o 
  11   2   1      558.87      557.45     38.89 o 
  12   2   1     2225.56     2000.89     76.86 o 
  13   2   1        5.49       13.30     17.91 o 
  14   2   1       20.50        9.44     13.35 o 
  15   2   1      262.83      350.39     41.08 o 
  16   2   1       21.11       31.76     14.41 o 
  17   2   1       10.88      -14.22     14.22 o 
 -17   3   1        1.17       35.30     24.39 o 
 -16   3   1       30.99       12.85     15.62 o 
 -15   3   1       15.10       26.60     15.80 o 
 -14   3   1      133.53      198.28     22.32 o 
 -13   3   1       29.71       26.33     11.94 o 
 -12   3   1     3860.93     4425.18    128.21 o 
 -11   3   1        5.80       -7.61     20.96 o 
 -10   3   1      117.82       89.62     24.60 o 
  -9   3   1       71.58       58.70     16.32 o 
  -8   3   1     1243.79     1319.39     45.05 o 
  -7   3   1       23.06       45.24     10.75 o 
  -6   3   1     1849.69     1697.94     31.62 o 
  -5   3   1        2.74       12.41      7.52 o 
  -4   3   1       48.11      169.82      8.70 o 
  -3   3   1       47.86       66.43      7.91 o 
  -2   3   1      391.58      356.90     11.77 o 
  -1   3   1        1.60        1.81      6.45 o 
   0   3   1    13087.26    14225.34    182.05 o 
   1   3   1        4.09        2.84      6.71 o 
   2   3   1      228.35      225.77     10.41 o 
   3   3   1       24.08       13.44      9.81 o 
   4   3   1      340.92      255.04     10.94 o 
   5   3   1       15.30       29.98     10.45 o 
   6   3   1      349.72      353.61     22.70 o 
   7   3   1        3.03       16.27     12.68 o 
   8   3   1      802.52      914.20     96.73 o 
   9   3   1       10.58       22.87     13.73 o 
  10   3   1      348.03      453.88     41.90 o 
  11   3   1        2.35       -2.06     10.68 o 
  12   3   1       74.99      106.99     23.10 o 
  13   3   1        3.08       -2.15     13.73 o 
  14   3   1     3341.93     3494.22    265.78 o 
  15   3   1       17.99       11.30     14.28 o 
  16   3   1      171.29      158.38     41.87 o 
  17   3   1        7.88       -3.22     12.09 o 
 -17   4   1       23.98       53.73     32.45 o 
 -16   4   1      201.85      246.69     17.41 o 
 -15   4   1        6.96       33.59     14.44 o 
 -14   4   1        0.22        6.05     15.85 o 
 -13   4   1        0.01       -0.16     10.86 o 
 -12   4   1       20.75       64.44     13.69 o 
 -11   4   1        0.23       20.63     18.19 o 
 -10   4   1       15.13       16.26     17.86 o 
  -9   4   1       44.55       59.72     12.12 o 
  -8   4   1     1683.99     1380.93    105.41 o 
  -7   4   1     3145.71     3191.41     62.35 o 
  -6   4   1     1402.02     1229.73     35.25 o 
  -5   4   1        2.39       29.91      7.54 o 
  -4   4   1      382.15      396.71     11.44 o 
  -3   4   1      349.51      308.22      9.97 o 
  -2   4   1       29.45       42.00      7.44 o 
  -1   4   1     1611.75     1657.92     31.07 o 
   0   4   1      111.60       76.70      5.67 o 
   1   4   1       49.69       15.48      5.67 o 
   2   4   1     2724.56     2723.66     31.91 o 
   3   4   1      256.05      228.86     10.09 o 
   4   4   1      675.26      844.18     32.15 o 
   5   4   1       42.04       24.45      8.50 o 
   7   4   1      143.02      171.29     21.22 o 
   8   4   1      619.26      647.39     43.99 o 
   9   4   1      286.16      276.47     51.74 o 
  10   4   1      876.48      951.46     68.26 o 
  11   4   1       42.98       50.87     18.13 o 
  12   4   1     1502.81     1680.73    105.59 o 
  13   4   1      215.49      227.95     26.62 o 
  14   4   1       64.63       82.26     16.36 o 
  15   4   1        0.51        4.16     14.64 o 
  16   4   1        8.34       30.43     22.78 o 
  17   4   1      176.71      135.26     16.64 o 
 -17   5   1      252.47      285.46     21.90 o 
 -16   5   1       32.01       23.17     17.74 o 
 -15   5   1      167.61      241.21     41.12 o 
 -14   5   1       31.00       23.53     19.76 o 
 -13   5   1      482.05      394.99     21.53 o 
 -12   5   1       91.19       80.20     25.38 o 
 -11   5   1      397.09      433.48     43.26 o 
 -10   5   1      171.00      137.59     14.27 o 
  -9   5   1       46.96       50.78     11.89 o 
  -8   5   1       15.21        8.95     11.95 o 
  -7   5   1        3.12       23.52     12.54 o 
  -6   5   1       98.24      107.18     12.90 o 
  -5   5   1     1366.65     1149.11     30.47 o 
  -4   5   1      748.73      696.69     14.78 o 
  -3   5   1     6673.67     7601.22    130.02 o 
  -2   5   1      948.14      887.86     33.70 o 
  -1   5   1     2909.18     2520.04     44.25 o 
   0   5   1     1585.00     1473.98     27.40 o 
   1   5   1      259.98      384.94     12.12 o 
   2   5   1        2.47       17.27      6.32 o 
   3   5   1      386.87      305.43     11.20 o 
   4   5   1        0.08        2.73      6.58 o 
   5   5   1      918.14     1294.81     41.71 o 
   6   5   1       20.75       19.42     12.14 o 
   7   5   1       62.14       81.59     18.07 o 
   8   5   1        1.45        5.95     12.60 o 
   9   5   1      717.78      600.69     70.76 o 
  10   5   1       11.22       24.25     12.40 o 
  11   5   1     1134.80     1077.59     31.69 o 
  12   5   1       17.48       13.09     16.51 o 
  13   5   1      188.29      206.24     24.66 o 
  14   5   1        9.46        9.61     13.41 o 
  15   5   1        2.11       -6.59     13.42 o 
  16   5   1        1.49        0.11     12.02 o 
 -16   6   1        6.90       17.71     16.63 o 
 -15   6   1       74.84       65.28     17.35 o 
 -14   6   1        1.05       25.98     11.22 o 
 -13   6   1       27.26       34.43     24.40 o 
 -12   6   1       27.59       28.77     21.87 o 
 -11   6   1      239.34      228.32     26.54 o 
 -10   6   1       25.56       26.43     14.05 o 
  -9   6   1        0.98       37.86     20.17 o 
  -8   6   1       16.42       17.91     12.68 o 
  -7   6   1       45.30       49.78      9.88 o 
  -6   6   1        5.76        2.09      8.73 o 
  -5   6   1      749.65      943.44     50.42 o 
  -4   6   1      339.95      378.44     22.02 o 
  -3   6   1       36.35       65.13      7.29 o 
  -2   6   1        0.38        2.48      5.70 o 
  -1   6   1     7441.61     8175.13    184.98 o 
   0   6   1      351.05      394.47     30.06 o 
   1   6   1      925.80      722.24     32.26 o 
   2   6   1       36.53       38.38      6.01 o 
   3   6   1      536.57      500.26     18.07 o 
   4   6   1       25.97       22.56      5.96 o 
   5   6   1      222.10      223.92     27.59 o 
   6   6   1       38.00       36.41     11.27 o 
   7   6   1      787.28      630.65     66.64 o 
   8   6   1        5.87       -0.64     11.96 o 
   9   6   1     1122.23      854.42    183.04 o 
  10   6   1      191.17      237.48     21.54 o 
  11   6   1      531.06      502.00     27.39 o 
  12   6   1       13.07        2.62     14.53 o 
  13   6   1      126.63      143.62     16.02 o 
  14   6   1       21.27       22.85     12.90 o 
  15   6   1       26.35       52.33     16.48 o 
  16   6   1        0.05       -3.82     14.04 o 
 -16   7   1        0.01       41.02     13.62 o 
 -15   7   1        0.11       -7.34     10.64 o 
 -14   7   1        5.77        8.30     12.71 o 
 -13   7   1       13.56        0.72     15.66 o 
 -12   7   1      149.11      161.67     18.75 o 
 -11   7   1      421.31      419.52     25.03 o 
 -10   7   1      447.88      426.37     25.44 o 
  -9   7   1       54.51       30.37     11.86 o 
  -8   7   1       33.33       64.15     12.85 o 
  -7   7   1      326.90      255.61     25.11 o 
  -6   7   1      423.83      386.92     22.26 o 
  -5   7   1      249.85      236.14     44.94 o 
  -4   7   1      476.45      639.27     19.09 o 
  -3   7   1        9.14        3.71      6.18 o 
  -2   7   1        7.96        4.87      5.70 o 
  -1   7   1      383.78      370.97     17.60 o 
   0   7   1       99.87      103.94      5.64 o 
   1   7   1       10.01        4.22      4.72 o 
   2   7   1        0.01       -3.29      6.08 o 
   3   7   1       10.89       15.31      6.39 o 
   4   7   1      899.57      697.81     59.81 o 
   5   7   1      354.88      360.27     40.82 o 
   6   7   1       74.10       54.21     13.29 o 
   7   7   1      809.03      518.88     31.99 o 
   8   7   1     2197.93     1805.87     80.53 o 
   9   7   1      299.23      236.19     22.68 o 
  10   7   1        5.94       19.00     18.08 o 
  11   7   1      186.38      153.81     54.46 o 
  12   7   1      163.17      154.79     18.28 o 
  13   7   1       74.92      117.27     17.48 o 
  14   7   1       39.59       35.93     13.59 o 
  15   7   1       33.37       29.79     12.49 o 
 -15   8   1        0.43      -10.77     13.71 o 
 -14   8   1       21.62       -7.29     17.96 o 
 -13   8   1       15.03       21.81     17.57 o 
 -12   8   1      522.94      600.34     40.22 o 
 -11   8   1       23.06       37.46     17.65 o 
 -10   8   1     1593.87     1699.63     53.52 o 
  -9   8   1       89.39       63.05     12.62 o 
  -8   8   1        0.06       18.32      8.82 o 
  -7   8   1        8.96        8.01     14.19 o 
  -6   8   1      130.56      171.88     17.19 o 
  -5   8   1       17.46       61.04     12.93 o 
  -4   8   1       98.88       68.85     14.40 o 
  -3   8   1       69.24       83.83      9.60 o 
  -2   8   1       34.35       34.96      8.90 o 
  -1   8   1        0.22       10.26      5.45 o 
   0   8   1       67.41       43.19      5.55 o 
   1   8   1       13.74       14.10      5.16 o 
   2   8   1        3.20        1.82      5.95 o 
   3   8   1       19.49       17.11      8.58 o 
   4   8   1       21.56       31.53      9.66 o 
   5   8   1      326.30      400.75     41.79 o 
   6   8   1     4209.69     3419.50    397.89 o 
   7   8   1       16.52       18.09      8.79 o 
   8   8   1      217.59      213.47     15.80 o 
   9   8   1        1.85        6.50      9.79 o 
  10   8   1      332.08      277.91     24.82 o 
  11   8   1        0.70       23.17     12.62 o 
  12   8   1        0.13       25.46     19.94 o 
  13   8   1        0.11      -15.70     29.74 o 
  14   8   1       56.25       43.45     12.87 o 
  15   8   1       20.65        9.90     14.50 o 
 -14   9   1       28.93       54.01     18.48 o 
 -13   9   1        2.99        6.11     15.95 o 
 -12   9   1        7.55        0.20     12.34 o 
 -11   9   1       10.65       14.27     16.52 o 
 -10   9   1       84.38       77.37     19.41 o 
  -9   9   1       29.83       22.06     15.44 o 
  -8   9   1     2324.65     2152.68    136.03 o 
  -7   9   1        0.43       23.51     21.86 o 
  -6   9   1     1254.60     1283.08    112.75 o 
  -5   9   1        0.02       -9.46      9.46 o 
  -4   9   1     2057.68     1934.90    277.28 o 
  -3   9   1        1.10       22.44      9.22 o 
  -2   9   1        6.34        9.70      9.06 o 
  -1   9   1       60.48       71.82      8.90 o 
   0   9   1     1088.89     1037.40     46.01 o 
   1   9   1       29.34       36.07      8.82 o 
   2   9   1        0.05        2.08      7.77 o 
   3   9   1       49.36       93.65     11.67 o 
   4   9   1       19.19       91.14     19.09 o 
   5   9   1       24.45       14.16      9.66 o 
   6   9   1     1643.30     1503.35    102.25 o 
   7   9   1       76.70       70.79     17.59 o 
   8   9   1      667.97      583.76     33.40 o 
   9   9   1        0.01        1.52     16.80 o 
  10   9   1       62.66      146.07     20.39 o 
  11   9   1        2.91       22.96     16.66 o 
  12   9   1       25.67       29.36     14.71 o 
  13   9   1        0.14       13.44     15.93 o 
  14   9   1       70.45       71.01     13.51 o 
 -13  10   1       66.84       58.01     20.13 o 
 -12  10   1        3.13       -6.73     16.65 o 
 -11  10   1       61.04       52.33     15.39 o 
 -10  10   1       66.22       80.42     17.02 o 
  -9  10   1        0.48       41.96     15.94 o 
  -8  10   1      104.44       92.31     67.52 o 
  -7  10   1      919.03      778.32    152.57 o 
  -6  10   1     1159.18     1071.84    101.44 o 
  -5  10   1      643.84      649.80     72.25 o 
  -4  10   1        0.02       26.87     14.40 o 
  -3  10   1      144.73      105.57     48.63 o 
  -2  10   1        0.12       17.12      8.67 o 
  -1  10   1      395.52      345.05     22.55 o 
   0  10   1       29.28       24.26      6.53 o 
   1  10   1       82.93      114.09      9.89 o 
   2  10   1      520.16      454.28     24.43 o 
   3  10   1       13.61       37.51     14.48 o 
   4  10   1      352.21      307.61     24.83 o 
   5  10   1      183.65      204.62     19.49 o 
   6  10   1       47.40       39.60     12.34 o 
   7  10   1      606.27      533.14     29.37 o 
   8  10   1       13.62        8.96     11.70 o 
   9  10   1      410.90      292.26     23.75 o 
  10  10   1       12.46       47.60     19.28 o 
  11  10   1        0.21        5.66     16.63 o 
  12  10   1       21.76       18.16     14.64 o 
  13  10   1       24.31       16.39     15.97 o 
 -12  11   1       13.67       11.79     11.85 o 
 -11  11   1       14.55        5.14     16.77 o 
 -10  11   1        1.23       -4.55     11.07 o 
  -9  11   1       56.99       21.20     14.13 o 
  -8  11   1        0.38      -10.84     14.38 o 
  -7  11   1      121.02      139.85     30.68 o 
  -6  11   1       42.06       52.04     13.94 o 
  -5  11   1       16.94       10.64     13.46 o 
  -4  11   1        1.11      -10.18     10.99 o 
  -3  11   1      160.17      157.83     29.78 o 
  -2  11   1        1.80       -4.08     13.90 o 
  -1  11   1      763.76      723.50     29.65 o 
   0  11   1       14.65       30.85     16.73 o 
   1  11   1      100.66       81.21     14.91 o 
   2  11   1       14.14        2.75     29.33 o 
   3  11   1      432.46      351.63     66.18 o 
   4  11   1        9.04      -15.21     15.21 o 
   5  11   1       53.29       38.53     13.61 o 
   6  11   1       14.88       13.69     12.15 o 
   7  11   1      174.96      119.64     21.69 o 
   8  11   1       11.15       -1.64     16.39 o 
   9  11   1       88.63       96.43     24.12 o 
  10  11   1        8.72       -3.42     14.11 o 
  11  11   1        0.23       -6.24     14.12 o 
  12  11   1        0.67      -12.87     16.24 o 
 -11  12   1        1.63        7.65     12.22 o 
 -10  12   1       11.09       22.78     22.26 o 
  -9  12   1       15.67       -0.94     11.29 o 
  -8  12   1       76.11       88.14     21.23 o 
  -7  12   1        4.69       22.65     16.98 o 
  -6  12   1        8.02       33.19     18.76 o 
  -5  12   1      177.81      131.60     30.56 o 
  -4  12   1       14.78        6.33     28.49 o 
  -3  12   1      303.84      301.72     26.22 o 
  -2  12   1        1.41        3.00     26.99 o 
  -1  12   1       24.30       24.21     15.62 o 
   0  12   1        0.80        0.72     16.34 o 
   1  12   1       29.52       29.95     18.25 o 
   2  12   1       43.19       36.36     13.81 o 
   3  12   1       77.22      101.24     20.70 o 
   4  12   1        1.10       10.04     19.89 o 
   5  12   1        5.26        8.17     14.98 o 
   6  12   1        4.93       30.56     14.81 o 
   7  12   1        7.76       -0.79     15.20 o 
   8  12   1       70.16       77.57     20.39 o 
   9  12   1       62.91       65.07     21.41 o 
  10  12   1       38.25       65.25     19.38 o 
  -9  13   1        0.27       -2.78     15.77 o 
  -8  13   1       70.62      131.84     40.90 o 
  -7  13   1        0.97       11.28     19.67 o 
  -6  13   1      280.11      331.10     60.22 o 
  -5  13   1        4.47        8.42     15.73 o 
  -4  13   1        0.67       16.78     14.27 o 
  -3  13   1        7.71       35.73     19.97 o 
  -2  13   1        2.81      -20.98     28.12 o 
  -1  13   1        6.26      -14.72     22.20 o 
   0  13   1        5.03       -0.45     18.30 o 
   1  13   1        0.16        2.49     16.12 o 
   2  13   1        1.31       25.80     20.02 o 
   3  13   1       22.41       43.50     16.79 o 
   4  13   1        2.11      -10.30     15.80 o 
   5  13   1        0.02        5.47     15.52 o 
   6  13   1        5.35      -13.43     14.35 o 
   7  13   1        1.29        4.69     16.72 o 
   8  13   1       20.99       19.89     16.31 o 
   9  13   1       84.26      134.73     25.55 o 
  -7  14   1        4.22       16.18     24.11 o 
  -6  14   1        1.14      -21.67     22.04 o 
  -5  14   1        0.01        2.01     34.22 o 
  -4  14   1       48.55      113.37     20.34 o 
  -3  14   1        1.38       28.14     44.49 o 
  -2  14   1       14.30       60.96     21.10 o 
  -1  14   1        2.35        0.23     38.84 o 
   0  14   1       23.12       14.19     20.95 o 
   1  14   1        1.67       16.89     18.15 o 
   2  14   1       84.09      184.80     22.68 o 
   3  14   1        1.09        8.86     18.07 o 
   4  14   1      109.92      165.62     27.25 o 
   5  14   1        0.03       17.93     20.45 o 
   6  14   1       84.56      142.86     23.99 o 
  -3  15   1        7.30       -0.92     24.66 o 
  -2  15   1        1.05      -36.94     36.94 o 
  -1  15   1        0.44        2.06     23.52 o 
   0  15   1       32.11       93.91     30.11 o 
   1  15   1        9.08        7.43     26.35 o 
   2  15   1        1.48       12.35     24.57 o 
   3  15   1        0.05       34.26     20.77 o 
 -18   0   2      182.08      369.59     33.51 o 
 -17   0   2       13.60        4.52     16.76 o 
 -16   0   2      545.98      550.16     28.30 o 
 -15   0   2        6.87       32.90     19.16 o 
 -14   0   2      116.85      168.12     23.17 o 
 -13   0   2        5.47       19.91     21.20 o 
 -12   0   2      142.49      190.60     33.50 o 
 -11   0   2        7.15       -0.94     20.71 o 
 -10   0   2      784.40      836.01     32.11 o 
  -9   0   2       18.57       37.51     19.96 o 
  -8   0   2     3102.74     3259.90     78.42 o 
  -7   0   2       34.82       27.11     15.22 o 
  -6   0   2     2214.14     2870.83     75.38 o 
  -5   0   2      280.74      322.79     18.15 o 
  -3   0   2      603.43      659.04     27.83 o 
  -2   0   2    11901.78    14425.27    135.79 o 
   1   0   2       62.25       63.82     12.57 o 
   2   0   2    19574.88    21821.48    155.72 o 
   3   0   2       10.80        7.42     12.90 o 
   4   0   2      968.94     1345.52     31.16 o 
   5   0   2        3.16        5.34     12.52 o 
   6   0   2     1379.82     1841.34     44.92 o 
   7   0   2       48.05       51.86     20.15 o 
   8   0   2      436.59      500.09     34.67 o 
   9   0   2        6.73       -6.51     13.55 o 
  10   0   2      122.14       97.79     30.43 o 
  11   0   2       27.23       43.50     16.84 o 
  12   0   2        6.56       18.15     17.84 o 
  13   0   2       61.47       72.16     17.29 o 
  14   0   2       78.93      109.31     19.46 o 
  15   0   2       22.57       -1.78     16.38 o 
  16   0   2      180.97      233.79     20.19 o 
  17   0   2        0.51      -15.16     15.16 o 
 -18   1   2      448.94      559.57     34.23 o 
 -17   1   2       15.75       10.78     11.39 o 
 -16   1   2      163.52      181.59     18.80 o 
 -15   1   2       90.44       75.43     15.91 o 
 -14   1   2       12.33        0.67     12.11 o 
 -13   1   2       29.99       32.50     15.26 o 
 -12   1   2      762.20      751.80     27.34 o 
 -11   1   2      618.72      701.01     41.08 o 
 -10   1   2      581.74      561.38     38.26 o 
  -9   1   2       58.04       73.73     15.44 o 
  -8   1   2      299.47      401.32     18.82 o 
  -7   1   2     2055.05     2216.67     35.84 o 
  -6   1   2      680.24      602.55     16.40 o 
  -5   1   2      182.78      205.12     10.36 o 
  -4   1   2      681.03      834.64     31.81 o 
  -3   1   2     3309.78     3609.35     35.09 o 
  -2   1   2       34.11       11.18      9.69 o 
  -1   1   2        6.19       16.99     10.12 o 
   0   1   2    26515.39    30794.85    232.82 o 
   1   1   2     7192.24     6958.48    147.13 o 
   2   1   2      511.35      552.88     17.56 o 
   3   1   2      520.46      500.29     20.18 o 
   4   1   2        8.23       26.77      9.43 o 
   5   1   2      477.30      510.66     17.27 o 
   6   1   2      480.10      380.12     14.26 o 
   7   1   2     2580.38     2881.66     39.60 o 
   8   1   2       20.09       33.70     10.93 o 
   9   1   2        1.17       -3.27     10.46 o 
  10   1   2      176.23      137.90     20.00 o 
  11   1   2        2.23       -5.75     10.55 o 
  12   1   2     1661.37     1998.15    104.42 o 
  13   1   2       69.09       88.12     12.11 o 
  14   1   2       89.42      146.18     21.23 o 
  15   1   2       13.51        9.50     17.97 o 
  16   1   2       93.24      120.87     15.88 o 
  17   1   2       12.43       10.31     12.47 o 
 -18   2   2       17.45       69.02     57.08 o 
 -17   2   2       35.76       64.45     19.35 o 
 -16   2   2      103.13      111.21     17.63 o 
 -15   2   2      387.34      607.61     20.66 o 
 -14   2   2       22.08       30.26     11.02 o 
 -13   2   2      241.18      239.21     18.39 o 
 -12   2   2      177.14      166.02     15.24 o 
 -11   2   2      929.25     1102.70     38.68 o 
 -10   2   2        0.29       -8.66     15.71 o 
  -9   2   2      968.89     1008.84     47.00 o 
  -8   2   2      649.58      675.56     28.27 o 
  -7   2   2      173.21      194.13     11.53 o 
  -6   2   2      205.67      229.31     10.84 o 
  -5   2   2     2779.91     2932.01     26.54 o 
  -4   2   2       11.91        0.51      7.33 o 
  -3   2   2     9927.00    10648.10    130.36 o 
  -2   2   2      687.31      712.45     13.07 o 
  -1   2   2     1554.51     1437.32     45.37 o 
   0   2   2        1.01        8.09      7.81 o 
   1   2   2      352.70      347.51     25.31 o 
   2   2   2      348.83      340.64     15.98 o 
   3   2   2       61.39       98.69     13.55 o 
   4   2   2     5815.26     4976.31     75.75 o 
   5   2   2     4350.31     4539.77    153.67 o 
   6   2   2       11.02       31.19      9.42 o 
   7   2   2        9.12        8.96     12.23 o 
   8   2   2       20.78       22.58     10.17 o 
   9   2   2      983.12      966.86     64.69 o 
  10   2   2      190.90      164.05     13.42 o 
  11   2   2     1227.41     1068.18     46.66 o 
  12   2   2       91.72       66.12     14.60 o 
  13   2   2        7.88       27.35     12.54 o 
  14   2   2      196.56      200.64     16.46 o 
  15   2   2      797.05      978.13     72.66 o 
  16   2   2       93.75       90.45     14.37 o 
  17   2   2       20.37       17.37     12.45 o 
 -17   3   2     1002.43     1120.08     99.21 o 
 -16   3   2        0.54       -5.47     12.39 o 
 -15   3   2       77.04       71.89     13.22 o 
 -14   3   2       11.50        7.58     11.98 o 
 -13   3   2       56.26       57.40     15.21 o 
 -12   3   2      126.43      118.93     15.33 o 
 -11   3   2     1194.10     1441.36     72.74 o 
 -10   3   2       31.73       23.58     16.85 o 
  -9   3   2       17.32       12.34     11.23 o 
  -8   3   2       53.56       47.46     11.40 o 
  -7   3   2      101.70       83.29      8.75 o 
  -6   3   2      192.47      222.11      9.48 o 
  -5   3   2     1869.47     1812.10     24.77 o 
  -4   3   2        6.02        5.63      7.34 o 
  -3   3   2     3133.17     3418.67     49.80 o 
  -2   3   2       32.64       26.10      7.10 o 
  -1   3   2      318.19      252.14      8.83 o 
   0   3   2      185.52      205.19      7.92 o 
   1   3   2     1986.70     1561.01     52.53 o 
   2   3   2       22.12       19.88      9.03 o 
   3   3   2      532.15      650.47     29.30 o 
   4   3   2        1.96        3.69      8.11 o 
   5   3   2     5648.44     5531.46    256.80 o 
   6   3   2      126.69      133.18     13.44 o 
   7   3   2       79.61      133.80     11.42 o 
   8   3   2       65.57       72.22     12.81 o 
   9   3   2      825.33     1009.21     36.19 o 
  10   3   2        6.36       16.42     12.61 o 
  11   3   2       89.52      124.87     16.49 o 
  12   3   2       58.19       70.31     30.11 o 
  13   3   2     1042.09     1126.56     88.55 o 
  14   3   2       79.79      108.42     15.36 o 
  15   3   2       19.37       45.88     14.05 o 
  16   3   2        3.56       17.60     12.84 o 
  17   3   2      128.98      171.61     24.22 o 
 -17   4   2      207.78      275.84     25.26 o 
 -16   4   2       16.85        9.40     16.07 o 
 -15   4   2       40.64       11.34     17.66 o 
 -14   4   2        0.56       18.96     13.41 o 
 -13   4   2       56.03       47.44     13.27 o 
 -12   4   2      993.23     1015.28     37.77 o 
 -11   4   2       62.54       47.75     12.88 o 
 -10   4   2      634.58      588.16     37.35 o 
  -9   4   2       16.20       27.28     17.14 o 
  -8   4   2      688.00      697.65     39.03 o 
  -7   4   2     2271.48     2258.94    133.66 o 
  -6   4   2      134.37      188.69     11.42 o 
  -5   4   2       14.43       26.58      7.27 o 
  -4   4   2       15.37       51.71      6.78 o 
  -3   4   2      568.71      517.35     11.34 o 
  -2   4   2       83.00       95.67      7.65 o 
  -1   4   2      782.24      655.63     23.28 o 
   0   4   2      270.41      307.13      9.29 o 
   1   4   2      639.78      587.71     15.73 o 
   2   4   2     1608.02     1394.57     33.89 o 
   3   4   2     3211.78     3131.90    108.45 o 
   4   4   2     1785.59     1790.74    113.11 o 
   5   4   2      142.03      193.73     13.69 o 
   6   4   2      121.81      155.10     33.67 o 
   7   4   2     1272.85     1304.04     55.22 o 
   8   4   2      833.61      593.38     23.48 o 
   9   4   2       47.56       50.29     11.85 o 
  10   4   2        1.01       -6.63     11.91 o 
  11   4   2       65.51      114.20     22.24 o 
  12   4   2      619.22      753.56     59.41 o 
  13   4   2      245.20      273.99     30.06 o 
  14   4   2       32.65       21.00     11.56 o 
  15   4   2      102.22       90.44     34.09 o 
  16   4   2       61.61       72.73     14.96 o 
 -17   5   2       12.97       27.76     12.27 o 
 -16   5   2        3.39       29.22     26.57 o 
 -15   5   2       98.83      116.95     27.08 o 
 -14   5   2       70.58       41.38     21.80 o 
 -13   5   2        1.92        4.72     26.01 o 
 -12   5   2      150.20      125.25     27.67 o 
 -11   5   2      180.77      179.67     24.53 o 
 -10   5   2     1222.52     1159.11     40.50 o 
  -9   5   2      258.64      221.39     18.92 o 
  -8   5   2      310.88      271.29     19.03 o 
  -7   5   2       28.78       42.36     11.37 o 
  -6   5   2     1116.15     1097.59     49.27 o 
  -5   5   2        4.18       37.77      6.62 o 
  -4   5   2     3778.01     4338.19     56.31 o 
  -3   5   2       92.33      137.03      8.60 o 
  -2   5   2     1096.18     1025.90     21.94 o 
  -1   5   2      252.20      269.85     13.54 o 
   0   5   2    18491.87    19701.75     92.29 o 
   1   5   2       43.76       53.32      5.77 o 
   2   5   2     2178.81     2035.62     51.64 o 
   3   5   2      141.58      155.77     15.80 o 
   4   5   2      357.20      285.00     10.97 o 
   5   5   2        2.34       -4.72     12.50 o 
   6   5   2     2410.94     2003.63     46.43 o 
   7   5   2       14.27       39.22     17.02 o 
   8   5   2      506.80      640.81     34.25 o 
   9   5   2        7.64       18.95     12.78 o 
  10   5   2      249.61      330.32     43.73 o 
  11   5   2      132.96      145.53     17.39 o 
  12   5   2      162.26      157.44     41.80 o 
  13   5   2       23.36       30.31     12.27 o 
  14   5   2        5.71       14.71     13.54 o 
  15   5   2        8.71        2.55     21.00 o 
  16   5   2        8.24       -5.75     13.90 o 
 -16   6   2        4.16      -15.41     24.45 o 
 -15   6   2        0.03       -9.48     14.47 o 
 -14   6   2      437.67      537.93     29.51 o 
 -13   6   2       18.29        3.69     14.95 o 
 -12   6   2        7.40      -15.28     18.65 o 
 -11   6   2        0.84       25.40     13.63 o 
 -10   6   2     3707.03     3107.01    178.84 o 
  -9   6   2       94.03       89.94     12.47 o 
  -8   6   2      405.49      294.07     22.64 o 
  -7   6   2        9.16       14.37      9.34 o 
  -6   6   2       71.66       51.91      9.80 o 
  -5   6   2      175.34      178.64     13.43 o 
  -4   6   2      871.53      912.30     34.09 o 
  -3   6   2       28.52       33.52      5.97 o 
  -2   6   2      212.05      268.20     17.47 o 
  -1   6   2      110.91      158.76     13.46 o 
   0   6   2      428.97      454.48     14.48 o 
   1   6   2        6.92       14.98      5.12 o 
   2   6   2      103.37      125.78      6.93 o 
   3   6   2       10.47       14.17      6.16 o 
   4   6   2      526.96      664.89     23.62 o 
   5   6   2        0.00       -0.78      7.57 o 
   6   6   2        1.16        6.97     15.14 o 
   7   6   2        0.19       -7.69     16.05 o 
   8   6   2      197.97      217.62     24.32 o 
   9   6   2        0.86       17.81      9.62 o 
  10   6   2      479.77      513.36     94.27 o 
  11   6   2       54.69       53.86     22.48 o 
  12   6   2       50.47       59.07     11.96 o 
  13   6   2        0.97       -4.02     12.65 o 
  14   6   2       68.38       97.42     17.03 o 
  15   6   2        1.78      -10.64     27.15 o 
 -16   7   2       76.62       61.10     30.25 o 
 -15   7   2       62.64       96.19     16.00 o 
 -14   7   2      106.82      163.07     71.85 o 
 -13   7   2      114.10      134.69     21.28 o 
 -12   7   2        0.02       19.28     19.27 o 
 -11   7   2      405.82      310.05     31.35 o 
 -10   7   2      640.03      664.91     38.84 o 
  -9   7   2       18.60       19.18      9.45 o 
  -8   7   2     1343.14     1177.69     41.58 o 
  -7   7   2      530.15      416.49     28.71 o 
  -6   7   2      596.10      520.64     48.65 o 
  -5   7   2      119.66      108.72     17.09 o 
  -4   7   2     1952.41     2032.72     58.07 o 
  -3   7   2      399.16      378.48     18.20 o 
  -2   7   2        4.10       -2.87      6.62 o 
  -1   7   2       15.88       17.93      5.38 o 
   0   7   2      124.90      114.10      6.92 o 
   1   7   2       53.29       49.77      5.67 o 
   2   7   2       81.49       57.34      6.15 o 
   3   7   2      159.23      131.86     10.68 o 
   4   7   2      349.15      336.75     24.47 o 
   5   7   2       24.09       26.07      8.34 o 
   6   7   2      372.10      259.83     68.56 o 
   7   7   2     2811.19     2296.76    285.91 o 
   8   7   2      891.66      937.02     62.00 o 
   9   7   2       38.75       38.61     18.24 o 
  10   7   2      184.98      180.01     17.66 o 
  11   7   2       44.34       38.93     13.13 o 
  12   7   2      419.48      444.34     58.01 o 
  13   7   2        4.46       -8.67     13.64 o 
  14   7   2       96.25      112.93     26.11 o 
  15   7   2        2.90      -13.33     13.33 o 
 -15   8   2       66.85       69.80     14.97 o 
 -14   8   2        8.38       15.98     15.18 o 
 -13   8   2      316.02      428.49     33.37 o 
 -12   8   2        0.47       -6.73     15.46 o 
 -11   8   2       10.29      -16.91     16.91 o 
 -10   8   2       59.42       97.46     17.09 o 
  -9   8   2     1346.16     1576.65     54.18 o 
  -8   8   2        0.89       10.53     20.71 o 
  -7   8   2        1.30       -6.64     35.58 o 
  -6   8   2       45.80       70.52     13.26 o 
  -5   8   2      171.56      252.66     26.94 o 
  -4   8   2        4.78        2.65      8.40 o 
  -3   8   2     3147.25     2824.92    103.31 o 
  -2   8   2        9.29       12.65      6.47 o 
  -1   8   2      868.85      739.11     29.26 o 
   0   8   2       11.80        6.99      5.45 o 
   1   8   2      244.14      209.90      9.10 o 
   2   8   2       26.41       30.05      7.02 o 
   3   8   2       59.71       65.48      6.62 o 
   4   8   2       15.80       10.43      8.83 o 
   5   8   2     2833.12     2329.81    136.70 o 
   6   8   2       93.84      103.00     14.15 o 
   7   8   2      232.72      225.75     41.16 o 
   8   8   2       16.07       18.90     13.28 o 
   9   8   2      555.52      402.55     30.44 o 
  10   8   2       59.72      107.96     19.14 o 
  11   8   2       77.20       66.18     30.16 o 
  12   8   2       11.83       24.85     19.00 o 
  13   8   2      107.97      113.85     18.41 o 
  14   8   2        6.99       18.59     13.65 o 
 -14   9   2       12.35       15.64     25.11 o 
 -13   9   2        9.41       -2.92     15.99 o 
 -12   9   2      137.56       90.55     23.79 o 
 -11   9   2       85.05       83.72     16.28 o 
 -10   9   2       13.42       30.29     11.94 o 
  -9   9   2       32.32       75.74     12.88 o 
  -8   9   2       19.00       41.25     14.01 o 
  -7   9   2      730.51      719.63     31.43 o 
  -6   9   2        4.61       24.00     25.56 o 
  -5   9   2       98.08       89.86     12.32 o 
  -4   9   2      102.69      175.94     19.59 o 
  -3   9   2      988.33     1222.85    120.30 o 
  -2   9   2       11.35        7.15      7.54 o 
  -1   9   2       13.36        9.31      6.12 o 
   0   9   2       20.28       21.57      6.19 o 
   1   9   2       78.92       85.93      7.47 o 
   2   9   2       44.69       20.12      8.34 o 
   3   9   2       34.29       33.24      9.33 o 
   4   9   2      222.41      263.35     32.90 o 
   5   9   2      369.05      448.23     25.30 o 
   6   9   2      242.87      159.52     13.55 o 
   7   9   2      227.44      142.74     19.31 o 
   8   9   2      214.44      189.04     23.47 o 
   9   9   2       85.17       62.18     17.66 o 
  10   9   2       38.81       37.69     17.91 o 
  11   9   2        0.19       37.27     15.66 o 
  12   9   2       15.53       32.50     18.39 o 
  13   9   2        8.08       29.01     15.80 o 
 -13  10   2       38.71       24.39     16.52 o 
 -12  10   2       23.10       12.26     15.28 o 
 -11  10   2       21.70       37.32     12.95 o 
 -10  10   2       34.11       13.70     13.34 o 
  -9  10   2      424.29      342.14     22.89 o 
  -8  10   2       31.60       38.94     12.41 o 
  -7  10   2       31.27       60.99     37.52 o 
  -6  10   2      165.57      187.12     22.29 o 
  -5  10   2       58.04       65.75     15.73 o 
  -4  10   2      691.44      572.40     27.71 o 
  -3  10   2      196.59      222.74     22.13 o 
  -2  10   2      373.46      379.95     47.63 o 
  -1  10   2       10.22       13.36      6.87 o 
   0  10   2      107.15       81.19      8.65 o 
   1  10   2      784.97      696.58     71.01 o 
   2  10   2      183.05      207.88     29.16 o 
   3  10   2       19.81       23.86     11.54 o 
   4  10   2      160.81      146.75     17.95 o 
   5  10   2       23.95       37.48     18.03 o 
   6  10   2      410.81      367.46     21.02 o 
   7  10   2       47.74       33.02     14.45 o 
   8  10   2       25.04       28.30     14.20 o 
   9  10   2       50.54        7.79     16.45 o 
  10  10   2       83.44       70.76     19.62 o 
  11  10   2       47.34       47.91     17.59 o 
  12  10   2        0.09       -6.05     13.55 o 
  13  10   2       32.55       48.81     16.61 o 
 -12  11   2       12.49       36.35     19.48 o 
 -11  11   2        1.40        1.81     11.40 o 
 -10  11   2       80.04       76.50     19.19 o 
  -9  11   2        5.37       18.11     10.92 o 
  -8  11   2      250.83      188.13     19.90 o 
  -7  11   2        0.49        0.21     10.42 o 
  -6  11   2       32.04       70.59     14.58 o 
  -5  11   2       13.82       10.20     10.77 o 
  -4  11   2      178.37      259.94     35.72 o 
  -3  11   2       22.93        3.45     45.57 o 
  -2  11   2      433.74      366.81     37.66 o 
  -1  11   2       29.64       29.66     24.04 o 
   0  11   2     1663.04     1608.03     67.21 o 
   1  11   2       70.47       58.44     13.49 o 
   2  11   2      903.60      822.65     31.94 o 
   3  11   2        0.01       14.84     13.43 o 
   4  11   2       29.68       18.78     30.53 o 
   5  11   2       13.55       25.05     16.08 o 
   6  11   2       51.92       46.41     13.73 o 
   7  11   2        8.39      -15.70     15.70 o 
   8  11   2      136.03      144.33     17.62 o 
   9  11   2        0.03        1.89     14.28 o 
  10  11   2        9.51       -0.72     11.42 o 
  11  11   2        5.54        8.29     16.85 o 
 -11  12   2        0.03        1.69     16.08 o 
 -10  12   2       66.06      100.34     24.11 o 
  -8  12   2       16.26       20.90     15.11 o 
  -7  12   2        4.19       22.60     14.10 o 
  -6  12   2        0.16        4.37     48.27 o 
  -5  12   2        0.91        2.15     38.09 o 
  -4  12   2      116.53      101.49     18.50 o 
  -3  12   2      142.03      123.33     19.85 o 
  -2  12   2       36.26       29.02     33.58 o 
  -1  12   2       58.69       83.91     18.01 o 
   0  12   2        4.29       15.90     29.68 o 
   1  12   2        1.32       10.24     15.34 o 
   2  12   2      325.23      380.53     23.27 o 
   3  12   2        0.79       -1.61     16.08 o 
   4  12   2       17.59       22.89     14.26 o 
   5  12   2        7.25       -1.63     20.42 o 
   6  12   2        6.91       17.47     13.20 o 
   7  12   2        0.10      -17.10     17.10 o 
   8  12   2        7.27      -12.27     12.27 o 
   9  12   2        9.56        8.15     15.22 o 
  10  12   2       33.96       53.27     17.35 o 
  -9  13   2       21.99       22.97     19.52 o 
  -8  13   2       25.66       12.79     14.39 o 
  -7  13   2        5.51      -13.65     14.26 o 
  -6  13   2       98.36      126.56     19.71 o 
  -5  13   2       30.84       17.91     15.69 o 
  -4  13   2        6.85       -1.07     14.40 o 
  -3  13   2       72.75       84.06     19.95 o 
  -2  13   2        0.76        3.90     14.32 o 
  -1  13   2        0.82       17.13     17.67 o 
   0  13   2       10.46       32.28     14.35 o 
   1  13   2       35.04       65.11     18.50 o 
   2  13   2        0.84       -2.16     16.69 o 
   3  13   2        5.75        0.71     14.36 o 
   4  13   2       19.36       30.37     18.16 o 
   5  13   2        5.82       -2.46     20.54 o 
   6  13   2       75.58       74.90     15.98 o 
   7  13   2        5.74        7.17     16.93 o 
   8  13   2       28.59       25.98     14.76 o 
  -7  14   2        0.00        6.68     20.72 o 
  -6  14   2       12.00       -7.68     16.19 o 
  -5  14   2       37.98       55.82     22.47 o 
  -4  14   2        0.58       17.52     26.59 o 
  -3  14   2       43.11       83.68     19.63 o 
  -2  14   2        5.00       44.28     35.24 o 
  -1  14   2       82.55       90.74     25.55 o 
   0  14   2        0.30      -11.64     25.86 o 
   1  14   2      306.15      494.24     50.85 o 
   2  14   2        0.02      -21.81     24.22 o 
   3  14   2       14.00      -23.33     23.33 o 
   4  14   2        0.63        8.12     15.57 o 
   5  14   2       35.48       47.57     22.98 o 
   6  14   2        6.65       21.13     15.65 o 
  -3  15   2       34.07       25.44     27.90 o 
  -2  15   2        3.67        8.68     35.97 o 
  -1  15   2        3.35       -6.65     42.24 o 
   0  15   2        4.86       53.68     30.01 o 
   1  15   2       84.35      164.56     34.72 o 
   2  15   2        3.05       29.17     28.64 o 
 -18   1   3       60.90       92.29     16.85 o 
 -17   1   3       88.84       92.84     13.76 o 
 -16   1   3       41.91       42.62     15.81 o 
 -15   1   3       20.83       17.06     15.15 o 
 -14   1   3        2.67       19.48     12.11 o 
 -13   1   3       67.43       54.91     12.71 o 
 -12   1   3        0.75       23.35     16.29 o 
 -11   1   3      492.61      452.85     15.84 o 
 -10   1   3      101.21       90.51     11.11 o 
  -9   1   3       58.77       73.94     15.87 o 
  -8   1   3      152.12      188.18     16.32 o 
  -7   1   3      341.06      365.11     12.50 o 
  -6   1   3       10.02       38.41      9.01 o 
  -5   1   3        0.77       27.16      8.44 o 
  -4   1   3     5691.26     5714.97     55.01 o 
  -3   1   3     4376.90     4431.10     63.41 o 
  -2   1   3      813.48      869.70     17.81 o 
  -1   1   3     1052.14     1069.16     23.27 o 
   0   1   3     2141.51     2189.27     27.03 o 
   1   1   3    30996.58    32784.10    779.35 o 
   2   1   3        5.29        9.29      9.27 o 
   3   1   3       15.30       26.14      8.81 o 
   4   1   3      274.96      215.99     11.16 o 
   5   1   3       93.11      135.32     10.77 o 
   6   1   3        8.79       13.58      7.89 o 
   7   1   3      310.85      300.94     16.47 o 
   8   1   3       15.05       10.98      9.96 o 
   9   1   3        2.66       17.07     10.05 o 
  10   1   3      123.64      109.93     11.08 o 
  11   1   3      103.08      129.07     13.91 o 
  12   1   3      888.78     1051.94     65.01 o 
  13   1   3       92.34      111.21     13.90 o 
  14   1   3        1.19       11.03     12.19 o 
  15   1   3      192.00      206.11     16.90 o 
  16   1   3       37.65       30.25     12.90 o 
  17   1   3       32.23       63.45     15.02 o 
 -18   2   3        6.81        7.69     17.43 o 
 -17   2   3        2.58       -5.99     13.40 o 
 -16   2   3       81.50      102.92     14.16 o 
 -15   2   3      131.18      149.30     27.08 o 
 -14   2   3       29.87        9.47     11.14 o 
 -13   2   3       20.63       23.37     14.46 o 
 -12   2   3      774.28      946.93     35.04 o 
 -11   2   3       22.55       19.88     14.29 o 
 -10   2   3        1.75       -9.28     13.04 o 
  -9   2   3       61.79       81.28     12.55 o 
  -8   2   3      973.15     1077.46     34.59 o 
  -7   2   3       44.26       50.51      8.55 o 
  -6   2   3      299.41      229.41      9.26 o 
  -5   2   3      577.80      566.99     12.66 o 
  -4   2   3    15903.16    19742.57    152.10 o 
  -3   2   3     3358.99     3359.30     26.27 o 
  -2   2   3      270.97      244.53      8.48 o 
  -1   2   3      313.26      275.39     10.40 o 
   0   2   3       76.87       59.31      9.29 o 
   1   2   3      392.79      458.51     15.41 o 
   2   2   3     1285.06     1366.29     29.35 o 
   3   2   3       77.75       97.31     11.80 o 
   4   2   3    14665.63    14718.45    415.60 o 
   5   2   3       83.65       92.22     10.50 o 
   6   2   3       30.62       38.84     13.26 o 
   7   2   3       38.47       46.77     11.57 o 
   8   2   3      121.38      182.76     23.90 o 
   9   2   3      107.77       99.04     13.10 o 
  10   2   3      177.37      207.92     17.06 o 
  11   2   3       14.13       30.05     13.42 o 
  12   2   3      460.81      513.63     52.02 o 
  13   2   3       37.78       39.12     32.08 o 
  14   2   3     1307.35     1234.17     95.91 o 
  15   2   3       60.27      101.53     16.58 o 
  16   2   3      194.71      207.10     18.13 o 
 -18   3   3     1767.16     1773.71    179.30 o 
 -17   3   3        0.20       23.08     11.84 o 
 -16   3   3      562.58      614.12     22.55 o 
 -15   3   3        7.73       -7.20     26.18 o 
 -14   3   3     1691.09     2136.34     67.03 o 
 -13   3   3        3.25       16.85     13.52 o 
 -12   3   3      465.76      622.12     29.34 o 
 -11   3   3        1.01       20.75     17.83 o 
 -10   3   3       32.79       67.02     14.02 o 
  -9   3   3        9.84       -8.18     12.14 o 
  -8   3   3      326.76      325.01     17.54 o 
  -7   3   3        0.92       -0.07      8.50 o 
  -6   3   3     3028.06     3401.65     48.03 o 
  -5   3   3       10.27       20.55      6.30 o 
  -4   3   3      156.16      186.27      8.61 o 
  -3   3   3      336.38      350.62      9.28 o 
  -2   3   3      144.33      190.45      7.71 o 
  -1   3   3        6.53        7.74      7.50 o 
   0   3   3     3192.97     3113.22     39.17 o 
   1   3   3        0.64        6.03      7.37 o 
   2   3   3      151.93      144.66     11.23 o 
   3   3   3       28.66       32.89     10.40 o 
   4   3   3      725.17      961.28     25.70 o 
   5   3   3       46.86       55.88      9.04 o 
   6   3   3     1465.40     1429.27     55.15 o 
   7   3   3        8.82        8.85     16.37 o 
   8   3   3        0.07       -9.65     12.78 o 
   9   3   3       39.50       44.32     12.79 o 
  10   3   3      196.56      191.82     15.40 o 
  11   3   3       15.08       40.29     13.92 o 
  12   3   3      350.67      364.25     27.52 o 
  13   3   3       11.99       11.98     12.50 o 
  14   3   3        9.00       34.26     14.35 o 
  15   3   3        3.14        2.48     11.58 o 
  16   3   3       15.14       22.60     13.06 o 
 -17   4   3      432.85      456.12     30.13 o 
 -16   4   3       31.81       42.94     18.01 o 
 -15   4   3        3.80       -4.25     15.44 o 
 -14   4   3      137.16      134.65     15.51 o 
 -13   4   3       33.10       21.71     11.16 o 
 -12   4   3      625.55      672.96     24.12 o 
 -11   4   3       26.24       95.17     15.81 o 
 -10   4   3     2522.44     2822.86    126.14 o 
  -9   4   3       23.30        9.47      9.82 o 
  -8   4   3      312.44      408.32     14.31 o 
  -7   4   3       41.37      115.97      9.78 o 
  -6   4   3     2158.31     2160.03     67.90 o 
  -5   4   3       26.00       18.78      6.76 o 
  -4   4   3      629.03      542.51     10.70 o 
  -3   4   3       15.63       24.64      6.20 o 
  -2   4   3       67.99       61.61      6.21 o 
  -1   4   3        6.72       25.45      5.88 o 
   0   4   3     1856.92     1616.22     43.36 o 
   1   4   3      114.41      140.65      7.82 o 
   2   4   3      268.62      212.21      9.14 o 
   3   4   3     2618.15     2519.81     70.07 o 
   4   4   3     1234.65     1212.13     28.39 o 
   5   4   3       50.31       31.36     10.71 o 
   6   4   3     2384.68     2103.43    151.58 o 
   7   4   3     1257.11     1230.63     63.68 o 
   8   4   3      982.80      988.49     27.07 o 
   9   4   3       33.86       28.71     14.37 o 
  10   4   3      838.19      857.60     82.86 o 
  11   4   3      105.75      126.31     15.23 o 
  12   4   3        3.40       21.37     22.47 o 
  13   4   3       21.00        1.43     11.31 o 
  14   4   3       83.59      105.33     16.62 o 
  15   4   3       73.64       71.28     15.30 o 
  16   4   3       93.65       88.75     13.57 o 
 -17   5   3      185.77      221.88     21.99 o 
 -16   5   3       29.89       22.40     17.87 o 
 -15   5   3      155.86      140.91     16.24 o 
 -14   5   3       63.50      116.41     39.27 o 
 -13   5   3      344.78      343.87     44.02 o 
 -12   5   3       21.03       20.94     14.75 o 
 -11   5   3       33.93       41.20     15.17 o 
 -10   5   3       33.72       36.26     14.12 o 
  -9   5   3     1607.38     1413.30     58.00 o 
  -8   5   3       42.89       27.43      9.97 o 
  -7   5   3     2594.45     2719.18    232.74 o 
  -6   5   3       74.26       71.88      7.55 o 
  -5   5   3     1779.27     2407.81     45.36 o 
  -4   5   3        5.10       10.36      7.14 o 
  -3   5   3     5032.56     4648.10    109.86 o 
  -2   5   3        2.75       12.50      5.84 o 
  -1   5   3       56.22      178.02      8.63 o 
   0   5   3     1144.81      991.96     27.35 o 
   1   5   3       54.01      204.13     10.13 o 
   2   5   3      408.24      349.17     12.23 o 
   3   5   3     1686.89     1675.21     83.39 o 
   4   5   3       81.96       66.65      7.77 o 
   5   5   3      605.47      637.95     34.25 o 
   6   5   3      295.86      260.35     29.40 o 
   7   5   3      115.86       88.87     15.65 o 
   8   5   3       82.84       77.46     16.53 o 
   9   5   3      676.09      765.01    100.92 o 
  10   5   3       36.17       39.25     11.64 o 
  11   5   3      110.81      146.42     20.97 o 
  12   5   3      117.28      129.93     15.06 o 
  13   5   3       84.92       93.62     14.86 o 
  14   5   3       20.76       50.81     16.06 o 
  15   5   3        0.66       -7.30     15.80 o 
  16   5   3        1.86       -3.97     14.48 o 
 -17   6   3      130.91      106.88     16.11 o 
 -16   6   3        5.00       -9.21     13.38 o 
 -15   6   3      159.63      174.45     33.90 o 
 -14   6   3       53.42       26.43     31.27 o 
 -13   6   3        8.36       17.21     15.19 o 
 -12   6   3       13.84       -3.53     13.34 o 
 -11   6   3     3185.85     3354.97    119.09 o 
 -10   6   3      398.02      340.31     57.12 o 
  -9   6   3        9.83       26.32     12.88 o 
  -8   6   3       56.01       64.08     11.57 o 
  -7   6   3      836.26      804.26     20.12 o 
  -6   6   3        4.58       28.74      8.34 o 
  -5   6   3     1612.01     1701.85     66.16 o 
  -4   6   3       22.44       29.80      6.20 o 
  -3   6   3      698.26      769.97     22.00 o 
  -2   6   3       10.68       12.52      5.44 o 
  -1   6   3       33.36       40.83      5.06 o 
   0   6   3       32.34       31.63      4.94 o 
   1   6   3      869.84      980.58     27.70 o 
   2   6   3        8.50       18.18      5.80 o 
   3   6   3        5.41       -5.47      5.47 o 
   4   6   3        0.89       11.59      6.81 o 
   5   6   3       58.33       95.35     10.16 o 
   6   6   3        1.77       -6.33     10.46 o 
   7   6   3      382.93      402.76     37.56 o 
   8   6   3       10.99        6.90     17.95 o 
   9   6   3        6.06        8.03     40.65 o 
  10   6   3       21.84       47.69     14.12 o 
  11   6   3      720.70      734.41     47.60 o 
  12   6   3       12.82       -1.76     13.01 o 
  13   6   3      124.21      153.01     15.46 o 
  14   6   3       17.29       19.30     13.35 o 
  15   6   3       55.29       59.41     18.39 o 
 -16   7   3      102.53      122.71     28.97 o 
 -15   7   3      135.71      160.92     26.91 o 
 -14   7   3       25.24       48.34     17.60 o 
 -13   7   3      255.84      317.10     27.77 o 
 -12   7   3       50.65       49.68     14.47 o 
 -11   7   3      132.19       89.92     14.87 o 
 -10   7   3       69.42       62.58     15.71 o 
  -9   7   3      360.74      315.27     37.86 o 
  -8   7   3     1593.93     1293.48     91.74 o 
  -7   7   3      134.61       98.09     18.80 o 
  -6   7   3       47.47       53.84      9.17 o 
  -5   7   3        2.59        6.05      8.03 o 
  -4   7   3      464.02      479.73     12.51 o 
  -3   7   3      120.13      135.04      8.75 o 
  -2   7   3      334.54      377.19     11.35 o 
  -1   7   3      388.86      358.48     12.50 o 
   0   7   3        0.13        5.73      4.85 o 
   1   7   3      171.62      152.19     11.16 o 
   2   7   3        5.59        2.98      5.19 o 
   3   7   3       84.56       78.24      6.77 o 
   4   7   3      360.40      279.72     12.29 o 
   5   7   3      201.22      150.80     14.48 o 
   6   7   3        1.36       21.16      8.45 o 
   7   7   3     1508.77     1097.77     82.40 o 
   8   7   3      173.70      203.88     23.23 o 
   9   7   3       27.76       23.68     11.76 o 
  10   7   3        0.02       13.50     14.85 o 
  11   7   3      475.62      541.58     21.78 o 
  12   7   3      125.36      159.66     16.21 o 
  13   7   3        0.47        5.37     11.84 o 
  14   7   3        4.49       10.46     11.69 o 
  15   7   3       69.81       76.89     13.10 o 
 -15   8   3        6.87       47.96     15.77 o 
 -14   8   3       28.76       46.72     18.82 o 
 -13   8   3        0.05        6.97     18.20 o 
 -12   8   3       11.16      -13.90     15.19 o 
 -11   8   3       31.14       21.70     17.18 o 
 -10   8   3      502.39      530.96     29.20 o 
  -9   8   3       74.97      104.51     19.06 o 
  -8   8   3       83.89       53.63     14.27 o 
  -7   8   3       31.75       52.12     13.62 o 
  -6   8   3     1167.09     1066.75     33.79 o 
  -5   8   3      109.38      102.28     18.20 o 
  -4   8   3      340.55      385.96     45.56 o 
  -3   8   3       18.16       32.61      6.63 o 
  -2   8   3      187.49      163.28     10.10 o 
  -1   8   3       39.17       38.74      5.77 o 
   0   8   3     1258.52     1123.97     53.76 o 
   1   8   3      103.58       83.27      6.23 o 
   2   8   3      179.86      182.61      9.22 o 
   3   8   3        4.45        3.90      5.87 o 
   4   8   3       60.10       70.45      7.64 o 
   5   8   3        0.03        0.22      8.62 o 
   6   8   3       18.15       81.58     12.46 o 
   7   8   3       62.63       48.02     20.63 o 
   8   8   3        0.36        5.42      8.93 o 
   9   8   3        0.21       -5.75      9.79 o 
  10   8   3      182.10      233.77     62.01 o 
  11   8   3        0.21      -15.70     15.70 o 
  12   8   3      193.43      247.82     19.41 o 
  13   8   3        9.22       -5.14     11.38 o 
  14   8   3        0.19      -12.88     18.78 o 
 -15   9   3        3.51       23.34     17.10 o 
 -14   9   3        6.10       -2.62     16.14 o 
 -13   9   3        4.48        9.81     15.35 o 
 -12   9   3     1039.92     1052.40     57.49 o 
 -11   9   3        6.34       30.18     17.43 o 
 -10   9   3        0.21        1.70     14.24 o 
  -9   9   3        0.51        2.71     33.46 o 
  -8   9   3       53.07       56.33     12.74 o 
  -7   9   3       29.15       47.19     14.43 o 
  -6   9   3      816.47      843.11     42.96 o 
  -5   9   3       12.92       16.44     10.47 o 
  -4   9   3        0.06       25.82     21.81 o 
  -3   9   3      207.37      211.34     51.80 o 
  -2   9   3      411.23      374.38     27.13 o 
  -1   9   3      189.19      141.88      8.05 o 
   0   9   3        5.81       10.46      6.04 o 
   1   9   3        3.76        5.14      5.50 o 
   2   9   3       13.28       30.19      6.47 o 
   3   9   3      166.44      149.93     19.46 o 
   4   9   3     5437.99     5426.88    172.58 o 
   5   9   3       36.80       38.98      9.15 o 
   6   9   3     1131.98      918.19     92.08 o 
   7   9   3       13.95       25.89      9.65 o 
   8   9   3        8.95       20.70     17.68 o 
   9   9   3       30.08        9.53     16.95 o 
  10   9   3      255.68      322.68     24.64 o 
  11   9   3       16.97      -15.94     15.94 o 
  12   9   3      493.04      742.20     57.64 o 
  13   9   3        2.95        7.25     12.56 o 
 -14  10   3       29.99       32.63     17.10 o 
 -13  10   3        4.73       -3.02     11.85 o 
 -12  10   3        0.21        3.19     11.90 o 
 -11  10   3       15.31       19.09     16.42 o 
 -10  10   3       78.92       54.19     19.81 o 
  -9  10   3      389.58      355.94     59.26 o 
  -8  10   3       53.31       24.39     25.09 o 
  -7  10   3        4.41        2.20      9.95 o 
  -6  10   3      293.37      240.20     18.96 o 
  -5  10   3      106.50       92.75     29.91 o 
  -4  10   3      421.52      347.56     26.00 o 
  -3  10   3      194.16      220.08     18.30 o 
  -2  10   3      375.54      277.34     26.84 o 
  -1  10   3      926.91      760.79     40.67 o 
   0  10   3      179.95      133.65     11.09 o 
   1  10   3     1755.58     1440.36     70.00 o 
   2  10   3       38.24       32.89     11.04 o 
   3  10   3      408.14      567.92     29.94 o 
   4  10   3      179.68      172.54     27.01 o 
   5  10   3      144.08      145.01     16.92 o 
   6  10   3      762.48      742.08     34.59 o 
   7  10   3      365.85      314.89     24.83 o 
   8  10   3       46.98       43.12     16.38 o 
   9  10   3       15.25       25.92     17.24 o 
  10  10   3       36.84       33.22     15.29 o 
  11  10   3       15.21        5.43     14.12 o 
  12  10   3       32.33       11.03     15.11 o 
 -12  11   3        0.51       -5.84     11.33 o 
 -11  11   3      670.22      718.00     55.37 o 
 -10  11   3        2.40       13.71     16.26 o 
  -9  11   3        0.14        1.00      9.86 o 
  -8  11   3        0.49       24.33     32.89 o 
  -7  11   3        0.33        4.89     22.75 o 
  -6  11   3        5.27      -12.24     29.40 o 
  -5  11   3       10.06       14.97     10.65 o 
  -4  11   3       48.51       39.94     19.23 o 
  -3  11   3      253.10      246.43     27.21 o 
  -2  11   3       32.99       34.49     15.58 o 
  -1  11   3       38.20       18.35     14.14 o 
   0  11   3        3.51       22.58     11.50 o 
   1  11   3      202.56      195.85     43.05 o 
   2  11   3       85.02      115.80     17.59 o 
   3  11   3      301.11      332.93     34.01 o 
   4  11   3        2.53       13.51     13.87 o 
   5  11   3       24.90       26.58     30.95 o 
   6  11   3        0.26       -9.47     17.29 o 
   7  11   3        7.60      -10.25     11.40 o 
   8  11   3        2.01      -16.26     16.26 o 
   9  11   3       49.16       58.36     19.63 o 
  10  11   3       19.09        4.03     14.79 o 
  11  11   3        0.57       31.90     16.41 o 
 -11  12   3        0.13      -15.67     15.67 o 
 -10  12   3      155.58      130.38     30.04 o 
  -9  12   3      132.96      145.47     22.31 o 
  -8  12   3        9.06       35.00     38.50 o 
  -7  12   3       21.38       15.97     23.23 o 
  -6  12   3        8.13        8.51     28.10 o 
  -5  12   3       22.49       31.94     20.04 o 
  -4  12   3        0.18        8.92     15.84 o 
  -3  12   3      152.58      174.53     59.05 o 
  -2  12   3       42.76       46.57     15.65 o 
  -1  12   3      200.23      160.29     32.04 o 
   0  12   3        0.09        3.70     17.63 o 
   1  12   3       18.22       23.97     15.82 o 
   2  12   3       11.22       29.15     18.38 o 
   3  12   3       39.95       46.19     16.94 o 
   4  12   3        0.78       -5.46     14.74 o 
   5  12   3       91.25       80.81     15.68 o 
   6  12   3       11.90        9.23     18.58 o 
   7  12   3        8.56       -9.44     15.65 o 
   8  12   3        1.91      -11.86     15.54 o 
   9  12   3        1.28       33.70     17.34 o 
  10  12   3       17.62       20.09     18.11 o 
  -9  13   3       19.60       57.98     16.05 o 
  -8  13   3        8.36       -9.58     16.71 o 
  -7  13   3       14.72       37.01     14.42 o 
  -6  13   3        1.48        1.85     15.89 o 
  -5  13   3        1.46      -16.55     30.04 o 
  -4  13   3       41.16       59.08     18.40 o 
  -3  13   3       36.94       32.67     20.55 o 
  -2  13   3      106.46      142.34     21.72 o 
  -1  13   3        1.39        1.41     16.39 o 
   0  13   3       35.60       34.70     19.19 o 
   1  13   3       15.11       15.53     17.49 o 
   2  13   3        0.03       12.90     15.01 o 
   3  13   3        6.87      -18.32     18.32 o 
   4  13   3       77.94       57.92     21.64 o 
   5  13   3        1.33      -14.01     14.10 o 
   6  13   3      112.13      126.99     18.39 o 
   7  13   3       16.76       52.67     20.35 o 
   8  13   3       71.39      111.54     20.00 o 
  -7  14   3        0.06      -36.82     37.25 o 
  -6  14   3        0.56       18.39     36.99 o 
  -5  14   3        0.01      -10.18     24.32 o 
  -4  14   3       49.74       79.05     34.64 o 
  -3  14   3        8.21       71.84     30.62 o 
  -2  14   3        7.24       39.38     30.67 o 
  -1  14   3        0.23       34.76     31.36 o 
   0  14   3       19.80       57.53     31.50 o 
   1  14   3        5.47       18.39     27.51 o 
   2  14   3        6.49      -22.73     25.08 o 
   3  14   3        9.41       25.04     17.95 o 
   4  14   3        3.64       20.10     21.82 o 
   5  14   3        0.08        5.97     22.08 o 
   6  14   3       23.19       64.46     20.26 o 
  -3  15   3        5.05       19.13     25.13 o 
  -2  15   3       53.97       90.69     27.90 o 
  -1  15   3        1.84       -7.51     23.33 o 
   0  15   3        9.42        4.80     23.46 o 
   1  15   3       16.15       45.52     27.74 o 
   2  15   3        2.76       49.76     29.12 o 
 -18   0   4      536.74      693.67     51.14 o 
 -17   0   4       49.54       45.94     18.96 o 
 -16   0   4      596.57      599.08     29.63 o 
 -15   0   4       22.12       12.08     15.71 o 
 -14   0   4        5.29        2.09     18.28 o 
 -13   0   4       28.64       32.72     21.64 o 
 -12   0   4     9392.04    10436.09    334.29 o 
 -11   0   4       36.76       43.23     14.97 o 
 -10   0   4      537.71      705.87     69.90 o 
  -9   0   4        2.61       26.26     12.84 o 
  -8   0   4     4573.34     5768.03    147.24 o 
  -7   0   4      285.83      325.42     18.51 o 
  -6   0   4      563.10      574.54     19.90 o 
  -5   0   4      746.62      816.26     24.77 o 
  -4   0   4   135275.80   165561.81    898.87 o 
  -3   0   4     2009.42     2061.68     28.14 o 
  -2   0   4    21461.52    24219.31    164.87 o 
  -1   0   4        6.57       20.33     10.56 o 
   1   0   4      852.93      952.55     33.46 o 
   2   0   4    13323.92    13912.69    165.84 o 
   3   0   4       12.67       14.44     12.23 o 
   4   0   4      104.13      106.99     13.62 o 
   5   0   4       51.84       33.30      8.89 o 
   6   0   4     7286.63     7641.83    333.05 o 
   7   0   4       50.34       13.41     13.85 o 
   8   0   4      584.92      508.48     74.20 o 
   9   0   4       20.57       20.43     14.47 o 
  10   0   4      950.20      949.97     34.50 o 
  11   0   4       14.82       16.53     16.09 o 
  12   0   4      328.64      310.07     23.99 o 
  13   0   4      147.89      142.37     42.41 o 
  14   0   4      273.63      310.42     26.31 o 
  15   0   4       10.77      -16.39     16.41 o 
  16   0   4       11.18       84.22     25.42 o 
 -18   1   4      181.96      203.25     17.45 o 
 -17   1   4        5.83      -11.34     13.24 o 
 -16   1   4      261.01      275.05     19.87 o 
 -15   1   4      143.92      166.39     18.47 o 
 -14   1   4       32.46       17.92     12.55 o 
 -13   1   4        1.59       -1.89     13.05 o 
 -12   1   4      236.65      278.52     16.45 o 
 -11   1   4        1.82       11.92     11.61 o 
 -10   1   4        0.01       13.76     16.26 o 
  -9   1   4       17.60       22.57      9.27 o 
  -8   1   4      320.21      379.83     19.84 o 
  -7   1   4     1624.94     1850.06     30.95 o 
  -6   1   4     5869.35     6316.33    108.34 o 
  -5   1   4      790.99      684.80     16.37 o 
  -4   1   4     2612.10     2189.05     23.57 o 
  -3   1   4    24743.24    26471.62    213.72 o 
  -2   1   4    12376.91    14168.92    238.78 o 
  -1   1   4     4486.97     4636.98     56.80 o 
   0   1   4      138.63      181.24     10.87 o 
   1   1   4     6739.06     6799.93    131.40 o 
   2   1   4     1057.34     1209.98     30.49 o 
   3   1   4     1081.41      966.72     22.09 o 
   4   1   4     1968.18     1696.28     31.11 o 
   5   1   4       83.77      128.71     10.24 o 
   6   1   4       83.89       50.36     13.00 o 
   7   1   4      446.95      466.14     29.86 o 
   8   1   4        3.63        4.23      9.29 o 
   9   1   4      316.59      278.39     18.98 o 
  10   1   4      916.66      855.30     94.08 o 
  11   1   4       22.23       27.57     11.10 o 
  12   1   4      620.44      644.25     46.80 o 
  13   1   4        0.56        5.73     12.85 o 
  14   1   4       78.97       82.52     17.86 o 
  15   1   4       18.37       19.69     11.31 o 
  16   1   4      250.59      265.68     47.21 o 
 -18   2   4      141.15      137.52     19.02 o 
 -17   2   4      186.52      172.99     15.01 o 
 -16   2   4       64.23       52.60     33.05 o 
 -15   2   4      187.64      179.14     15.21 o 
 -14   2   4      167.23      174.83     15.41 o 
 -13   2   4       22.89       25.19     14.81 o 
 -12   2   4      114.89      150.57     18.29 o 
 -11   2   4       69.49      155.42     18.67 o 
 -10   2   4       29.36       37.24     12.40 o 
  -9   2   4      219.11      183.07     20.01 o 
  -8   2   4        7.26       10.51      9.03 o 
  -7   2   4     1294.71     1443.75     28.33 o 
  -6   2   4     1602.10     1593.02     22.16 o 
  -5   2   4     3387.52     3764.46     43.76 o 
  -4   2   4     7389.75     7547.05     64.36 o 
  -3   2   4     8675.93     9170.05     69.21 o 
  -2   2   4      142.14      172.12      8.35 o 
  -1   2   4      265.88      235.80      8.39 o 
   0   2   4     1514.37     1442.99     58.23 o 
   1   2   4        9.50       44.85      8.31 o 
   2   2   4     1501.12     1462.69     30.39 o 
   3   2   4      138.08      103.07     10.05 o 
   4   2   4       57.79       80.83     11.66 o 
   5   2   4     1089.58     1202.77     39.83 o 
   6   2   4       23.27       21.67     10.30 o 
   7   2   4     1923.05     2039.52     39.37 o 
   8   2   4        0.53        0.32     10.41 o 
   9   2   4       47.16       35.61     21.15 o 
  10   2   4       22.10        3.46     11.37 o 
  11   2   4      727.73      702.83     53.16 o 
  12   2   4     1023.41     1090.55     94.39 o 
  13   2   4       26.91       23.71     12.36 o 
  14   2   4      311.43      331.38     52.98 o 
  15   2   4      174.36      211.95     16.22 o 
  16   2   4        5.56       28.87     11.85 o 
 -18   3   4       15.04       51.71     15.46 o 
 -17   3   4       29.65       20.96     14.40 o 
 -16   3   4       76.04       97.50     15.66 o 
 -15   3   4       22.36       28.02     18.71 o 
 -14   3   4        8.82       15.80     16.58 o 
 -13   3   4      173.89      210.31     37.14 o 
 -12   3   4        2.69       13.36     13.57 o 
 -11   3   4      335.58      403.75     27.27 o 
 -10   3   4        6.97        7.26     13.53 o 
  -9   3   4       47.97       38.66     10.64 o 
  -8   3   4       10.58        9.54     10.09 o 
  -7   3   4        4.59       16.71      8.08 o 
  -6   3   4        2.66       22.35      6.85 o 
  -5   3   4      543.81      451.63      9.96 o 
  -4   3   4      105.92      122.77      6.36 o 
  -3   3   4        9.78       11.16      5.44 o 
  -2   3   4      159.13      176.89      7.10 o 
  -1   3   4      640.17      414.50     11.34 o 
   0   3   4       39.36       42.04      6.59 o 
   1   3   4        6.86       10.00      7.33 o 
   2   3   4        7.25        4.59      6.65 o 
   3   3   4        0.33       18.93      8.30 o 
   4   3   4       17.45       33.77      9.57 o 
   5   3   4     5075.82     5894.81     91.19 o 
   6   3   4       17.18       32.70     11.92 o 
   7   3   4      453.51      509.86     18.63 o 
   8   3   4        0.22       -1.59      9.43 o 
   9   3   4      327.22      330.29     35.56 o 
  10   3   4       75.15       65.07     13.26 o 
  11   3   4      299.15      348.40     50.33 o 
  12   3   4       22.40       37.02     24.52 o 
  13   3   4       19.79       21.52     19.20 o 
  14   3   4        3.23        5.12     12.53 o 
  15   3   4        8.39        5.44     18.38 o 
  16   3   4        7.44       -2.61     11.17 o 
 -18   4   4        4.31      -17.90     17.90 o 
 -17   4   4       61.96       89.85     18.19 o 
 -16   4   4      288.08      254.53     16.26 o 
 -15   4   4       51.26       54.18     12.35 o 
 -14   4   4      254.47      231.79     24.79 o 
 -13   4   4      155.74      145.22     16.00 o 
 -12   4   4       89.81       72.74     37.79 o 
 -11   4   4      531.75      525.06     23.75 o 
 -10   4   4      159.78      132.30      9.90 o 
  -9   4   4      142.24      132.48     13.47 o 
  -8   4   4       65.46       46.18      8.82 o 
  -7   4   4     1955.92     1752.65     31.53 o 
  -6   4   4      160.67      138.45      9.59 o 
  -5   4   4      116.54      183.65      7.63 o 
  -4   4   4      292.93      286.29      7.85 o 
  -3   4   4      179.89      130.56      6.68 o 
  -2   4   4       13.49       31.22      6.59 o 
  -1   4   4      870.04      890.48     25.80 o 
   0   4   4      625.39      529.08     18.76 o 
   1   4   4       12.59       10.73      6.65 o 
   2   4   4      309.32      332.18     15.11 o 
   3   4   4      852.35      972.23     21.56 o 
   4   4   4        7.20       17.29     11.60 o 
   5   4   4       56.19       29.24     11.65 o 
   6   4   4     1416.47     1429.43     79.76 o 
   7   4   4      619.96      587.70     65.08 o 
   8   4   4       92.37       95.02     21.86 o 
   9   4   4      293.12      290.30     18.82 o 
  10   4   4      518.90      546.18     40.45 o 
  11   4   4      145.84      131.70     14.37 o 
  12   4   4      619.26      622.55     86.16 o 
  13   4   4       91.63      119.66     33.89 o 
  14   4   4       32.54       17.64     12.10 o 
  15   4   4       60.76       84.85     15.84 o 
  16   4   4        0.11       -4.78     12.48 o 
 -17   5   4        0.49       12.34     21.61 o 
 -16   5   4        6.84       15.32     12.88 o 
 -15   5   4        0.04       14.51     17.77 o 
 -14   5   4        3.11       -9.70     17.18 o 
 -13   5   4      131.87      129.91     23.42 o 
 -12   5   4      149.78      149.44     22.44 o 
 -11   5   4       99.96       89.94     35.92 o 
 -10   5   4      782.62      811.17     69.62 o 
  -9   5   4        0.87       14.23     10.93 o 
  -8   5   4       78.17       52.48      9.69 o 
  -7   5   4       54.91       80.62     14.98 o 
  -6   5   4       90.64       96.33      7.65 o 
  -5   5   4      374.99      397.17     24.77 o 
  -4   5   4     6658.34     7190.41     93.29 o 
  -3   5   4      698.71      669.53     14.96 o 
  -2   5   4     1369.05     1417.34     30.29 o 
  -1   5   4      538.22      456.95     14.40 o 
   0   5   4     1044.01     1049.60     18.44 o 
   1   5   4       90.51      107.22      9.19 o 
   2   5   4      109.34      101.52      7.84 o 
   3   5   4       87.60       94.91      9.47 o 
   4   5   4       82.81       75.53     13.07 o 
   5   5   4       21.94       37.61     12.74 o 
   6   5   4      626.39      521.87     78.38 o 
   7   5   4        0.01       15.08     12.82 o 
   8   5   4      378.31      357.68     20.35 o 
   9   5   4        8.88        7.10     11.85 o 
  10   5   4      569.46      466.97     30.55 o 
  11   5   4       46.46       16.03     16.72 o 
  12   5   4      167.86      176.31     15.56 o 
  13   5   4       21.82       28.87     16.72 o 
  14   5   4       24.19       25.43     23.07 o 
  15   5   4        5.45        9.01     14.60 o 
 -17   6   4        0.64       -2.83     12.26 o 
 -16   6   4        2.09       40.61     18.05 o 
 -15   6   4      115.86      147.60     49.70 o 
 -14   6   4       43.40       25.89     18.20 o 
 -13   6   4      179.13      156.59     25.42 o 
 -12   6   4      612.24      525.33     28.48 o 
 -11   6   4       82.97       81.49     18.39 o 
 -10   6   4     1471.68     1371.28    209.19 o 
  -9   6   4      142.81      158.72     38.73 o 
  -8   6   4     3529.00     3516.31     61.44 o 
  -7   6   4       48.69       47.45      8.06 o 
  -6   6   4     1484.70     1485.93     60.29 o 
  -5   6   4       11.33       12.36      8.15 o 
  -4   6   4      142.76      172.41      9.14 o 
  -3   6   4      128.42      128.50     11.00 o 
  -2   6   4      297.95      327.55     11.72 o 
  -1   6   4       10.68        9.62      6.00 o 
   0   6   4     2405.19     2353.42     50.28 o 
   1   6   4        6.02        7.41      6.15 o 
   2   6   4       88.01       98.48      7.67 o 
   3   6   4       17.41       28.49      7.57 o 
   4   6   4       12.83        4.16      6.54 o 
   5   6   4       25.34       26.83      7.73 o 
   6   6   4       16.05        8.15     12.90 o 
   7   6   4        7.24       10.71     11.96 o 
   8   6   4      100.73      118.43     16.44 o 
   9   6   4       36.77       41.56     11.40 o 
  10   6   4     1709.33     1629.66     78.74 o 
  11   6   4       19.05       29.82     23.34 o 
  12   6   4       22.35        7.07     13.96 o 
  13   6   4       37.27       36.59     16.74 o 
  14   6   4       81.05       95.33     13.85 o 
  15   6   4        4.64        9.40     12.60 o 
 -16   7   4      124.68      192.90     49.28 o 
 -15   7   4      161.14      165.25     35.39 o 
 -14   7   4       42.68       50.48     20.04 o 
 -13   7   4      526.37      503.23     35.79 o 
 -12   7   4       14.24       40.66     13.56 o 
 -11   7   4        1.31       38.10     18.15 o 
 -10   7   4      123.91      135.01     17.56 o 
  -9   7   4     1415.98     1261.42    195.27 o 
  -8   7   4      447.92      458.54     33.26 o 
  -7   7   4       49.34       49.80     10.78 o 
  -6   7   4      264.76      235.40     15.23 o 
  -5   7   4       84.25       85.83      8.38 o 
  -4   7   4       69.00       79.21      7.30 o 
  -3   7   4       20.18       37.54      8.43 o 
  -2   7   4       78.79      112.13      6.44 o 
  -1   7   4      956.69      944.68     32.80 o 
   0   7   4        8.33        7.58      5.08 o 
   1   7   4      362.06      296.50     10.94 o 
   2   7   4        7.18        7.68      5.36 o 
   3   7   4      156.14      128.65      7.39 o 
   4   7   4     2997.98     2585.06    115.42 o 
   5   7   4      327.86      308.06     21.43 o 
   6   7   4      100.62       73.01     10.18 o 
   7   7   4      124.24      125.71     15.42 o 
   8   7   4       14.76        9.04     14.14 o 
   9   7   4      228.19      232.38     18.07 o 
  10   7   4      217.33      201.27     17.08 o 
  11   7   4      122.73      110.87     17.76 o 
  12   7   4       21.63       21.50     13.98 o 
  13   7   4       20.03       13.33     12.94 o 
  14   7   4        3.22       -2.12     15.30 o 
 -15   8   4      184.48      164.07     19.61 o 
 -14   8   4        1.83       14.16     14.07 o 
 -13   8   4      348.38      459.52     35.02 o 
 -12   8   4       20.28       65.10     18.77 o 
 -11   8   4      449.83      483.00     38.09 o 
 -10   8   4      109.81      126.80     14.49 o 
  -9   8   4        4.02       17.36     15.97 o 
  -8   8   4       23.92       33.68     18.29 o 
  -7   8   4     1126.73     1343.60    132.60 o 
  -6   8   4       28.95       36.37     10.56 o 
  -5   8   4       52.81       32.32      8.62 o 
  -4   8   4       37.07       33.13      6.87 o 
  -3   8   4        1.43       -0.53      7.21 o 
  -2   8   4        1.54        0.12      5.01 o 
  -1   8   4      823.45      794.09     17.69 o 
   0   8   4        3.22       -0.89      5.85 o 
   1   8   4     2607.38     2056.73    117.57 o 
   2   8   4       14.44       10.60      8.87 o 
   3   8   4      800.87      649.46     44.15 o 
   4   8   4      135.55      110.76      9.77 o 
   5   8   4      622.57      590.75    108.99 o 
   6   8   4      108.81       97.51     17.34 o 
   7   8   4       77.22       78.35     13.32 o 
   8   8   4       45.46       46.05     13.97 o 
   9   8   4      396.92      378.10     49.58 o 
  10   8   4        0.35       -5.58      9.40 o 
  11   8   4       30.38       24.66     11.29 o 
  12   8   4        0.03       -0.25     10.34 o 
  13   8   4       30.96       23.24     14.83 o 
  14   8   4        0.61        9.52     17.01 o 
 -15   9   4        2.12       32.85     20.00 o 
 -14   9   4        7.92       -0.86     14.72 o 
 -13   9   4        2.39      -17.22     17.22 o 
 -12   9   4        1.11        5.42     16.98 o 
 -11   9   4        1.55       14.72     16.41 o 
 -10   9   4      161.23      160.88     22.97 o 
  -9   9   4      170.53      123.91     12.97 o 
  -8   9   4        0.12       22.63     12.45 o 
  -7   9   4      220.26      253.50     24.02 o 
  -6   9   4        0.37       31.68      9.02 o 
  -5   9   4       34.17       57.01     10.48 o 
  -4   9   4       26.28       26.60     10.65 o 
  -3   9   4       95.23       99.69     13.69 o 
  -2   9   4        1.58       -0.70      6.77 o 
  -1   9   4      927.61      859.81     47.97 o 
   0   9   4       32.33       30.91      6.61 o 
   1   9   4      185.15      171.45     18.96 o 
   2   9   4      208.99      178.48     13.81 o 
   3   9   4     3552.18     3490.04    152.58 o 
   4   9   4     1011.05      825.33    101.77 o 
   5   9   4        9.42        2.76     11.36 o 
   6   9   4        9.75       33.63     15.79 o 
   7   9   4     1073.73      966.11     83.13 o 
   8   9   4       31.90       24.04     16.28 o 
   9   9   4        6.96      -15.58     15.58 o 
  10   9   4        1.34      -14.31     14.31 o 
  11   9   4       60.37      131.70     19.06 o 
  12   9   4      108.72      160.99     33.51 o 
  13   9   4        0.78       -3.12     12.46 o 
 -14  10   4        8.74       31.26     19.45 o 
 -13  10   4       32.50       47.39     18.04 o 
 -12  10   4        2.85       22.22     17.89 o 
 -11  10   4        7.66       34.18     12.36 o 
 -10  10   4      320.22      230.56     27.17 o 
  -9  10   4      231.44      279.19     19.04 o 
  -8  10   4       38.97       52.89     17.91 o 
  -7  10   4        3.75      -12.96     12.96 o 
  -6  10   4     1050.09     1137.77    110.01 o 
  -5  10   4       12.53       14.01      9.78 o 
  -4  10   4       30.36       61.72     13.95 o 
  -3  10   4       11.87        6.94     11.66 o 
  -2  10   4      286.10      241.98     18.63 o 
  -1  10   4      616.76      490.90     45.41 o 
   0  10   4      265.66      243.35     20.75 o 
   1  10   4      506.90      408.60     31.32 o 
   2  10   4      779.14      693.29     26.29 o 
   3  10   4      197.02      263.21     18.06 o 
   4  10   4      658.03      590.37     21.00 o 
   5  10   4       83.36       97.20     17.39 o 
   6  10   4      468.53      415.95     32.80 o 
   7  10   4      367.29      327.63     25.45 o 
   8  10   4       87.55      119.31     16.65 o 
   9  10   4      174.41      197.78     31.78 o 
  10  10   4      139.29      138.64     19.26 o 
  11  10   4        0.38      -14.39     14.39 o 
  12  10   4       10.80        3.22     17.76 o 
 -13  11   4        5.34       24.05     16.57 o 
 -12  11   4      161.40      151.87     37.50 o 
 -11  11   4       29.08       56.76     19.63 o 
 -10  11   4      111.34      110.41     54.80 o 
  -9  11   4       53.27       59.07     36.05 o 
  -8  11   4        4.55       11.64     13.64 o 
  -7  11   4       13.69       27.23     13.38 o 
  -6  11   4      153.02      135.26     22.02 o 
  -5  11   4        0.09        3.92     12.46 o 
  -4  11   4      259.98      161.22     32.37 o 
  -3  11   4       10.38       15.77     12.48 o 
  -2  11   4      525.67      489.25     69.87 o 
  -1  11   4        2.27        2.95     11.58 o 
   0  11   4       60.79       77.63     15.29 o 
   1  11   4        0.10       -0.90     10.56 o 
   2  11   4       45.73       49.22     15.65 o 
   3  11   4       71.95       50.06     15.81 o 
   4  11   4       68.51       74.68     15.21 o 
   5  11   4        1.01      -11.86     11.86 o 
   6  11   4      127.24      126.23     60.34 o 
   7  11   4        5.30       -0.07     17.79 o 
   8  11   4      188.51      110.74     17.89 o 
   9  11   4       12.78       11.29     11.88 o 
  10  11   4        2.41      -17.06     17.35 o 
  11  11   4        0.03       31.63     14.31 o 
 -11  12   4       29.45       17.70     14.83 o 
 -10  12   4      192.00      173.89     22.29 o 
  -9  12   4        3.32       19.10     13.36 o 
  -8  12   4      332.90      492.67     68.47 o 
  -7  12   4       35.57       99.02     19.07 o 
  -6  12   4       27.17       42.77     38.90 o 
  -5  12   4        4.41        2.32     11.89 o 
  -4  12   4       28.21       54.75     17.46 o 
  -3  12   4        7.69        2.47     16.59 o 
  -2  12   4      283.43      279.50     22.56 o 
  -1  12   4       32.68       33.38     18.69 o 
   0  12   4        6.62      -20.45     24.55 o 
   1  12   4       28.29       38.26     14.08 o 
   2  12   4        1.21       -5.29     13.06 o 
   3  12   4        0.43      -13.04     13.04 o 
   4  12   4        4.81        5.59     14.31 o 
   5  12   4       18.83        8.08     19.46 o 
   6  12   4      126.38      134.78     24.73 o 
   7  12   4        7.78        0.15     12.47 o 
   8  12   4      119.12      171.82     18.76 o 
   9  12   4        0.22        6.50     12.50 o 
  -9  13   4      104.48      148.87     42.04 o 
  -8  13   4        5.62       24.35     36.07 o 
  -7  13   4        1.06      -24.52     51.20 o 
  -6  13   4       50.10       66.02     28.64 o 
  -5  13   4        0.13       12.67     17.82 o 
  -4  13   4        7.87      -22.80     39.85 o 
  -3  13   4        2.40        3.15     15.28 o 
  -2  13   4       21.27       65.05     32.72 o 
  -1  13   4        1.90       12.98     20.83 o 
   1  13   4        0.01        0.29     21.49 o 
   2  13   4        6.73        0.21     16.05 o 
   3  13   4       20.38        7.30     18.85 o 
   4  13   4        2.47        1.18     14.34 o 
   5  13   4       33.55       32.99     16.86 o 
   6  13   4        5.15       20.96     13.82 o 
   7  13   4        0.24       17.23     16.83 o 
   8  13   4        4.96      -18.70     18.70 o 
  -7  14   4        6.54        9.31     38.12 o 
  -6  14   4       31.66       55.41     33.83 o 
  -5  14   4        2.29       45.88     31.47 o 
  -4  14   4        0.21       46.46     32.11 o 
  -3  14   4       45.73       51.85     35.16 o 
  -2  14   4        0.78       13.53     32.14 o 
  -1  14   4       10.99       16.12     27.99 o 
   0  14   4        0.31       13.06     27.29 o 
   1  14   4       10.54       -7.15     25.99 o 
   2  14   4        0.74       -3.21     16.72 o 
   3  14   4      128.85      228.62     36.14 o 
   4  14   4        0.94       13.50     19.23 o 
   5  14   4       84.60       83.32     24.83 o 
  -2  15   4        0.00      -30.06     34.18 o 
  -1  15   4       58.99      164.07     34.24 o 
   0  15   4        0.43       34.13     22.31 o 
   1  15   4        0.73      -16.50     25.31 o 
 -18   1   5        1.02        1.86     14.38 o 
 -17   1   5       69.64       79.66     14.60 o 
 -16   1   5        1.75      -14.17     15.40 o 
 -15   1   5      934.57      968.52     40.11 o 
 -14   1   5      111.74      132.41     14.69 o 
 -13   1   5       92.03       91.93     13.02 o 
 -12   1   5     1192.55     1057.90     66.61 o 
 -11   1   5      722.21      842.03     28.81 o 
 -10   1   5      359.17      326.46     14.63 o 
  -9   1   5        4.48      -11.35     11.35 o 
  -8   1   5      132.98      144.61     10.39 o 
  -7   1   5     9557.29    11517.42    186.90 o 
  -6   1   5     1563.22     1496.34     33.22 o 
  -5   1   5     3342.12     3292.34     35.46 o 
  -4   1   5     1630.39     1563.00     22.86 o 
  -3   1   5    49060.73    54970.39    289.45 o 
  -2   1   5     1816.68     1773.35     24.48 o 
  -1   1   5    21203.29    24222.95    174.29 o 
   0   1   5     7077.57     7528.83     46.08 o 
   1   1   5     2691.00     2683.77     51.34 o 
   2   1   5       70.54       79.62      7.88 o 
   3   1   5     4016.57     3791.41     43.99 o 
   4   1   5      238.68      217.77     13.67 o 
   5   1   5      331.47      361.01     11.59 o 
   6   1   5      181.44      152.55     18.05 o 
   7   1   5     1549.53     1825.99     73.81 o 
   8   1   5       75.27       46.71     10.74 o 
   9   1   5     4715.44     4316.23    252.88 o 
  10   1   5        0.39       14.70     14.75 o 
  11   1   5        1.48       -1.11     11.31 o 
  12   1   5       14.49       28.73     13.43 o 
  13   1   5       66.43       69.31     12.50 o 
  14   1   5        0.04       21.68     31.23 o 
  15   1   5        2.22       18.60     14.01 o 
  16   1   5       93.29       89.47     16.39 o 
 -18   2   5       71.26      113.87     22.09 o 
 -17   2   5       72.90       58.66     15.70 o 
 -16   2   5       32.22       36.78     18.73 o 
 -15   2   5       14.86        2.51     13.05 o 
 -14   2   5      103.68      117.57     12.56 o 
 -13   2   5       13.00       20.75     17.70 o 
 -12   2   5      222.59      235.95     19.70 o 
 -11   2   5      228.47      229.43     16.26 o 
 -10   2   5        0.26        9.79     18.79 o 
  -9   2   5        3.49        9.06     10.33 o 
  -8   2   5       18.33       36.31      8.70 o 
  -7   2   5     1037.21     1053.39     25.36 o 
  -6   2   5     1612.08     1738.97     26.64 o 
  -5   2   5      515.68      564.13     11.84 o 
  -4   2   5     9540.49     9783.40    113.89 o 
  -3   2   5        3.91        4.36      6.45 o 
  -2   2   5      359.87      388.63     11.02 o 
  -1   2   5      434.57      428.19     16.64 o 
   0   2   5    31447.50    31257.85    183.62 o 
   1   2   5      287.09      222.33      9.29 o 
   2   2   5     1454.41     1426.34     28.66 o 
   3   2   5      483.90      485.27     13.96 o 
   4   2   5     3847.78     3382.08    113.50 o 
   5   2   5      965.16      912.60     47.64 o 
   6   2   5      167.51      123.46     12.44 o 
   7   2   5      414.57      413.62     50.37 o 
   8   2   5       41.84       42.45     13.18 o 
   9   2   5        3.31       15.07     11.56 o 
  10   2   5      249.09      196.84     14.60 o 
  11   2   5      622.54      458.44     20.01 o 
  12   2   5     2718.00     2445.13    111.96 o 
  13   2   5        8.70       44.69     14.29 o 
  14   2   5        6.48       38.99     16.66 o 
  15   2   5        6.90       12.02     12.51 o 
  16   2   5       62.78       44.72     23.19 o 
 -18   3   5      104.91      124.27     25.15 o 
 -17   3   5        6.85       -7.82     13.87 o 
 -16   3   5      100.03      156.34     16.04 o 
 -15   3   5        0.02      -10.93     10.93 o 
 -14   3   5      680.14      715.65     22.83 o 
 -13   3   5       19.08       24.54     15.53 o 
 -12   3   5     3253.28     3337.70    257.21 o 
 -11   3   5      137.63      167.51     14.64 o 
 -10   3   5       77.84       93.86     13.62 o 
  -9   3   5       78.76       81.40      9.39 o 
  -8   3   5     1134.90     1279.60     23.55 o 
  -7   3   5      171.96      175.95     11.67 o 
  -6   3   5      495.76      427.82     11.62 o 
  -5   3   5       60.44       65.11      7.27 o 
  -4   3   5     1170.98     1526.86     32.19 o 
  -3   3   5        0.00        0.82      5.68 o 
  -2   3   5     4740.72     4936.08    102.27 o 
  -1   3   5       25.91       30.53      7.65 o 
   0   3   5     4174.81     4949.06     72.13 o 
   1   3   5        5.68        9.66      6.61 o 
   2   3   5     1177.00     1128.01     19.23 o 
   3   3   5        2.83        0.94      9.13 o 
   4   3   5      389.74      540.13     20.81 o 
   5   3   5       17.68       29.26     10.88 o 
   6   3   5      489.21      451.75     28.76 o 
   7   3   5       95.42       96.10     17.01 o 
   8   3   5       30.03       45.61     15.32 o 
   9   3   5        8.30       12.10     10.94 o 
  10   3   5     1098.68     1104.02     97.32 o 
  11   3   5        4.95       -2.62     11.05 o 
  12   3   5       92.49       93.38     12.74 o 
  13   3   5       18.85       18.99     12.16 o 
  14   3   5      653.50      749.92     56.78 o 
  15   3   5        0.55       22.42     25.43 o 
  16   3   5      135.48      108.87     17.75 o 
 -18   4   5       12.51       -3.75     22.75 o 
 -17   4   5        2.69       28.87     18.58 o 
 -16   4   5      227.72      243.40     16.32 o 
 -15   4   5       67.98       86.70     18.46 o 
 -14   4   5      750.96      775.84     48.19 o 
 -13   4   5      228.04      236.15     21.87 o 
 -12   4   5        7.07       27.96     27.03 o 
 -11   4   5     1031.38      948.33     36.94 o 
 -10   4   5      825.25      797.40     48.18 o 
  -9   4   5        1.16        5.29      8.51 o 
  -8   4   5       79.75       62.80      7.99 o 
  -7   4   5      568.04      536.06     15.28 o 
  -6   4   5      347.14      432.34     13.08 o 
  -5   4   5     1013.54     1127.77     28.59 o 
  -4   4   5     1381.64     1467.83     24.15 o 
  -3   4   5       80.52       49.73      5.60 o 
  -2   4   5      105.90      119.62      5.93 o 
  -1   4   5       76.56       52.31      6.91 o 
   0   4   5      338.35      272.64     11.89 o 
   1   4   5      136.67      189.24     10.39 o 
   2   4   5     1056.99      990.68     27.01 o 
   3   4   5      422.78      371.31     25.44 o 
   4   4   5     1195.25     1345.47     50.86 o 
   5   4   5       40.42       59.17     10.11 o 
   6   4   5      858.72      833.73     51.23 o 
   7   4   5        3.55       21.86      9.28 o 
   8   4   5      241.93      206.87     17.52 o 
   9   4   5        2.57       15.26     22.88 o 
  10   4   5       85.96      105.65     13.57 o 
  11   4   5       22.98       44.37     16.98 o 
  12   4   5     1755.66     1734.94    133.38 o 
  13   4   5      195.24      144.80     16.68 o 
  14   4   5        0.60       -0.37     10.53 o 
  15   4   5       59.69       82.86     15.06 o 
 -17   5   5       37.21       13.21     15.94 o 
 -16   5   5        7.51      -21.04     21.04 o 
 -15   5   5        7.51       -4.95     34.71 o 
 -14   5   5       36.63       37.08     17.29 o 
 -13   5   5      549.09      463.66     24.83 o 
 -12   5   5       62.43       83.41     14.78 o 
 -11   5   5     2833.24     2414.96    233.22 o 
 -10   5   5      141.43      123.75     10.81 o 
  -9   5   5      723.08      761.32     56.04 o 
  -8   5   5        7.51       14.71      8.34 o 
  -7   5   5      255.71      249.00     18.19 o 
  -6   5   5       16.57       18.34      5.94 o 
  -5   5   5     1455.84     1256.75     34.36 o 
  -4   5   5     1593.63     1577.95     22.62 o 
  -3   5   5     4171.93     4740.75     49.69 o 
  -2   5   5      398.11      347.98     13.62 o 
  -1   5   5     3136.99     2884.22     46.34 o 
   0   5   5      129.55      114.17      6.82 o 
   1   5   5        2.62       32.61      7.34 o 
   2   5   5       16.22       13.18      7.35 o 
   3   5   5      878.02      803.85     25.51 o 
   4   5   5        4.29       14.54      7.02 o 
   5   5   5       30.86       54.54      9.54 o 
   6   5   5       23.41       22.04      8.55 o 
   7   5   5        0.01       21.49     10.22 o 
   8   5   5       16.77       -0.22     16.74 o 
   9   5   5        2.14       -5.52     10.31 o 
  10   5   5       42.74       34.41     14.70 o 
  11   5   5       39.12       24.03     10.64 o 
  12   5   5        9.07        7.10     11.38 o 
  13   5   5      218.70      310.54     17.93 o 
  14   5   5       27.03       30.50     14.89 o 
  15   5   5       69.53      127.31     16.08 o 
 -17   6   5       16.07       32.79     18.60 o 
 -16   6   5        0.20        4.09     14.50 o 
 -15   6   5       12.38       57.73     25.85 o 
 -14   6   5       58.52      111.12     20.50 o 
 -13   6   5      881.40      784.84     51.94 o 
 -12   6   5        3.21       11.98     18.01 o 
 -11   6   5       33.13      120.99     22.09 o 
 -10   6   5        0.02        4.61      9.61 o 
  -9   6   5     2573.70     2669.50    130.91 o 
  -8   6   5      161.98      191.29     21.77 o 
  -7   6   5        0.00       19.40     13.69 o 
  -6   6   5      232.37      250.36     11.90 o 
  -5   6   5       12.69       22.39      7.02 o 
  -4   6   5       71.53       62.55      6.50 o 
  -3   6   5     1096.99     1053.45     19.64 o 
  -2   6   5       21.32       13.57      5.05 o 
  -1   6   5      799.94      992.60     20.05 o 
   0   6   5        6.99       19.76      5.87 o 
   1   6   5        0.68        9.14      6.05 o 
   2   6   5       13.36       13.26      6.51 o 
   3   6   5      740.45      573.82     57.20 o 
   4   6   5       10.18       18.23      8.44 o 
   5   6   5     1152.17     1172.15     67.13 o 
   6   6   5       16.69        2.93     11.70 o 
   7   6   5      315.89      358.52     23.96 o 
   8   6   5        6.69       19.25     10.84 o 
   9   6   5      574.90      655.56     78.61 o 
  10   6   5       56.40       78.05     14.23 o 
  11   6   5        9.84       15.52     10.89 o 
  12   6   5        0.38       -0.37     12.90 o 
  13   6   5      442.86      389.96     75.51 o 
  14   6   5        0.62       -6.19     13.28 o 
 -16   7   5       93.80      127.35     23.42 o 
 -15   7   5        0.56        0.44     16.93 o 
 -14   7   5       21.26      -13.25     13.25 o 
 -13   7   5        0.70        3.58     16.39 o 
 -12   7   5       80.02      117.38     18.48 o 
 -11   7   5        6.81       20.19     17.66 o 
 -10   7   5      303.78      345.18     28.99 o 
  -9   7   5      589.33      541.31     55.85 o 
  -8   7   5      297.16      421.83     45.38 o 
  -7   7   5        0.05        1.18     10.03 o 
  -6   7   5      632.22      524.66     38.82 o 
  -5   7   5       68.49       62.18      7.60 o 
  -4   7   5     1381.12     1491.97     60.42 o 
  -3   7   5      198.06      187.39      8.52 o 
  -2   7   5       30.88       51.28      5.54 o 
  -1   7   5      278.80      286.45     13.58 o 
   0   7   5      553.00      465.78     13.20 o 
   1   7   5        0.36        0.63      5.45 o 
   2   7   5       58.20       54.92      7.18 o 
   3   7   5      726.49      629.81     31.42 o 
   4   7   5     2372.68     2147.43     77.46 o 
   5   7   5       36.45       30.37      8.76 o 
   6   7   5      286.95      223.85     18.13 o 
   7   7   5      301.36      240.75     14.31 o 
   8   7   5        1.23       -5.77     11.59 o 
   9   7   5      550.51      486.20     52.18 o 
  10   7   5      269.72      330.61     39.76 o 
  11   7   5        0.73       -0.47     12.01 o 
  12   7   5       51.68       57.84     13.59 o 
  13   7   5        0.60       -9.66     13.43 o 
  14   7   5        0.12        0.73     11.04 o 
 -16   8   5      126.81      163.05     58.08 o 
 -15   8   5       11.87      -11.46     12.89 o 
 -14   8   5      364.11      242.35     25.07 o 
 -13   8   5       24.27        4.85     18.25 o 
 -12   8   5      791.49      768.23     40.37 o 
 -11   8   5      101.22      115.12     18.94 o 
 -10   8   5      409.67      405.27     46.90 o 
  -9   8   5        6.40        3.05     10.29 o 
  -8   8   5       16.13       15.04      9.27 o 
  -7   8   5       35.72       18.48     12.46 o 
  -6   8   5      454.55      489.63     31.28 o 
  -5   8   5        0.16       -4.19      8.95 o 
  -4   8   5      967.31     1066.08     56.89 o 
  -3   8   5        6.87        9.22      6.78 o 
  -2   8   5       42.74       50.40      5.29 o 
  -1   8   5       83.01       74.57      7.13 o 
   0   8   5       11.75        3.35      5.22 o 
   1   8   5       67.74       50.65      7.34 o 
   2   8   5      639.41      555.28     17.75 o 
   3   8   5       21.27       26.19      6.76 o 
   4   8   5     1713.61     1423.19     78.86 o 
   5   8   5       64.47       63.16      9.35 o 
   6   8   5     1928.97     1505.13     46.04 o 
   7   8   5       26.19       17.31      8.08 o 
   8   8   5      489.44      493.45     57.91 o 
   9   8   5        2.35        3.76      8.67 o 
  10   8   5       51.93       47.02     13.47 o 
  11   8   5       11.11        1.00     15.25 o 
  12   8   5        7.76       22.06     13.57 o 
  13   8   5        0.36       -5.54     10.65 o 
 -15   9   5       31.71       51.83     21.53 o 
 -14   9   5       14.08       30.70     14.62 o 
 -13   9   5       10.41        5.24     15.20 o 
 -12   9   5        0.00       41.15     16.02 o 
 -11   9   5        3.52      -13.55     14.39 o 
 -10   9   5      155.83      158.42     16.58 o 
  -9   9   5       53.97       58.73     19.94 o 
  -8   9   5     1461.77     1720.42     54.27 o 
  -7   9   5      135.49      125.96     19.78 o 
  -6   9   5     1286.32     1166.61     49.02 o 
  -5   9   5        4.27       18.82     11.33 o 
  -4   9   5      203.64      213.69     38.33 o 
  -3   9   5       30.55       33.78      7.25 o 
  -2   9   5      335.27      333.30     17.95 o 
  -1   9   5        0.69       22.09      5.62 o 
   0   9   5      192.45      172.80     11.36 o 
   1   9   5       79.95       61.15      7.49 o 
   2   9   5     1310.28     1179.25     70.69 o 
   3   9   5        0.57       19.03      8.82 o 
   4   9   5     1690.61     1353.26     67.52 o 
   5   9   5        0.39       -3.05      9.70 o 
   6   9   5      844.50      736.59     24.98 o 
   7   9   5      118.72      108.06     11.78 o 
   8   9   5      102.11      128.36     19.94 o 
   9   9   5        0.11       -2.66     11.13 o 
  10   9   5      101.55      135.57     24.10 o 
  11   9   5       30.98       28.48     13.40 o 
  12   9   5       22.08       32.72     15.92 o 
 -14  10   5       49.30        6.09     14.14 o 
 -13  10   5       45.45       22.85     15.53 o 
 -12  10   5        6.89        0.18     11.50 o 
 -11  10   5       74.34       47.33     21.39 o 
 -10  10   5      148.58      176.24     22.23 o 
  -9  10   5       81.42      116.04     19.80 o 
  -8  10   5       20.17       40.57     15.73 o 
  -7  10   5       84.46       59.07     16.63 o 
  -6  10   5      466.55      481.74     21.07 o 
  -5  10   5        6.76       -1.57     17.24 o 
  -4  10   5      139.56       95.52     12.63 o 
  -3  10   5       49.33        6.44      9.70 o 
  -2  10   5        8.38       30.06     12.61 o 
  -1  10   5      144.68      140.47     12.51 o 
   0  10   5      116.80      109.37     10.52 o 
   1  10   5        0.32       31.44     10.08 o 
   2  10   5      268.35      265.11     17.34 o 
   3  10   5      186.46      206.63     15.31 o 
   4  10   5       36.26       19.58      9.81 o 
   5  10   5      188.63      155.50     19.29 o 
   6  10   5       61.06       68.82     13.36 o 
   7  10   5       24.45       40.32     16.02 o 
   8  10   5       42.35       55.50     16.18 o 
   9  10   5       12.17       26.57     18.25 o 
  10  10   5       41.62       40.02     15.50 o 
  11  10   5        4.53        5.10     18.95 o 
 -13  11   5       26.84       28.91     14.27 o 
 -12  11   5       22.37       35.63     17.19 o 
 -11  11   5       53.35       63.95     20.46 o 
 -10  11   5       43.45       30.62     22.18 o 
  -9  11   5      405.52      471.17    115.86 o 
  -8  11   5        2.72       10.57     13.87 o 
  -7  11   5        6.60       -0.18     17.37 o 
  -6  11   5        2.05       -4.80     15.88 o 
  -5  11   5       35.57        9.88     11.46 o 
  -4  11   5       17.88       19.74     13.02 o 
  -3  11   5      633.62      670.98     90.25 o 
  -2  11   5       42.71       65.75     19.10 o 
  -1  11   5       39.21       35.90     12.15 o 
   0  11   5       47.13       31.60     13.67 o 
   1  11   5      688.70      708.03     45.94 o 
   2  11   5       28.71       35.30     15.83 o 
   3  11   5       13.90       13.73     12.68 o 
   4  11   5       13.68       53.40     18.82 o 
   5  11   5      228.99      206.18     22.25 o 
   6  11   5        1.49      -11.25     17.42 o 
   7  11   5       40.90       47.11     19.65 o 
   8  11   5        2.51      -11.83     11.83 o 
   9  11   5       58.25       33.48     15.28 o 
  10  11   5        0.29      -20.54     20.54 o 
 -11  12   5       13.43        6.21     16.55 o 
 -10  12   5       50.40       69.77     18.09 o 
  -9  12   5       16.63       37.66     15.83 o 
  -8  12   5      108.00      135.78     17.97 o 
  -7  12   5      225.31      188.20     18.13 o 
  -6  12   5       35.97       45.04     41.22 o 
  -5  12   5        8.11       26.68     29.28 o 
  -4  12   5        0.26       -5.32     11.74 o 
  -3  12   5       12.40       -6.96     15.83 o 
  -2  12   5       42.78       44.17     19.38 o 
  -1  12   5       41.60       36.64     15.01 o 
   0  12   5        6.15      -15.90     15.90 o 
   1  12   5      241.40      245.94     33.24 o 
   2  12   5       31.79       41.38     20.46 o 
   3  12   5       65.58       28.42     15.71 o 
   4  12   5       12.16       18.36     17.58 o 
   5  12   5        0.32       15.64     16.75 o 
   6  12   5        1.70       19.54     16.97 o 
   7  12   5       14.84       40.63     20.82 o 
   8  12   5       12.63       10.85     18.40 o 
   9  12   5        0.33       20.18     18.72 o 
  -9  13   5       12.04       -0.87     25.57 o 
  -8  13   5      105.00      154.60     37.56 o 
  -7  13   5       25.34      102.81     38.70 o 
  -6  13   5      191.45      196.87     40.30 o 
  -5  13   5        8.63       -5.62     23.46 o 
  -4  13   5        1.89       10.41     21.68 o 
  -3  13   5       24.81       60.95     34.33 o 
  -2  13   5       55.70       81.68     33.35 o 
  -1  13   5       12.79       32.14     19.47 o 
   0  13   5       57.77       67.17     23.53 o 
   1  13   5       21.57        9.43     22.66 o 
   2  13   5       40.38       77.02     26.52 o 
   3  13   5        2.68        8.46     14.89 o 
   4  13   5       38.66       39.79     16.48 o 
   5  13   5        3.49        6.80     14.76 o 
   6  13   5       23.12       20.09     19.39 o 
   7  13   5       70.10       98.06     18.96 o 
  -7  14   5        3.89      -37.31     37.31 o 
  -6  14   5        1.78       52.54     40.00 o 
  -5  14   5        0.57       -2.31     39.89 o 
  -4  14   5       83.87       77.18     36.11 o 
  -3  14   5        0.35       -3.55     29.17 o 
  -2  14   5        3.47      -20.00     28.38 o 
  -1  14   5        3.99       11.33     25.30 o 
   0  14   5        0.22       17.67     28.00 o 
   1  14   5        1.70      -11.30     18.02 o 
   2  14   5        3.26      -11.32     23.72 o 
   3  14   5        2.63      -12.07     16.15 o 
   4  14   5      107.19      147.98     24.26 o 
   5  14   5        3.80        0.86     19.20 o 
 -18   0   6       56.91       79.80     46.69 o 
 -17   0   6        4.47      -19.44     22.54 o 
 -16   0   6      899.35     1005.12     41.81 o 
 -15   0   6       69.88       64.91     19.12 o 
 -14   0   6        5.51       11.90     21.98 o 
 -13   0   6       35.53       48.31     21.14 o 
 -12   0   6      229.90      327.66     32.05 o 
 -11   0   6      128.06      109.54     13.09 o 
 -10   0   6     1612.15     1694.13     43.28 o 
  -9   0   6       59.10       39.92     15.34 o 
  -8   0   6     3228.68     3666.00     88.70 o 
  -7   0   6       33.15       36.65     12.37 o 
  -6   0   6     2548.13     2947.30     50.23 o 
  -5   0   6      258.87      268.29     17.31 o 
  -4   0   6    10772.24    10289.84    137.22 o 
  -3   0   6     1407.78     1500.04     31.25 o 
  -2   0   6      451.74      642.25     25.33 o 
  -1   0   6      489.88      622.71     17.97 o 
   1   0   6      288.80      306.27     28.58 o 
   2   0   6       77.47       51.01     10.97 o 
   3   0   6       21.13        7.09     10.15 o 
   4   0   6       48.80      177.19     13.47 o 
   5   0   6       50.05       30.84     11.16 o 
   6   0   6      966.05      867.97     39.72 o 
   7   0   6       10.19       17.89     18.24 o 
   8   0   6      647.79      684.49     45.72 o 
   9   0   6        3.44       16.03     15.16 o 
  10   0   6     1146.87      942.53     46.76 o 
  11   0   6       86.95      108.03     25.53 o 
  12   0   6      357.72      271.15     27.80 o 
  13   0   6        3.76       39.21     23.90 o 
  14   0   6       84.11      101.47     23.72 o 
  15   0   6        0.00      -14.06     16.41 o 
 -18   1   6      179.75      316.36     22.89 o 
 -17   1   6        8.22       23.54     12.62 o 
 -16   1   6      245.90      212.05     17.58 o 
 -15   1   6      511.82      468.63     59.92 o 
 -14   1   6       28.55       25.77     12.94 o 
 -13   1   6       23.02       41.85     14.61 o 
 -12   1   6     1430.56     1403.91     60.35 o 
 -11   1   6      663.28      652.08     21.20 o 
 -10   1   6     1619.09     1694.82     65.17 o 
  -9   1   6       85.39       71.19     12.01 o 
  -8   1   6      568.93      600.54     23.57 o 
  -7   1   6       49.20       45.66      7.59 o 
  -6   1   6      118.16       73.39      8.39 o 
  -5   1   6      457.83      432.18     15.64 o 
  -4   1   6        0.47       46.58      7.49 o 
  -3   1   6     4713.93     4846.56     35.81 o 
  -2   1   6       10.91        8.39      5.76 o 
  -1   1   6     3215.58     3486.19     33.83 o 
   0   1   6    44844.39    49200.11    271.76 o 
   1   1   6        0.06       -0.41      6.47 o 
   2   1   6       13.82       27.05      8.07 o 
   3   1   6      134.21      114.36      9.75 o 
   4   1   6      128.86      129.04      8.49 o 
   5   1   6      479.68      412.81     14.02 o 
   6   1   6      333.35      262.50     26.21 o 
   7   1   6        3.06       -0.73     10.44 o 
   8   1   6      299.25      267.26     26.93 o 
   9   1   6     1011.32      770.83     26.64 o 
  10   1   6       25.66       -3.17     12.28 o 
  11   1   6       33.93       37.15     15.34 o 
  12   1   6     1243.78     1278.16    118.29 o 
  13   1   6        0.01       -6.29     15.14 o 
  14   1   6       35.98       67.27     15.07 o 
  15   1   6       64.22       62.05     19.44 o 
 -18   2   6        6.30        0.69     13.01 o 
 -17   2   6      123.13      155.47     18.99 o 
 -16   2   6      111.49      110.04     16.79 o 
 -15   2   6       95.34      149.81     13.85 o 
 -14   2   6       36.33        9.87     11.82 o 
 -13   2   6      369.32      340.95     23.62 o 
 -12   2   6      565.73      593.19     49.15 o 
 -11   2   6     1497.28     1656.31     44.70 o 
 -10   2   6       19.11       30.80     10.13 o 
  -9   2   6       10.21       11.91      8.21 o 
  -8   2   6      108.68      109.31      9.26 o 
  -7   2   6     3121.52     3424.12     49.23 o 
  -6   2   6        1.13        5.92      7.14 o 
  -5   2   6        0.17        9.79      6.81 o 
  -4   2   6       79.88       54.31      6.72 o 
  -3   2   6       22.58       21.24      6.35 o 
  -2   2   6      151.68      145.97      7.91 o 
  -1   2   6       29.29       90.67      6.31 o 
   0   2   6     5840.32     5445.98     59.90 o 
   1   2   6     3697.83     3593.95     90.93 o 
   2   2   6        0.56        9.17      7.43 o 
   3   2   6      278.75      298.73     12.03 o 
   4   2   6     2115.94     1943.39     37.74 o 
   5   2   6     1298.98     1332.24     79.95 o 
   6   2   6      169.87      174.69     27.89 o 
   7   2   6       22.90       43.84     11.38 o 
   8   2   6       57.14       46.62     10.30 o 
   9   2   6       23.61       42.85     10.42 o 
  10   2   6      605.75      546.52     24.57 o 
  11   2   6     1856.44     2180.24     80.02 o 
  12   2   6      152.81      157.37     16.23 o 
  13   2   6        0.60       -2.83     11.08 o 
  14   2   6       68.60       63.10     13.54 o 
  15   2   6       13.00       17.23     16.04 o 
 -18   3   6        0.66       35.02     23.22 o 
 -17   3   6       81.33      141.62     25.83 o 
 -16   3   6        7.50       10.33     15.10 o 
 -15   3   6      121.69      164.37     17.17 o 
 -14   3   6        3.27       12.32     13.31 o 
 -13   3   6      131.23      193.89     25.92 o 
 -12   3   6        2.07       14.23     14.35 o 
 -11   3   6      495.39      596.51     21.16 o 
 -10   3   6      154.36      143.75     11.08 o 
  -9   3   6       60.64       90.84      9.54 o 
  -8   3   6        3.88       13.62      8.05 o 
  -7   3   6     2397.30     2486.24     64.97 o 
  -6   3   6      780.31      758.14     17.08 o 
  -5   3   6      179.38      205.28      8.06 o 
  -4   3   6        7.58       17.90      6.08 o 
  -3   3   6      724.70      658.31     21.38 o 
  -2   3   6       29.69       28.61      6.13 o 
  -1   3   6      456.14      503.80     13.36 o 
   0   3   6      334.43      364.58     10.78 o 
   1   3   6     9014.53     9240.24    205.71 o 
   2   3   6       59.70       63.17      6.71 o 
   3   3   6      309.99      232.95     20.50 o 
   4   3   6      152.19      145.02     10.80 o 
   5   3   6       18.01       52.68     10.91 o 
   6   3   6       72.32       63.17     10.95 o 
   7   3   6      169.75      171.67     24.66 o 
   8   3   6       29.89       19.11     11.96 o 
   9   3   6      211.82      219.34     16.68 o 
  10   3   6        0.55        8.96     15.38 o 
  11   3   6      108.86      125.19     12.40 o 
  12   3   6       22.52        8.60     10.91 o 
  13   3   6       63.63       66.26     12.66 o 
  14   3   6       14.95       35.11     12.43 o 
  15   3   6      111.45      181.74     44.31 o 
 -18   4   6        4.29       13.17     12.88 o 
 -17   4   6       34.81       41.87     11.94 o 
 -16   4   6      147.79      176.87     15.04 o 
 -15   4   6        2.58      -10.10     13.59 o 
 -14   4   6       72.37       70.26     16.42 o 
 -13   4   6       57.74       78.29     16.04 o 
 -12   4   6      418.45      414.03     23.11 o 
 -11   4   6      507.95      566.35     25.15 o 
 -10   4   6     1014.92      914.12     54.71 o 
  -9   4   6       40.08       39.42      6.63 o 
  -8   4   6        5.15       10.73      6.72 o 
  -7   4   6      171.79      200.19      9.46 o 
  -6   4   6     2410.61     2376.83     48.25 o 
  -5   4   6      597.41      634.11     14.13 o 
  -4   4   6     2167.30     2150.75     33.06 o 
  -3   4   6      613.65      587.29     13.14 o 
  -2   4   6       14.95       25.37      6.27 o 
  -1   4   6       10.05        7.79      7.52 o 
   0   4   6      148.29      191.29      9.45 o 
   1   4   6     1058.14     1069.35     37.63 o 
   2   4   6     1412.48     1216.86     31.85 o 
   3   4   6     2265.71     2198.27     46.38 o 
   4   4   6     1554.70     1709.21     74.37 o 
   5   4   6      162.94      140.28     10.61 o 
   6   4   6       33.63       23.36     12.27 o 
   7   4   6      194.24      148.56     11.69 o 
   8   4   6      216.26      201.67     15.37 o 
   9   4   6       92.09      120.54     13.98 o 
  10   4   6      477.75      390.85     40.52 o 
  11   4   6       44.67       76.41     13.57 o 
  12   4   6      420.43      345.55     17.39 o 
  13   4   6      125.32      142.27     31.41 o 
  14   4   6        3.45      -10.96     10.96 o 
  15   4   6       31.28       51.66     22.32 o 
 -17   5   6        4.86        6.21     14.69 o 
 -16   5   6        0.00       11.58     23.89 o 
 -15   5   6       30.60       16.24     13.54 o 
 -14   5   6      108.54      122.24     14.86 o 
 -13   5   6       18.00        9.42     15.74 o 
 -12   5   6     1022.84      994.69     79.77 o 
 -11   5   6        0.01       16.48      8.50 o 
 -10   5   6       73.14       73.54      8.56 o 
  -9   5   6      415.73      384.30     17.34 o 
  -8   5   6       12.21       28.51      6.25 o 
  -7   5   6       93.75       83.34      7.07 o 
  -6   5   6       21.96       13.38      6.16 o 
  -5   5   6       60.43       84.75      8.03 o 
  -4   5   6     2768.93     3189.92     46.91 o 
  -3   5   6        8.55       13.04      5.71 o 
  -2   5   6      249.87      163.97      7.96 o 
  -1   5   6       52.44       49.50      6.95 o 
   0   5   6     2837.67     2915.27     67.42 o 
   1   5   6        0.73        9.28      7.30 o 
   2   5   6     1580.83     1527.97     74.42 o 
   3   5   6       63.31       54.86      7.62 o 
   4   5   6      820.52      950.35     19.93 o 
   5   5   6      136.97      122.02     10.05 o 
   6   5   6      764.83      704.53     29.84 o 
   7   5   6        1.77       11.45     11.76 o 
   8   5   6     1309.35     1416.82     52.44 o 
   9   5   6      111.18      114.15     13.48 o 
  10   5   6      149.93      120.54     12.38 o 
  11   5   6       24.28       13.43     16.21 o 
  12   5   6      330.58      374.17     26.69 o 
  13   5   6        0.51        2.57     12.39 o 
  14   5   6      102.24      164.94     17.35 o 
 -17   6   6       32.73       55.20     19.51 o 
 -16   6   6       15.59       28.56     21.49 o 
 -15   6   6        6.98       12.95     19.02 o 
 -14   6   6     1800.52     1936.05     89.81 o 
 -13   6   6      183.50      170.99     26.18 o 
 -12   6   6       20.69        5.80     14.16 o 
 -11   6   6       98.68      167.68     37.18 o 
 -10   6   6      288.08      280.29     25.57 o 
  -9   6   6        1.15       -1.31      8.11 o 
  -8   6   6      592.73      594.32     61.65 o 
  -7   6   6       90.40       92.36      7.36 o 
  -6   6   6        4.10       20.21      6.50 o 
  -5   6   6       11.66       12.00      7.17 o 
  -4   6   6     1062.34     1279.41     40.09 o 
  -3   6   6        0.02       -1.23      5.74 o 
  -2   6   6        0.00        8.41      5.23 o 
  -1   6   6       16.07        7.03      5.50 o 
   0   6   6      358.22      337.99     13.37 o 
   1   6   6        7.31        4.79      6.69 o 
   2   6   6       16.06        5.21      6.06 o 
   3   6   6        5.31        5.85      6.98 o 
   4   6   6      598.05      595.16     17.78 o 
   5   6   6        1.58       -4.44      6.32 o 
   6   6   6       31.07       32.39      7.20 o 
   7   6   6       13.69       15.02     11.44 o 
   8   6   6      230.86      228.81     23.77 o 
   9   6   6        0.19       10.68     10.13 o 
  10   6   6      138.25      200.24     17.02 o 
  11   6   6        0.01      -11.64     11.64 o 
  12   6   6       19.53       22.63     10.77 o 
  13   6   6        1.21       17.24     12.48 o 
  14   6   6        5.72       19.45     13.10 o 
 -16   7   6       28.01       15.98     17.39 o 
 -15   7   6       23.26       57.81     19.76 o 
 -14   7   6      137.91      109.15     17.21 o 
 -13   7   6      175.91      207.57     27.86 o 
 -12   7   6        4.05       25.90     15.81 o 
 -11   7   6      195.45      221.19     25.11 o 
 -10   7   6      433.37      471.41     25.37 o 
  -9   7   6        6.11       11.26     20.67 o 
  -8   7   6     1626.26     1669.74     44.80 o 
  -7   7   6       67.27       49.33      9.44 o 
  -6   7   6      905.00      922.90     34.44 o 
  -5   7   6      212.42      159.89     11.82 o 
  -4   7   6     3125.06     3330.12     93.12 o 
  -3   7   6       25.24       29.89      6.12 o 
  -2   7   6       80.41       76.50      6.15 o 
  -1   7   6      392.47      344.01     25.01 o 
   0   7   6     2465.13     2006.15     76.79 o 
   1   7   6        8.12       10.01      6.64 o 
   2   7   6       93.15       91.24     16.22 o 
   3   7   6      475.48      359.78     20.87 o 
   4   7   6      657.66      604.26     24.44 o 
   5   7   6      222.77      164.87     11.04 o 
   6   7   6      363.46      262.44     16.15 o 
   7   7   6      722.32      630.12     20.20 o 
   8   7   6        1.12       -0.36      8.74 o 
   9   7   6      108.07      114.79     28.75 o 
  10   7   6      344.62      375.29     21.13 o 
  11   7   6      275.69      250.10     15.21 o 
  12   7   6      189.82      216.68     17.34 o 
  13   7   6       16.06       15.17     22.23 o 
 -16   8   6        7.28      -10.63     14.09 o 
 -15   8   6      129.45      151.25     21.82 o 
 -14   8   6        2.17      -14.34     15.95 o 
 -13   8   6       22.89       27.34     16.21 o 
 -12   8   6       29.80       34.79     19.72 o 
 -11   8   6      297.24      213.83     28.83 o 
 -10   8   6       15.31       13.56     12.37 o 
  -9   8   6        5.46       38.39     22.08 o 
  -8   8   6       23.60       11.09     20.73 o 
  -7   8   6      700.94      874.03     55.01 o 
  -6   8   6        0.83       -0.65      8.69 o 
  -5   8   6      744.81      645.78     19.94 o 
  -4   8   6       41.55       48.05      7.56 o 
  -3   8   6      164.31      153.56      8.91 o 
  -2   8   6       58.04       44.09      5.45 o 
  -1   8   6      217.96      166.26      9.46 o 
   0   8   6        0.13        4.46      6.08 o 
   1   8   6      203.97      211.48     13.28 o 
   2   8   6        6.77       12.96      7.80 o 
   3   8   6      122.03      137.15     10.61 o 
   4   8   6       66.46       45.70      7.69 o 
   5   8   6     2631.68     2540.01     64.64 o 
   6   8   6       39.85       38.38     12.18 o 
   7   8   6       84.14       81.55      8.29 o 
   8   8   6        0.59       -4.14      7.59 o 
   9   8   6       29.24       27.28      8.74 o 
  10   8   6       12.26       13.71     10.77 o 
  11   8   6      269.67      330.64     24.42 o 
  12   8   6        2.71      -12.37     12.37 o 
  13   8   6       50.49       38.73     15.66 o 
 -15   9   6      222.52      231.96     26.47 o 
 -14   9   6       21.25        9.45     16.04 o 
 -13   9   6        3.07        0.49     11.71 o 
 -12   9   6       21.74       13.76     15.46 o 
 -11   9   6       99.84       89.23     16.12 o 
 -10   9   6        4.46       18.51     12.04 o 
  -9   9   6        7.34       13.74     11.62 o 
  -8   9   6       74.06       98.30     14.92 o 
  -7   9   6     1168.33     1155.27     68.53 o 
  -6   9   6      339.95      282.98     25.18 o 
  -5   9   6       64.82       40.29      9.51 o 
  -4   9   6        9.65       19.87      7.85 o 
  -3   9   6      237.42      274.83     15.33 o 
  -2   9   6      206.96      179.18      9.18 o 
  -1   9   6     1744.66     1481.45     86.27 o 
   0   9   6      382.14      310.03     26.25 o 
   1   9   6      176.33      183.98     14.48 o 
   2   9   6      149.76      135.03     11.38 o 
   3   9   6      979.75      757.99     77.83 o 
   4   9   6       68.06       67.73     12.34 o 
   5   9   6        9.15        8.83      8.30 o 
   6   9   6      181.84      125.52     30.14 o 
   7   9   6       93.74       69.77     17.77 o 
   8   9   6        9.81      -11.20     11.20 o 
   9   9   6      179.47      157.42     38.50 o 
  10   9   6       22.33       15.49     15.00 o 
  11   9   6       82.86       77.74     18.46 o 
 -14  10   6        3.25       18.42     18.19 o 
 -13  10   6       72.28       71.04     20.27 o 
 -12  10   6       29.48       23.86     16.73 o 
 -11  10   6      266.53      290.95     27.90 o 
 -10  10   6       18.57        6.70     12.53 o 
  -9  10   6       61.60       62.89     19.54 o 
  -8  10   6      178.28      178.40     22.05 o 
  -7  10   6      117.48       80.80     16.31 o 
  -6  10   6        0.66        6.81      8.98 o 
  -5  10   6       27.42       13.93     11.19 o 
  -4  10   6      674.72      572.45     25.78 o 
  -3  10   6        4.78       28.39      9.57 o 
  -2  10   6      652.55      658.51     53.98 o 
  -1  10   6      446.17      432.88     36.30 o 
   0  10   6      335.98      345.90     34.32 o 
   1  10   6      206.44      205.94     14.98 o 
   2  10   6      343.78      353.75     25.37 o 
   3  10   6       30.76       35.19     11.32 o 
   4  10   6        0.32        3.36     11.31 o 
   5  10   6       41.10       38.53     17.66 o 
   6  10   6        3.01      -15.25     15.25 o 
   7  10   6       56.74       42.50     17.54 o 
   8  10   6       14.98       30.29     12.60 o 
   9  10   6       54.81      102.51     22.03 o 
  10  10   6        3.23      -12.38     12.38 o 
  11  10   6        0.07       12.77     17.00 o 
 -13  11   6       39.95       39.33     18.15 o 
 -12  11   6        3.74       11.38     15.62 o 
 -11  11   6       77.31      125.46     16.20 o 
 -10  11   6      196.08      210.53     39.79 o 
  -9  11   6        1.73       17.02     35.24 o 
  -8  11   6       33.43        1.90     14.42 o 
  -7  11   6        6.61       12.71     10.43 o 
  -6  11   6      179.42      231.74     48.09 o 
  -5  11   6       10.73       -3.66     13.25 o 
  -4  11   6      859.58      966.91     88.42 o 
  -3  11   6       44.99       30.03     12.48 o 
  -2  11   6        3.95       35.22     13.14 o 
  -1  11   6       11.37        3.93     10.64 o 
   0  11   6        1.91       -9.65     11.76 o 
   1  11   6       55.11       45.81     12.45 o 
   2  11   6     1516.65     1567.50     74.08 o 
   3  11   6        7.69        7.33     13.55 o 
   4  11   6      446.76      493.77     32.01 o 
   5  11   6        4.95      -16.75     16.75 o 
   6  11   6       74.93       71.55     20.54 o 
   7  11   6       24.12       -0.98     15.88 o 
   8  11   6       17.35       51.64     19.61 o 
   9  11   6        0.43       10.49     12.88 o 
  10  11   6        8.22       23.66     18.39 o 
 -11  12   6       13.74       17.31     32.67 o 
 -10  12   6       15.80        5.68     15.88 o 
  -9  12   6        0.06      -14.30     14.30 o 
  -8  12   6        1.62       -2.23     17.41 o 
  -7  12   6       51.94       58.07     34.98 o 
  -6  12   6       96.73       86.81     20.35 o 
  -5  12   6       23.97       22.16     32.16 o 
  -4  12   6        3.11       29.98     17.10 o 
  -3  12   6       32.29       18.52     16.88 o 
  -2  12   6        1.47      -15.33     15.33 o 
  -1  12   6        0.24      -17.40     17.40 o 
   0  12   6        2.45       -7.92     16.80 o 
   1  12   6        8.28      -15.48     15.48 o 
   2  12   6      450.50      638.40     48.67 o 
   3  12   6        3.29        1.42     13.97 o 
   4  12   6        0.11        7.36     14.79 o 
   5  12   6        4.94       16.59     14.87 o 
   6  12   6       60.85       50.59     22.55 o 
   7  12   6       13.66       39.76     16.50 o 
   8  12   6        2.81      -12.92     12.92 o 
  -9  13   6        8.08      -12.91     26.15 o 
  -8  13   6       11.93       -5.58     25.84 o 
  -7  13   6       50.16       73.96     27.22 o 
  -6  13   6       12.19       77.23     28.59 o 
  -5  13   6        0.00       27.73     30.11 o 
  -4  13   6        0.53       26.45     32.47 o 
  -3  13   6       63.95       96.61     46.64 o 
  -2  13   6        5.28        3.14     24.89 o 
  -1  13   6        0.54       35.45     24.86 o 
   0  13   6        0.37        0.48     24.73 o 
   1  13   6       19.53       50.27     25.27 o 
   2  13   6        1.40      -20.32     20.32 o 
   3  13   6       90.20       84.55     17.82 o 
   4  13   6       68.60       91.69     17.28 o 
   5  13   6        0.06        7.83     18.21 o 
   6  13   6        3.81      -16.42     16.42 o 
  -7  14   6        2.54       27.80     27.93 o 
  -6  14   6        3.30      -24.98     24.98 o 
  -5  14   6       38.99       37.78     30.15 o 
  -4  14   6        0.56      -12.76     23.00 o 
  -3  14   6       33.91       27.02     24.66 o 
  -2  14   6        5.63      -17.04     26.69 o 
  -1  14   6       20.56       84.87     30.27 o 
   0  14   6        1.63        8.50     19.33 o 
   1  14   6       86.28      169.68     32.41 o 
   2  14   6        0.44       -4.70     16.54 o 
   3  14   6       85.62       70.52     19.53 o 
   4  14   6        6.87       23.26     18.03 o 
 -18   1   7       27.11       39.18     22.09 o 
 -17   1   7        2.27      -14.13     14.13 o 
 -16   1   7      426.10      405.61     20.24 o 
 -15   1   7       42.50       20.69     12.91 o 
 -14   1   7        2.42       14.62     15.12 o 
 -13   1   7      112.47       91.22     13.62 o 
 -12   1   7       67.25       32.63     12.43 o 
 -11   1   7      131.21      114.74     13.11 o 
 -10   1   7       96.65      116.86     12.02 o 
  -9   1   7      420.59      353.37     15.66 o 
  -8   1   7     1903.84     1914.54     46.13 o 
  -7   1   7     4418.75     4698.57    107.82 o 
  -6   1   7       41.57       84.16     10.15 o 
  -5   1   7     1863.99     2159.93     28.05 o 
  -4   1   7     2615.08     2498.97     28.55 o 
  -3   1   7      150.49      144.82      6.80 o 
  -2   1   7       49.54       47.35      6.10 o 
  -1   1   7       59.04       67.56      5.85 o 
   0   1   7     2782.40     2574.18     40.08 o 
   1   1   7      355.07      359.00     13.53 o 
   2   1   7       27.00       19.78      6.74 o 
   3   1   7       34.21       21.56      7.46 o 
   4   1   7      176.58      130.20      7.96 o 
   5   1   7     2556.99     2103.53     73.08 o 
   6   1   7        0.13       23.19     11.29 o 
   7   1   7      650.61      785.26     43.95 o 
   8   1   7      220.28      193.31     15.67 o 
   9   1   7      402.56      446.43     28.10 o 
  10   1   7       46.69       34.02     10.90 o 
  11   1   7       87.46       83.73     32.97 o 
  12   1   7      553.71      509.41     55.32 o 
  13   1   7        1.14      -11.83     11.83 o 
  14   1   7        5.41        8.49     13.57 o 
  15   1   7      131.53      145.00     20.01 o 
 -18   2   7       56.17       46.62     14.03 o 
 -17   2   7        7.70       37.05     23.24 o 
 -16   2   7        9.38       10.72     11.73 o 
 -15   2   7        0.88       19.64     21.80 o 
 -14   2   7        0.68      -21.78     27.56 o 
 -13   2   7        9.72        7.74     12.95 o 
 -12   2   7     3231.56     3254.77    157.16 o 
 -11   2   7       21.07       18.13      9.14 o 
 -10   2   7      143.13      135.44     10.69 o 
  -9   2   7       29.73       25.23      9.46 o 
  -8   2   7     3251.64     3484.45     54.84 o 
  -7   2   7       64.01       64.83      8.34 o 
  -6   2   7     1128.60     1045.94     21.81 o 
  -5   2   7      115.15      101.77      7.17 o 
  -4   2   7     1900.75     2261.37     44.92 o 
  -3   2   7       31.15       26.84      6.18 o 
  -2   2   7        5.15        1.94      5.44 o 
  -1   2   7       10.48       21.26      5.94 o 
   0   2   7      866.42     1031.82     32.99 o 
   1   2   7        0.13       14.25      6.14 o 
   2   2   7     2436.86     2652.37     82.26 o 
   3   2   7        8.01        9.33      7.59 o 
   4   2   7     2925.15     3314.54    104.86 o 
   5   2   7        0.43        8.97     10.40 o 
   6   2   7       42.45       24.17     17.37 o 
   7   2   7      253.51      226.16     24.87 o 
   8   2   7      888.68      719.80     47.21 o 
   9   2   7        2.26       -5.28     10.32 o 
  10   2   7      911.03      934.92     29.93 o 
  11   2   7      135.37      138.02     14.98 o 
  12   2   7      127.12      173.51     16.68 o 
  13   2   7        1.01        7.54     16.81 o 
  14   2   7       82.57       63.93     17.87 o 
  15   2   7       37.85       18.68     11.97 o 
 -18   3   7      567.08      750.89     53.70 o 
 -17   3   7        0.10        7.60     12.65 o 
 -16   3   7      232.42      251.16     18.34 o 
 -15   3   7       40.21       16.91     13.67 o 
 -14   3   7     1274.14     1412.98     80.58 o 
 -13   3   7        0.29      -14.52     14.52 o 
 -12   3   7      135.48      147.73     15.08 o 
 -11   3   7        1.41       -7.68     10.42 o 
 -10   3   7       97.03      100.74     10.65 o 
  -9   3   7        7.85       17.73      8.00 o 
  -8   3   7     2113.24     2178.05     43.85 o 
  -7   3   7      379.88      422.42     13.92 o 
  -6   3   7     8475.81     9848.75    119.84 o 
  -5   3   7        3.35       11.64      6.08 o 
  -4   3   7        0.01        3.24      5.48 o 
  -3   3   7        2.54        7.99      5.95 o 
  -2   3   7      101.81       98.46      6.06 o 
  -1   3   7        3.74        8.57      6.73 o 
   0   3   7      138.00      205.64     17.59 o 
   1   3   7      545.22      511.25     16.04 o 
   2   3   7       85.36       89.40      8.34 o 
   3   3   7       13.18        5.90     10.15 o 
   4   3   7        4.27       19.25      8.59 o 
   5   3   7        0.43       18.06      8.10 o 
   6   3   7      644.87      511.13     37.41 o 
   7   3   7       11.56        9.36     10.46 o 
   8   3   7      456.96      417.26     32.88 o 
   9   3   7       73.73       90.53     20.20 o 
  10   3   7      250.75      292.13     16.92 o 
  11   3   7       57.12       56.92     10.99 o 
  12   3   7      288.34      299.10     47.61 o 
  13   3   7        4.01        3.16     11.72 o 
  14   3   7        5.52        3.15     33.43 o 
  15   3   7        3.93        6.30     13.99 o 
 -18   4   7       23.48       19.08     12.43 o 
 -17   4   7        2.77       -9.47     26.83 o 
 -16   4   7        0.82       21.58     15.12 o 
 -15   4   7        0.85       -2.84     21.04 o 
 -14   4   7       10.41       -2.57     14.53 o 
 -13   4   7       25.49       27.88     13.41 o 
 -12   4   7      303.75      285.81     18.99 o 
 -11   4   7       11.94       34.55     11.48 o 
 -10   4   7      335.22      310.28     15.40 o 
  -9   4   7      296.44      302.69     17.24 o 
  -8   4   7        0.77        1.03      6.97 o 
  -7   4   7      369.81      370.57     23.04 o 
  -6   4   7     2302.21     2230.09     31.98 o 
  -5   4   7       80.94       84.20      7.42 o 
  -4   4   7     2282.07     2130.12    102.29 o 
  -3   4   7      813.04      788.83     34.86 o 
  -2   4   7      137.77      162.39      8.13 o 
  -1   4   7        8.84        9.64      7.17 o 
   0   4   7     2087.67     1639.12     79.29 o 
   1   4   7      917.96      866.53     33.01 o 
   2   4   7      189.83      149.84     11.60 o 
   3   4   7      218.15      189.26     16.03 o 
   4   4   7      200.32      195.08     11.00 o 
   5   4   7       22.79        7.56      7.37 o 
   6   4   7      440.41      412.01     30.97 o 
   7   4   7       59.03       59.18     11.61 o 
   8   4   7        0.13       -8.46     11.68 o 
   9   4   7      124.74      135.81     15.82 o 
  10   4   7      897.11     1034.51     31.66 o 
  11   4   7       94.46       86.56     13.35 o 
  12   4   7       70.56       77.28     13.95 o 
  13   4   7        1.92      -10.35     10.35 o 
  14   4   7       98.16       94.49     27.15 o 
 -17   5   7      147.16      151.02     28.81 o 
 -16   5   7       54.81       64.65     24.22 o 
 -15   5   7       74.54       65.53     18.53 o 
 -14   5   7      174.16      174.61     17.78 o 
 -13   5   7     1608.07     1424.61     86.97 o 
 -12   5   7        4.34       14.93     11.39 o 
 -11   5   7      239.44      255.46     17.55 o 
 -10   5   7       33.54       24.24      9.38 o 
  -9   5   7      701.87      690.75     26.75 o 
  -8   5   7        7.22        5.60      6.52 o 
  -7   5   7     2354.85     2302.24     69.33 o 
  -6   5   7      101.16      110.55      7.52 o 
  -5   5   7      598.13      800.47     17.36 o 
  -4   5   7        3.24       11.58      7.52 o 
  -3   5   7     1881.23     1829.16     41.05 o 
  -2   5   7       22.92       23.07      6.57 o 
  -1   5   7       29.47       15.22      8.29 o 
   0   5   7      196.28      169.27     11.55 o 
   1   5   7      125.30      227.40     17.64 o 
   2   5   7      157.94      153.36      8.56 o 
   3   5   7       20.30        7.78      6.51 o 
   4   5   7       24.23       17.55      7.12 o 
   5   5   7      293.72      364.68     32.50 o 
   6   5   7      172.21      138.55     10.65 o 
   7   5   7      180.72      229.45     16.89 o 
   8   5   7       81.51       72.20     13.03 o 
   9   5   7      811.61      829.97     38.39 o 
  10   5   7        6.77        2.25     12.45 o 
  11   5   7      109.78      120.74     12.26 o 
  12   5   7       68.36       79.58     14.57 o 
  13   5   7      124.68      128.42     13.67 o 
  14   5   7        3.30      -11.97     11.97 o 
 -17   6   7       46.71       70.49     19.75 o 
 -16   6   7        6.89       14.53     16.76 o 
 -15   6   7      702.53      810.27     66.40 o 
 -14   6   7      167.63      153.39     25.59 o 
 -13   6   7      599.09      638.11     67.88 o 
 -12   6   7       14.06       13.46     23.53 o 
 -11   6   7     4152.31     3677.34    342.56 o 
 -10   6   7        3.89       -8.10     12.69 o 
  -9   6   7        1.25        2.09      9.93 o 
  -8   6   7       34.49       43.42      7.08 o 
  -7   6   7      991.86     1042.88     37.64 o 
  -6   6   7       78.69       68.25      7.65 o 
  -5   6   7      590.58      522.04     25.34 o 
  -4   6   7       17.47       32.84      5.78 o 
  -3   6   7       34.61       28.82      5.77 o 
  -2   6   7        8.17       12.37      4.99 o 
  -1   6   7      446.86      404.98     21.02 o 
   0   6   7       70.21       82.38      7.61 o 
   1   6   7       16.33       22.65      6.24 o 
   2   6   7        6.16        5.47      5.51 o 
   3   6   7       39.04       27.21      6.31 o 
   4   6   7       14.66       17.42      6.53 o 
   5   6   7        3.45       29.02      7.52 o 
   6   6   7        0.14       -6.98      8.09 o 
   7   6   7      582.63      588.31     21.78 o 
   8   6   7       28.17       16.86     11.12 o 
   9   6   7      352.74      303.70     29.02 o 
  10   6   7       49.89       49.57     13.56 o 
  11   6   7      195.19      221.87     19.92 o 
  12   6   7        8.61        4.04     10.13 o 
  13   6   7      138.54      191.31     29.00 o 
  14   6   7        7.82        8.22     14.72 o 
 -16   7   7       23.04       27.56     21.05 o 
 -15   7   7       15.80      -12.08     13.64 o 
 -14   7   7       43.97       44.63     14.67 o 
 -13   7   7      237.87      201.52     27.04 o 
 -12   7   7       51.70       93.18     29.95 o 
 -11   7   7      487.50      477.47     21.11 o 
 -10   7   7       94.06       87.55     13.95 o 
  -9   7   7      155.69      178.09     15.44 o 
  -8   7   7      109.58       92.47     16.30 o 
  -7   7   7       30.17       34.78     10.90 o 
  -6   7   7       31.77       71.39      9.90 o 
  -5   7   7      268.94      216.13     11.50 o 
  -4   7   7      651.84      653.58     15.73 o 
  -3   7   7      108.51      107.01      7.55 o 
  -2   7   7      186.55      200.10      9.91 o 
  -1   7   7     1389.25     1296.21     43.37 o 
   0   7   7     2549.69     2109.09     84.08 o 
   1   7   7       32.84       32.80      8.13 o 
   2   7   7      174.12      166.02     12.32 o 
   3   7   7      109.14       89.93      8.72 o 
   4   7   7        7.27       13.77      7.32 o 
   5   7   7      908.43      796.11     25.29 o 
   6   7   7      181.74      152.75     13.39 o 
   7   7   7      348.07      277.24     15.29 o 
   8   7   7       54.27       35.15      9.08 o 
   9   7   7        8.38        2.42     11.59 o 
  10   7   7        9.74       10.23     12.64 o 
  11   7   7      504.47      477.02     47.36 o 
  12   7   7       54.03       45.94     15.58 o 
  13   7   7       23.09       19.30     47.92 o 
 -16   8   7       21.13       54.63     23.45 o 
 -15   8   7        0.24        6.98     17.39 o 
 -14   8   7       71.38       95.58     38.71 o 
 -13   8   7       26.81       14.72     12.81 o 
 -12   8   7      123.34       32.85     60.22 o 
 -11   8   7        2.25       -1.51      9.25 o 
 -10   8   7      323.38      353.72     18.68 o 
  -9   8   7       26.26       31.22     11.43 o 
  -8   8   7      404.34      437.08     56.21 o 
  -7   8   7        3.96      -11.07     11.07 o 
  -6   8   7      225.14      164.06     17.74 o 
  -5   8   7        1.23        5.98      7.49 o 
  -4   8   7      650.77      809.76     30.12 o 
  -3   8   7       16.52       21.09      5.82 o 
  -2   8   7      197.62      153.23      8.80 o 
  -1   8   7        3.52        9.95      6.80 o 
   0   8   7      128.60      101.52      8.14 o 
   1   8   7       12.59       13.23      6.94 o 
   2   8   7      380.01      358.42     18.00 o 
   3   8   7      192.12      172.42     13.24 o 
   4   8   7      221.29      278.98     23.77 o 
   5   8   7        1.35       11.73      8.28 o 
   6   8   7      408.17      417.32     28.12 o 
   7   8   7        0.61        7.21     12.49 o 
   8   8   7       31.96       39.26      9.11 o 
   9   8   7        1.11       -8.39      8.39 o 
  10   8   7       72.33       96.03     21.40 o 
  11   8   7       22.33       26.00     19.63 o 
  12   8   7       46.52       65.02     22.28 o 
 -15   9   7       35.74       36.48     17.88 o 
 -14   9   7      458.42      562.85     58.32 o 
 -13   9   7        0.91        4.74     17.33 o 
 -12   9   7      475.24      471.63     34.12 o 
 -11   9   7       17.09        7.45     10.72 o 
 -10   9   7        2.01       12.73     11.42 o 
  -9   9   7        0.05       10.50     12.46 o 
  -8   9   7        0.03       23.56     12.09 o 
  -7   9   7       63.20       82.40     19.20 o 
  -6   9   7      760.84      784.16     69.63 o 
  -5   9   7       55.27       59.08     10.22 o 
  -4   9   7      614.46      551.38     28.87 o 
  -3   9   7       57.80       33.13      5.72 o 
  -2   9   7      267.98      248.04     12.21 o 
  -1   9   7      366.90      308.56     17.90 o 
   0   9   7     3841.09     3355.82    164.91 o 
   1   9   7       51.04       58.37      9.60 o 
   2   9   7      148.89      111.57     11.96 o 
   3   9   7      333.72      326.81     21.88 o 
   4   9   7      369.79      313.87     46.01 o 
   5   9   7       30.76       17.65      8.77 o 
   6   9   7      112.21      109.44     10.36 o 
   7   9   7        8.45        7.90      9.55 o 
   8   9   7       54.38       67.48     11.32 o 
   9   9   7       15.00       -1.35     12.10 o 
  10   9   7       10.48       -7.29     15.73 o 
  11   9   7        0.64       -9.09     18.65 o 
 -14  10   7       44.64       24.62     14.15 o 
 -13  10   7       84.12       51.29     14.39 o 
 -12  10   7       11.68        8.05     16.30 o 
 -11  10   7      147.61      199.32     21.26 o 
 -10  10   7       89.58      104.23     17.57 o 
  -9  10   7        1.83        0.43      8.64 o 
  -8  10   7      107.15      102.37     13.12 o 
  -7  10   7      273.43      269.14     15.73 o 
  -6  10   7      391.74      479.09     22.95 o 
  -5  10   7       37.53       40.56     12.78 o 
  -4  10   7      213.61      192.50     18.96 o 
  -3  10   7      209.33      165.70     14.89 o 
  -2  10   7      268.28      225.70     14.22 o 
  -1  10   7      635.58      556.96     22.79 o 
   0  10   7        0.26        8.22     12.21 o 
   1  10   7      449.79      394.92     23.97 o 
   2  10   7        1.87       -3.08     11.54 o 
   3  10   7       39.16       79.85     12.05 o 
   4  10   7      298.53      251.56     20.08 o 
   5  10   7      214.69      126.28     16.25 o 
   6  10   7        8.38       47.13     19.48 o 
   7  10   7      174.33      170.86     21.77 o 
   8  10   7        0.00      -14.96     14.96 o 
   9  10   7      362.02      364.32     35.47 o 
  10  10   7       73.57       59.95     15.21 o 
 -13  11   7       62.16       62.28     19.83 o 
 -12  11   7       11.64        5.11     14.87 o 
 -11  11   7      265.82      311.30     23.00 o 
 -10  11   7       25.15       44.76     25.01 o 
  -9  11   7       12.49        7.16     11.88 o 
  -8  11   7       20.38       26.41     12.12 o 
  -7  11   7      117.91       99.50     13.51 o 
  -6  11   7       89.87       98.06     13.54 o 
  -5  11   7      145.96      112.44     16.19 o 
  -4  11   7       26.51       27.43     12.10 o 
  -3  11   7      159.85      212.06     29.45 o 
  -2  11   7        0.11       -7.85     16.27 o 
  -1  11   7       32.91       19.02     14.29 o 
   0  11   7        2.66        5.77     14.93 o 
   1  11   7       21.55       31.67     14.54 o 
   2  11   7       42.82       55.36     18.89 o 
   3  11   7      241.03      206.24     23.91 o 
   4  11   7        1.74      -12.95     12.95 o 
   5  11   7       18.86       21.74     16.61 o 
   6  11   7       22.43       55.21     20.30 o 
   7  11   7        6.46       29.65     20.35 o 
   8  11   7       23.16       34.75     20.45 o 
   9  11   7        0.26       22.20     13.76 o 
 -11  12   7        3.02      -25.92     25.92 o 
 -10  12   7        3.40       40.39     28.11 o 
  -9  12   7        0.22      -23.81     25.25 o 
  -8  12   7        4.48       -9.40     17.96 o 
  -7  12   7       60.57       33.23     18.56 o 
  -6  12   7        0.54        3.92     15.79 o 
  -5  12   7      249.95      303.10     29.29 o 
  -4  12   7       14.85       60.00     17.01 o 
  -3  12   7       26.51       15.65     21.46 o 
  -2  12   7        0.49       -3.36     17.05 o 
   0  12   7        0.26        0.79     21.34 o 
   1  12   7        0.17        2.93     15.58 o 
   2  12   7        4.95       26.62     21.24 o 
   3  12   7       19.17        2.57     18.77 o 
   4  12   7        0.23        2.37     13.87 o 
   5  12   7       35.84       85.73     25.12 o 
   6  12   7       69.36       61.58     19.76 o 
   7  12   7       78.52       83.10     20.14 o 
   8  12   7        3.64       -9.69     13.24 o 
  -9  13   7       19.51        3.68     37.46 o 
  -8  13   7        0.48       39.75     33.87 o 
  -7  13   7        3.49       -0.27     31.55 o 
  -6  13   7        6.36       27.37     18.95 o 
  -5  13   7       20.41       27.38     33.92 o 
  -4  13   7        2.14       -3.84     31.82 o 
  -3  13   7       14.31       51.90     36.09 o 
  -2  13   7       45.79      106.34     31.14 o 
  -1  13   7       13.94       70.65     27.47 o 
   0  13   7        1.18       -9.57     17.91 o 
   1  13   7        0.00        5.77     23.16 o 
   2  13   7       20.18       -0.18     15.38 o 
   3  13   7       14.26       25.26     16.40 o 
   4  13   7      106.41      134.80     30.21 o 
   5  13   7        1.30        1.91     22.62 o 
   6  13   7        0.42       18.42     14.46 o 
  -6  14   7      121.17      157.82     35.12 o 
  -5  14   7        0.01      -22.92     25.02 o 
  -4  14   7       23.13       49.71     25.38 o 
  -2  14   7        0.51      -30.15     30.15 o 
  -1  14   7        0.18       10.89     20.34 o 
   0  14   7        0.00      -14.80     26.54 o 
   1  14   7        5.18        7.04     17.84 o 
   2  14   7       12.97       20.02     17.98 o 
   3  14   7        3.99       11.26     16.92 o 
 -18   0   8      179.98      247.54     30.56 o 
 -17   0   8        2.19        0.32     17.07 o 
 -16   0   8        0.69        1.45     15.59 o 
 -15   0   8       35.09      -12.09     29.17 o 
 -14   0   8     1093.82     1051.72     30.23 o 
 -13   0   8        1.15      -28.12     28.12 o 
 -12   0   8     1267.03     1126.54     52.78 o 
 -11   0   8       79.94      123.87     28.09 o 
 -10   0   8       34.35       45.16     15.80 o 
  -9   0   8     1244.62     1289.44     46.86 o 
  -8   0   8      453.22      733.62     32.36 o 
  -7   0   8     2674.75     2735.45     66.84 o 
  -6   0   8     1264.56     1513.28     32.04 o 
  -5   0   8      329.89      322.70     12.24 o 
  -4   0   8     8171.12     9720.26    220.78 o 
  -3   0   8       65.99       65.19      8.05 o 
  -2   0   8     8126.20     9436.05    256.95 o 
  -1   0   8      223.93      238.99     18.48 o 
   0   0   8     5445.21     6663.30     98.93 o 
   1   0   8       27.26       51.24     10.33 o 
   2   0   8     3948.47     4319.21     82.97 o 
   3   0   8       24.57       26.07      9.00 o 
   4   0   8     1133.83      952.10     26.45 o 
   5   0   8      151.52      120.87     14.66 o 
   6   0   8      324.54      320.01     27.96 o 
   7   0   8      393.13      306.37     31.71 o 
   8   0   8     2557.58     2655.45    153.89 o 
   9   0   8       94.87       59.75     16.69 o 
  10   0   8      112.21      144.22     23.93 o 
  11   0   8       15.60        5.33     19.24 o 
  12   0   8      298.25      333.19     28.99 o 
  13   0   8        1.46      -13.70     13.70 o 
  14   0   8      240.26      240.42     31.35 o 
  15   0   8       23.91        1.91     18.08 o 
 -18   1   8       10.69        1.54     14.90 o 
 -17   1   8        0.92        7.89     13.33 o 
 -16   1   8      314.51      299.47     22.86 o 
 -15   1   8      298.53      325.84     23.44 o 
 -14   1   8      114.67      131.39     11.38 o 
 -13   1   8       28.12       26.31     10.08 o 
 -12   1   8      382.31      507.79     19.95 o 
 -11   1   8        9.13       30.36     10.60 o 
 -10   1   8        5.54       30.34     13.28 o 
  -9   1   8      508.39      452.07     42.15 o 
  -8   1   8      175.64      159.11     19.42 o 
  -7   1   8     6619.33     6800.86    170.48 o 
  -6   1   8     9330.21     9897.01    137.96 o 
  -5   1   8      152.17      201.41      8.62 o 
  -4   1   8     3251.50     2921.05     35.81 o 
  -3   1   8        4.37       17.16      5.74 o 
  -2   1   8     2714.17     3000.48     52.95 o 
  -1   1   8     1099.28     1171.74     21.77 o 
   0   1   8      894.85     1204.72     32.15 o 
   1   1   8      106.62      132.76      7.64 o 
   2   1   8      917.27     1122.49     22.00 o 
   3   1   8       14.10        6.34      7.01 o 
   4   1   8      582.45      530.95     25.18 o 
   5   1   8     1099.38      873.38     24.42 o 
   6   1   8       86.60       65.95     12.79 o 
   7   1   8      486.88      442.13     18.92 o 
   8   1   8      210.53      206.96     26.54 o 
   9   1   8      395.11      426.85     28.01 o 
  10   1   8      340.79      327.20     60.24 o 
  11   1   8       11.22        8.70     14.38 o 
  12   1   8      246.81      191.53     19.89 o 
  13   1   8        7.25       15.51     14.14 o 
  14   1   8        4.77        6.12     20.95 o 
 -18   2   8        0.78      -14.46     14.46 o 
 -17   2   8       29.76       19.28     14.33 o 
 -16   2   8       26.20       25.90     13.40 o 
 -15   2   8       24.63      116.60     28.53 o 
 -14   2   8       17.77       47.18     18.52 o 
 -13   2   8        8.68       24.22     10.55 o 
 -12   2   8      169.97      185.45     14.36 o 
 -11   2   8      176.46      178.79     12.64 o 
 -10   2   8        7.85       -9.78      9.78 o 
  -9   2   8     1484.45     1650.45     53.29 o 
  -8   2   8     1149.81     1105.04     30.80 o 
  -7   2   8      913.45      996.37     28.72 o 
  -6   2   8     3225.56     3234.96     37.01 o 
  -5   2   8     3302.95     3514.67     40.88 o 
  -4   2   8      231.11      215.41      8.58 o 
  -3   2   8      470.04      446.52     14.93 o 
  -2   2   8        4.08       -3.18      5.21 o 
  -1   2   8      488.42      513.86     12.25 o 
   0   2   8     4624.50     4189.71    167.91 o 
   1   2   8     1504.76     1608.62     36.95 o 
   2   2   8      893.50      842.00     52.09 o 
   3   2   8      753.23      736.24     33.04 o 
   4   2   8       19.88       18.73      7.97 o 
   5   2   8     1322.59     1386.28     70.10 o 
   6   2   8      191.41      126.77     20.22 o 
   7   2   8     1746.68     1739.12     66.06 o 
   8   2   8       60.85       44.34     15.27 o 
   9   2   8        2.37       12.05      9.80 o 
  10   2   8       93.43       54.66     11.70 o 
  11   2   8        7.32       26.42     20.37 o 
  12   2   8      191.50      194.14     24.80 o 
  13   2   8        6.16      -16.95     18.45 o 
  14   2   8       14.31       13.39     12.31 o 
 -18   3   8        0.12        0.32     19.04 o 
 -17   3   8       83.87       61.23     13.59 o 
 -16   3   8        3.59        6.78     14.89 o 
 -15   3   8        1.65       36.19     14.62 o 
 -14   3   8       50.90       49.40     19.74 o 
 -13   3   8      457.40      444.93     21.55 o 
 -12   3   8        8.84       13.23     11.26 o 
 -11   3   8       36.46       83.88     11.70 o 
 -10   3   8      195.36      165.45     11.77 o 
  -9   3   8        0.00        0.23      7.67 o 
  -8   3   8      191.08      165.00      8.76 o 
  -7   3   8     1785.90     2100.45     31.76 o 
  -6   3   8      106.48      118.99      7.51 o 
  -5   3   8     5128.39     5282.36     79.42 o 
  -4   3   8        0.00       -1.08      5.28 o 
  -3   3   8      163.47      246.80      7.97 o 
  -2   3   8       24.05       32.67      4.90 o 
  -1   3   8       62.06       39.88      6.65 o 
   0   3   8       96.21      105.89      8.07 o 
   1   3   8     4844.92     5381.44    115.30 o 
   2   3   8       16.77       31.19      9.74 o 
   3   3   8     1139.75     1187.35     58.65 o 
   4   3   8        1.28        0.51      8.81 o 
   5   3   8      434.66      574.80     30.28 o 
   6   3   8        0.27       10.11     11.63 o 
   7   3   8      573.70      529.41     26.15 o 
   8   3   8       35.67       24.56     13.27 o 
   9   3   8       34.81       33.53     21.40 o 
  10   3   8       29.39       39.54     13.11 o 
  11   3   8       65.19      112.69     33.90 o 
  12   3   8        5.89       11.51     14.40 o 
  13   3   8       15.73       10.13     27.83 o 
  14   3   8        0.33       -5.75     15.38 o 
 -18   4   8       53.73       58.80     15.27 o 
 -17   4   8       11.42       18.73     26.57 o 
 -16   4   8      124.09      109.44     16.82 o 
 -15   4   8       10.65        1.77     19.04 o 
 -14   4   8       72.17       59.10     28.34 o 
 -13   4   8       68.59       68.97     12.92 o 
 -12   4   8        8.20       10.53     13.07 o 
 -11   4   8      748.92      647.00     23.70 o 
 -10   4   8      532.87      517.97     36.41 o 
  -9   4   8      310.57      335.16     14.44 o 
  -8   4   8      106.92       81.16      7.26 o 
  -7   4   8     3327.98     3411.00     46.92 o 
  -6   4   8      308.46      292.17      9.99 o 
  -5   4   8      245.07      282.81     10.92 o 
  -4   4   8       80.44       88.05      7.44 o 
  -3   4   8      647.33      726.50     28.08 o 
  -2   4   8       78.50      113.83     12.41 o 
  -1   4   8        2.39       17.91      8.96 o 
   0   4   8      139.27       94.70     12.44 o 
   1   4   8       68.83       39.04      7.71 o 
   2   4   8        7.38        5.29      6.26 o 
   3   4   8        3.65        7.12      6.60 o 
   4   4   8        0.00       10.27     10.05 o 
   5   4   8        3.62        9.31      8.70 o 
   6   4   8      119.98       99.75     15.12 o 
   7   4   8        2.56        8.61      8.57 o 
   8   4   8       34.53       46.61     12.15 o 
   9   4   8       27.51       31.01     12.21 o 
  10   4   8      131.76      155.98     19.48 o 
  11   4   8       89.20      121.46     15.25 o 
  12   4   8      479.62      470.80     25.49 o 
  13   4   8      109.86      126.81     16.65 o 
  14   4   8       44.79       61.50     29.26 o 
 -17   5   8        0.67       -3.29     19.66 o 
 -16   5   8       19.80       51.47     14.69 o 
 -15   5   8        2.19        8.38     12.73 o 
 -14   5   8        2.16      -12.92     12.92 o 
 -13   5   8      237.82      265.57     17.64 o 
 -12   5   8       74.66       84.90     14.34 o 
 -11   5   8      357.38      359.11     18.19 o 
 -10   5   8       20.52       29.39      6.81 o 
  -9   5   8       25.38       26.91      7.27 o 
  -8   5   8     1644.59     1754.29     66.33 o 
  -7   5   8       59.99       62.88      6.55 o 
  -6   5   8        3.65       10.64      6.12 o 
  -5   5   8      112.62      142.51     11.38 o 
  -4   5   8     1184.00     1176.84     49.82 o 
  -3   5   8        8.31        0.92      6.10 o 
  -2   5   8      178.68      148.06     16.35 o 
  -1   5   8       69.00       67.17     11.48 o 
   0   5   8      147.23      191.70     14.58 o 
   1   5   8        8.28       28.67     10.60 o 
   2   5   8       14.45       24.12      6.49 o 
   3   5   8       54.21       68.35      8.09 o 
   4   5   8        5.47        6.58      6.94 o 
   5   5   8        0.09       -1.33      7.24 o 
   6   5   8        6.79        3.49      8.10 o 
   7   5   8        1.75       -8.90      8.90 o 
   8   5   8       20.66       24.76     10.65 o 
   9   5   8        1.24       -2.42     11.83 o 
  10   5   8      902.20      797.21     79.11 o 
  11   5   8        6.32       11.85     12.77 o 
  12   5   8        0.05       -8.14     12.38 o 
  13   5   8       69.61       62.60     14.75 o 
 -17   6   8      139.93      143.69     23.90 o 
 -16   6   8       13.86        0.88     19.00 o 
 -15   6   8       48.61       71.48     19.44 o 
 -14   6   8      775.94      643.77     29.00 o 
 -13   6   8        2.21       -5.10     13.38 o 
 -12   6   8       44.11       61.50     46.31 o 
 -11   6   8        3.91      -11.22     11.22 o 
 -10   6   8      190.94      224.47     24.04 o 
  -9   6   8       69.50       74.77     13.07 o 
  -8   6   8       60.12      101.00     14.03 o 
  -7   6   8       13.18       20.78      8.97 o 
  -6   6   8     1194.12     1272.34     26.34 o 
  -5   6   8       26.20       31.26      6.86 o 
  -4   6   8       30.38       27.40      7.37 o 
  -3   6   8       46.38       59.13      6.92 o 
  -2   6   8       99.28      114.67     10.14 o 
  -1   6   8        7.10       -1.19     10.02 o 
   1   6   8       12.21       -3.83      7.21 o 
   2   6   8        5.59        8.68      5.83 o 
   3   6   8        0.64       -0.94      6.37 o 
   4   6   8      368.20      305.46     13.69 o 
   5   6   8        6.72       23.36      7.06 o 
   6   6   8       90.78       82.27      9.81 o 
   7   6   8       92.24       82.03     12.91 o 
   8   6   8       25.26       38.29     10.93 o 
   9   6   8       47.86       33.29     13.29 o 
  10   6   8       73.74       92.00     12.22 o 
  11   6   8        0.91        0.80     13.27 o 
  12   6   8        7.58       13.74     12.79 o 
  13   6   8        0.94        8.57     22.35 o 
 -16   7   8       39.97       82.43     23.58 o 
 -15   7   8        2.01       -8.17     17.66 o 
 -14   7   8      107.30      145.66     22.46 o 
 -13   7   8      285.35      227.70     22.44 o 
 -12   7   8       52.68       54.13     12.07 o 
 -11   7   8        7.06        9.33     11.14 o 
 -10   7   8      141.48      125.22     13.50 o 
  -9   7   8      341.75      343.64     20.70 o 
  -8   7   8      526.93      529.59     43.95 o 
  -7   7   8        1.01        9.98      7.56 o 
  -6   7   8      347.92      360.78     15.87 o 
  -5   7   8        8.14       18.23      6.71 o 
  -4   7   8        0.32        5.17      7.13 o 
  -3   7   8      784.85      745.64     32.20 o 
  -2   7   8        4.25        8.84      7.59 o 
  -1   7   8      625.89      692.33     57.12 o 
   0   7   8     1299.80     1084.79    126.55 o 
   1   7   8      254.63      231.31     14.58 o 
   2   7   8       31.39       35.12      6.90 o 
   3   7   8       36.42       58.81      7.21 o 
   4   7   8      850.72      815.86     45.17 o 
   5   7   8      630.84      589.87     33.42 o 
   6   7   8      140.36      129.24     11.39 o 
   7   7   8      145.22      162.58     17.16 o 
   8   7   8        0.16       -6.15      8.76 o 
   9   7   8      163.98      130.74     12.00 o 
  10   7   8      248.00      242.70     26.25 o 
  11   7   8       61.24       68.79     16.11 o 
  12   7   8       18.05       14.54     13.98 o 
 -15   8   8      114.02      123.87     28.56 o 
 -14   8   8       27.65        1.82     17.41 o 
 -13   8   8        1.80       27.71     13.45 o 
 -12   8   8       65.62       75.36     31.45 o 
 -11   8   8       39.68       76.03     16.75 o 
 -10   8   8      138.98      142.52     13.32 o 
  -9   8   8        2.42       -6.41     10.43 o 
  -8   8   8       86.96      117.02     13.97 o 
  -7   8   8      461.67      514.29     26.17 o 
  -6   8   8      183.44      183.08     15.12 o 
  -5   8   8      314.65      264.06     13.02 o 
  -4   8   8       74.83       75.23      7.69 o 
  -3   8   8     1976.35     1711.83     40.14 o 
  -2   8   8        0.65       -1.91      6.08 o 
  -1   8   8        7.80        6.99      7.49 o 
   0   8   8      192.57      197.15     12.15 o 
   1   8   8     2662.60     2458.99     86.82 o 
   2   8   8       15.43       15.81      6.07 o 
   3   8   8      826.95      796.98     22.72 o 
   4   8   8      217.46      219.10     12.96 o 
   5   8   8      141.64      123.33     11.57 o 
   6   8   8       78.35       70.88     10.90 o 
   7   8   8      171.09      182.55     13.08 o 
   8   8   8       55.84       50.09     21.39 o 
   9   8   8       90.87       96.99     14.25 o 
  10   8   8        3.36       16.78     13.85 o 
  11   8   8       25.58        7.31     13.98 o 
  12   8   8        4.04      -13.63     13.63 o 
 -15   9   8       42.74       15.06     16.52 o 
 -14   9   8       22.00       14.12     17.29 o 
 -13   9   8       11.20       -3.76     11.84 o 
 -12   9   8       47.33       30.18     14.13 o 
 -11   9   8       25.58       13.91     10.94 o 
 -10   9   8        1.06        3.64     15.58 o 
  -9   9   8        9.42       37.86     33.15 o 
  -8   9   8        5.59       -0.80     15.14 o 
  -7   9   8        3.94       16.34     15.30 o 
  -6   9   8       10.63       17.22     17.98 o 
  -5   9   8      148.99      188.75     21.71 o 
  -4   9   8      533.75      456.34     31.38 o 
  -3   9   8      611.45      607.91     34.04 o 
  -2   9   8       61.11       51.72      8.00 o 
  -1   9   8      428.60      466.72     26.14 o 
   0   9   8      429.21      364.89     37.67 o 
   1   9   8       29.30       33.67     19.33 o 
   2   9   8       49.26       55.22     12.50 o 
   3   9   8     1390.93     1352.85    104.82 o 
   4   9   8        9.93       10.07      8.22 o 
   5   9   8       51.48       48.98     12.03 o 
   6   9   8        6.09       24.12     10.44 o 
   7   9   8       61.23       39.85     11.18 o 
   8   9   8        6.57       -4.33     12.06 o 
   9   9   8       66.66       49.45     22.76 o 
  10   9   8        4.63       -3.15     12.66 o 
  11   9   8      101.42      126.54     21.26 o 
 -14  10   8       50.88       17.90     16.50 o 
 -13  10   8       85.22       46.54     19.89 o 
 -12  10   8       36.97       63.30     22.29 o 
 -11  10   8       46.59       66.18     14.41 o 
 -10  10   8       35.71        9.66     14.22 o 
  -9  10   8       11.30       23.79     11.43 o 
  -8  10   8        1.55       -4.68      9.16 o 
  -7  10   8       40.80       66.09     12.48 o 
  -6  10   8      663.64      575.67     46.27 o 
  -5  10   8        1.57        0.02     13.10 o 
  -4  10   8       29.85       28.20     10.40 o 
  -3  10   8      153.34      136.07     35.96 o 
  -2  10   8      649.96      604.55     47.42 o 
  -1  10   8       82.08       94.94     16.95 o 
   0  10   8       30.16       28.50     14.03 o 
   1  10   8       15.95       27.80     11.08 o 
   2  10   8       98.39       93.69     13.67 o 
   3  10   8      281.62      299.33     32.10 o 
   4  10   8      281.55      199.56     15.79 o 
   5  10   8       57.60       51.86     13.44 o 
   6  10   8        0.65       39.87     19.97 o 
   7  10   8       14.50       76.83     23.46 o 
   8  10   8       38.46       58.67     21.21 o 
   9  10   8      154.80      224.71     29.40 o 
  10  10   8       47.99       26.39     17.89 o 
 -11  11   8       38.09       -6.50     36.44 o 
 -10  11   8        2.16        4.09     18.80 o 
  -9  11   8        5.81      -20.95     20.95 o 
  -8  11   8        2.52       11.14     15.25 o 
  -7  11   8        2.27       -8.09     16.70 o 
  -6  11   8       11.73        1.03     16.79 o 
  -5  11   8        0.25      -12.32     16.91 o 
  -4  11   8       13.01       20.04     31.26 o 
  -3  11   8       13.03       29.55     17.26 o 
  -2  11   8      691.70      711.45     79.10 o 
  -1  11   8       17.64       27.01     14.51 o 
   0  11   8      903.62      969.77     47.47 o 
   1  11   8       20.52       17.80     18.61 o 
   2  11   8      106.87      122.62     14.81 o 
   3  11   8        3.39      -14.64     17.34 o 
   4  11   8      114.79       92.79     18.07 o 
   5  11   8        9.07       26.18     15.57 o 
   6  11   8      139.43      145.49     26.56 o 
   7  11   8        2.08      -18.27     18.27 o 
   9  11   8       17.58       20.44     14.39 o 
 -11  12   8        2.52       -4.36     42.80 o 
 -10  12   8        0.40       85.89     42.89 o 
  -9  12   8        0.29       30.77     21.61 o 
  -8  12   8       12.88       61.01     44.23 o 
  -7  12   8       28.39       29.61     17.93 o 
  -6  12   8       36.91       30.98     21.28 o 
  -5  12   8       34.72       25.27     15.98 o 
  -4  12   8        0.00       14.18     18.54 o 
  -3  12   8        1.12      -13.68     14.44 o 
  -2  12   8       38.41       28.02     14.02 o 
  -1  12   8       36.48       50.92     26.45 o 
   0  12   8        7.05        5.67     23.40 o 
   1  12   8        3.87       15.63     15.74 o 
   2  12   8      157.62      220.56     72.52 o 
   3  12   8        1.05      -20.33     20.33 o 
   4  12   8        4.61       10.22     21.95 o 
   5  12   8        1.24        0.03     13.05 o 
   6  12   8      199.59      246.56     32.70 o 
   7  12   8        7.56       34.31     22.41 o 
  -9  13   8        5.22       43.82     35.40 o 
  -8  13   8       54.55       17.59     21.88 o 
  -7  13   8       48.41       72.31     21.75 o 
  -6  13   8       34.17       11.12     21.36 o 
  -5  13   8       52.42       22.31     31.41 o 
  -4  13   8        3.62       36.86     32.90 o 
  -3  13   8        0.00        8.00     25.71 o 
  -2  13   8       11.87       36.90     22.76 o 
  -1  13   8      116.92      204.62     30.79 o 
   0  13   8        0.50      -21.37     21.37 o 
   1  13   8       67.78       94.98     26.92 o 
   2  13   8        0.03        3.11     16.00 o 
   3  13   8       34.46       47.24     24.40 o 
   4  13   8        2.43        5.06     22.53 o 
   5  13   8       12.33       -7.13     14.36 o 
  -6  14   8        2.78       35.45     34.37 o 
  -5  14   8       49.59       56.28     29.06 o 
  -4  14   8        0.16       32.16     31.26 o 
  -3  14   8        1.32       51.88     35.50 o 
  -2  14   8        0.98      -20.11     20.11 o 
  -1  14   8       76.66      157.74     33.53 o 
   0  14   8        1.28      -19.60     19.60 o 
   1  14   8       37.00       30.27     19.59 o 
   2  14   8        8.24       -2.11     18.46 o 
 -18   1   9       14.45       33.66     26.31 o 
 -17   1   9        0.17       22.14     14.68 o 
 -16   1   9      113.30       78.85     24.23 o 
 -15   1   9     1128.97      983.77     22.95 o 
 -14   1   9       35.66       32.10     11.71 o 
 -13   1   9      166.22      159.87     18.47 o 
 -12   1   9      436.09      432.61     22.63 o 
 -11   1   9      645.07      699.95     62.18 o 
 -10   1   9       28.11       37.94     12.82 o 
  -9   1   9     2840.82     2974.34     86.73 o 
  -8   1   9      103.71      104.06     17.45 o 
  -7   1   9     9209.58    10075.75    124.81 o 
  -6   1   9     2686.99     2467.06     33.09 o 
  -5   1   9      134.93      186.76      8.39 o 
  -4   1   9      568.63      518.05     11.74 o 
  -3   1   9      708.64      682.76     15.08 o 
  -2   1   9       21.46       22.35      5.46 o 
  -1   1   9     2933.96     3433.33     78.00 o 
   0   1   9     1442.20     1393.88     58.37 o 
   1   1   9     3183.91     3020.91    115.07 o 
   2   1   9       54.64       73.43      6.91 o 
   3   1   9       99.87      111.36     10.56 o 
   4   1   9      117.02      100.96      8.56 o 
   5   1   9     1265.11      927.28     67.36 o 
   6   1   9       10.63       29.43     19.25 o 
   7   1   9      307.25      264.51     22.49 o 
   8   1   9       19.38        9.42     12.42 o 
  10   1   9        0.57       -2.54     12.11 o 
  11   1   9       11.75       26.23     13.03 o 
  12   1   9        0.55       10.41     12.37 o 
  13   1   9       82.02      121.51     21.83 o 
  14   1   9       14.61       -1.39     18.56 o 
 -18   2   9       29.33        6.54     11.99 o 
 -17   2   9       22.24       34.00     21.35 o 
 -16   2   9      677.98      662.23     35.81 o 
 -15   2   9        0.82       12.29     13.24 o 
 -14   2   9       64.67       94.75     12.58 o 
 -13   2   9       56.06       34.88     12.12 o 
 -12   2   9      270.30      280.84     16.34 o 
 -11   2   9        0.22       -0.50      9.68 o 
 -10   2   9        2.96       20.28     10.92 o 
  -9   2   9     1552.60     1644.95     29.87 o 
  -8   2   9      284.45      304.40     15.58 o 
  -7   2   9       83.04       97.95      8.68 o 
  -6   2   9       23.48       48.47      6.88 o 
  -5   2   9       59.42       71.03      7.43 o 
  -4   2   9      119.05       74.70      6.12 o 
  -3   2   9       63.88       61.27      6.05 o 
  -2   2   9     1154.45     1218.36     31.19 o 
  -1   2   9      352.78      318.71      9.74 o 
   0   2   9    19983.60    18396.68    181.57 o 
   1   2   9     2738.44     2488.23     84.22 o 
   2   2   9      159.39      187.56     11.11 o 
   3   2   9       35.49       35.13      7.74 o 
   4   2   9       73.71       68.33      8.79 o 
   5   2   9      506.94      474.64     22.85 o 
   6   2   9     2819.95     2812.77    180.07 o 
   7   2   9      266.85      281.08     25.89 o 
   8   2   9      524.91      576.73    115.72 o 
   9   2   9        0.51       17.21     11.61 o 
  10   2   9        5.09       17.99     10.21 o 
  11   2   9       39.93       44.01     13.07 o 
  12   2   9      281.12      272.49     21.08 o 
  13   2   9       11.27       42.19     14.48 o 
  14   2   9      253.16      245.92     61.76 o 
 -18   3   9      215.91      286.07     21.52 o 
 -17   3   9        0.24       15.40     12.92 o 
 -16   3   9       14.08       39.39     15.99 o 
 -15   3   9        6.84       25.35     21.61 o 
 -14   3   9     1569.49     1512.18     54.54 o 
 -13   3   9       52.50       55.68     11.67 o 
 -12   3   9     1225.33     1196.62     41.34 o 
 -11   3   9        0.58        7.95     11.56 o 
 -10   3   9      996.56      928.16     31.29 o 
  -9   3   9      113.37      118.83     12.63 o 
  -8   3   9     2264.44     2531.61     64.61 o 
  -7   3   9       16.88       27.22      5.95 o 
  -6   3   9      185.79      272.44     10.42 o 
  -5   3   9      689.72      685.19     16.33 o 
  -4   3   9       46.79       45.47      7.90 o 
  -3   3   9      244.76      248.08      9.38 o 
  -2   3   9       16.57       29.06      6.13 o 
  -1   3   9       37.10       36.42      6.03 o 
   0   3   9     1092.24     1162.16     36.09 o 
   1   3   9       20.68       21.81      6.42 o 
   2   3   9      135.48      139.88     19.44 o 
   3   3   9      163.94      135.08     20.74 o 
   4   3   9        0.02        7.65      9.92 o 
   5   3   9        1.98        7.90      7.77 o 
   6   3   9      332.98      326.30     39.41 o 
   7   3   9      102.83       85.76     13.01 o 
   8   3   9      258.41      247.20     52.66 o 
   9   3   9       26.91       15.58     15.15 o 
  10   3   9      102.81       70.36     16.33 o 
  11   3   9        0.78       13.31     13.40 o 
  12   3   9       41.13       50.06     20.28 o 
  13   3   9        2.23       -3.59     11.41 o 
  14   3   9       21.86        7.18     14.47 o 
 -18   4   9      290.66      274.25     18.58 o 
 -17   4   9      151.02       67.36     35.03 o 
 -16   4   9       57.39       75.47     15.45 o 
 -15   4   9       87.76       57.44     13.29 o 
 -14   4   9      429.33      397.12     32.63 o 
 -13   4   9      204.75      215.85     28.94 o 
 -12   4   9       36.08       37.50     10.74 o 
 -11   4   9      277.97      260.43     16.66 o 
 -10   4   9     1434.68     1412.97     46.27 o 
  -9   4   9      540.31      549.45     16.34 o 
  -8   4   9      176.48      185.11      8.27 o 
  -7   4   9     1726.31     1615.69     39.59 o 
  -6   4   9       49.79       79.91      6.79 o 
  -5   4   9     1636.12     1614.36     39.46 o 
  -4   4   9     2102.04     2258.95     27.09 o 
  -3   4   9      238.03      361.92     18.12 o 
  -2   4   9        7.17       18.20     13.60 o 
  -1   4   9       67.44       80.95      9.26 o 
   0   4   9       43.90       34.81     11.00 o 
   1   4   9      360.62      375.81     30.25 o 
   2   4   9        2.00        8.61      6.66 o 
   3   4   9      553.39      485.74     48.10 o 
   4   4   9       25.75       24.07     10.66 o 
   5   4   9       56.73       82.64     12.49 o 
   6   4   9        0.25       15.96     11.40 o 
   7   4   9      122.36      106.95     18.09 o 
   8   4   9        2.79       21.94     10.51 o 
   9   4   9      293.33      242.05     18.77 o 
  10   4   9      352.40      341.12     75.30 o 
  11   4   9      104.69       93.93     19.61 o 
  12   4   9      491.15      413.91     38.50 o 
  13   4   9       35.87       32.01     15.89 o 
 -17   5   9       45.95       97.96     15.92 o 
 -16   5   9        0.20      -12.02     12.02 o 
 -15   5   9       63.68       74.33     14.83 o 
 -14   5   9       24.72       16.51     13.28 o 
 -13   5   9      188.49      208.34     18.57 o 
 -12   5   9        0.99       -6.76      8.35 o 
 -11   5   9     2597.45     2512.58     65.18 o 
 -10   5   9       47.15       44.55      7.92 o 
  -9   5   9      143.35      152.47      9.02 o 
  -8   5   9      298.42      240.90     12.10 o 
  -7   5   9      184.72      196.66      8.89 o 
  -6   5   9       34.86       38.99      7.15 o 
  -5   5   9       55.41       34.95      8.02 o 
  -4   5   9      206.17      221.32     12.56 o 
  -3   5   9       83.24      121.46     15.05 o 
  -2   5   9        3.48       18.38      7.65 o 
  -1   5   9      455.92      431.06     56.82 o 
   0   5   9       19.28        9.19      8.64 o 
   1   5   9      461.63      506.62     64.42 o 
   2   5   9       15.16       14.52      6.96 o 
   3   5   9      276.96      313.65     20.81 o 
   4   5   9       28.00       19.21      6.98 o 
   5   5   9      266.20      183.33     11.55 o 
   6   5   9       86.28       51.08      9.46 o 
   7   5   9       26.45       37.61     18.19 o 
   8   5   9       98.52       89.65     17.95 o 
   9   5   9      374.88      369.72     41.47 o 
  10   5   9       67.83       52.15     14.84 o 
  11   5   9       11.89        0.28     12.63 o 
  12   5   9       14.78       -0.63     13.12 o 
  13   5   9       10.63        1.83     12.31 o 
 -17   6   9      204.29      176.78     23.04 o 
 -16   6   9       24.62       34.73     21.40 o 
 -15   6   9      294.72      340.94     33.59 o 
 -14   6   9        7.42        5.24     17.96 o 
 -13   6   9        7.28       19.92     21.72 o 
 -12   6   9       13.94       11.09     10.95 o 
 -11   6   9      383.38      455.48     15.69 o 
 -10   6   9      108.44      112.23     12.46 o 
  -9   6   9     2166.72     2117.34    104.59 o 
  -8   6   9      131.20      152.31      9.65 o 
  -7   6   9      301.10      298.15     20.77 o 
  -6   6   9      170.81      183.54     11.93 o 
  -5   6   9       10.04       22.62      7.18 o 
  -4   6   9        0.01       -5.95      6.20 o 
  -3   6   9     1905.32     2015.26     48.13 o 
  -2   6   9        8.48       -0.27      7.37 o 
  -1   6   9        0.90       17.73      9.90 o 
   0   6   9      136.48      147.08     14.18 o 
   1   6   9      190.28      221.76     19.56 o 
   2   6   9       22.59       31.00      8.07 o 
   3   6   9       17.57       21.85      7.46 o 
   4   6   9        2.22        5.85      6.98 o 
   5   6   9     1729.82     1604.38     67.13 o 
   6   6   9        0.51       -3.98      6.84 o 
   7   6   9       66.41       58.82      9.20 o 
   8   6   9        0.01       -5.38      8.65 o 
   9   6   9       41.75       22.90     11.70 o 
  10   6   9        9.73       19.62     10.33 o 
  11   6   9      166.35      184.47     17.97 o 
  12   6   9        4.19      -11.72     20.24 o 
 -16   7   9      125.87      145.99     50.71 o 
 -15   7   9        7.39       16.48     19.62 o 
 -14   7   9       98.11       66.90     20.17 o 
 -13   7   9        6.10      -15.12     19.08 o 
 -12   7   9       70.58       49.69     46.37 o 
 -11   7   9      152.09      154.88     14.39 o 
 -10   7   9       90.45       68.54     14.48 o 
  -9   7   9      284.86      323.48     21.24 o 
  -8   7   9     1097.56     1356.95     73.47 o 
  -7   7   9       14.20       18.75      8.04 o 
  -6   7   9      387.79      442.01     26.37 o 
  -5   7   9       96.44       84.43     10.52 o 
  -4   7   9      111.90       84.08      8.50 o 
  -3   7   9      245.94      236.63     14.49 o 
  -2   7   9       85.16       69.79      8.68 o 
  -1   7   9       67.99       71.25     21.24 o 
   0   7   9        6.03       38.38     16.71 o 
   1   7   9     1611.64     1681.12     98.08 o 
   2   7   9        0.03       -3.26      7.34 o 
   3   7   9      156.15      167.22     11.92 o 
   4   7   9       34.38       50.03      7.91 o 
   5   7   9      175.97      157.61     11.45 o 
   6   7   9        2.22        3.64      7.35 o 
   7   7   9      425.56      335.47     18.96 o 
   8   7   9       33.89       20.26     12.26 o 
   9   7   9      209.10      161.69     14.15 o 
  10   7   9      155.66       86.45     20.41 o 
  11   7   9       28.92       37.44     13.82 o 
  12   7   9       58.03       79.00     21.92 o 
 -15   8   9       56.51       49.69     18.17 o 
 -14   8   9       42.17       68.66     23.44 o 
 -13   8   9       48.41       74.68     16.78 o 
 -12   8   9      736.99      737.43     86.88 o 
 -11   8   9        5.80        8.16     10.44 o 
 -10   8   9        0.06      -10.10     10.10 o 
  -9   8   9       18.14        2.51     16.42 o 
  -8   8   9     1209.06     1240.60     64.05 o 
  -7   8   9        4.51        3.85      8.48 o 
  -6   8   9      462.30      570.03     20.48 o 
  -5   8   9       17.94       32.53      8.02 o 
  -4   8   9     1002.61     1057.74     35.18 o 
  -3   8   9        2.07       13.80      8.64 o 
  -2   8   9       59.61       64.88      9.00 o 
  -1   8   9        9.53       24.28     10.05 o 
   0   8   9      963.40      747.05     35.05 o 
   1   8   9      270.36      222.20     18.60 o 
   2   8   9       68.22       65.83     10.87 o 
   3   8   9       16.60       27.07      7.50 o 
   4   8   9     1622.88     1815.74     63.75 o 
   5   8   9        0.57       -0.18      8.07 o 
   6   8   9      839.06      760.56     50.24 o 
   7   8   9        2.43       -9.63      9.63 o 
   8   8   9        6.08       16.93     15.80 o 
   9   8   9        2.19       13.12     10.29 o 
  10   8   9       84.36      109.44     21.69 o 
  11   8   9       26.83       25.47     20.52 o 
 -15   9   9        7.54      -15.76     15.76 o 
 -14   9   9       11.87        2.45     15.72 o 
 -13   9   9       30.49       30.92     14.31 o 
 -12   9   9        0.35       -9.39     13.30 o 
 -11   9   9        1.07       -9.63      9.63 o 
 -10   9   9      630.79      590.72     22.85 o 
  -9   9   9        5.09       -2.38      8.95 o 
  -8   9   9       17.03        5.46      9.36 o 
  -7   9   9       22.55       36.11     26.68 o 
  -6   9   9      723.60      573.28     19.53 o 
  -5   9   9        8.96        8.70      9.59 o 
  -4   9   9      738.54      814.03     48.81 o 
  -3   9   9      213.69      214.18     15.62 o 
  -2   9   9        6.17       14.86      7.34 o 
  -1   9   9      330.57      489.16     30.42 o 
   0   9   9     1184.02     1012.86    139.41 o 
   1   9   9       42.19       33.26     11.87 o 
   2   9   9      223.83      289.61     31.11 o 
   3   9   9        0.18        5.81     16.90 o 
   4   9   9        5.46        4.31     11.60 o 
   5   9   9       10.94       -4.58      9.64 o 
   6   9   9      414.71      444.89     40.04 o 
   7   9   9       27.41       22.78     11.13 o 
   8   9   9       36.19        1.29     17.90 o 
   9   9   9       11.24       -0.64     13.31 o 
  10   9   9      211.08      315.66     38.90 o 
 -13  10   9       10.55       28.74     17.04 o 
 -12  10   9       10.38       31.34     27.43 o 
 -11  10   9      131.65      145.52     21.03 o 
 -10  10   9       15.81       34.72     11.70 o 
  -9  10   9        0.35       27.36     17.50 o 
  -8  10   9       57.06       34.58     10.70 o 
  -7  10   9       12.35       15.14     11.10 o 
  -6  10   9      103.57       96.17     16.63 o 
  -5  10   9        2.03       12.07     25.46 o 
  -4  10   9       66.50       42.00     16.41 o 
  -3  10   9       60.64       62.14     21.73 o 
  -2  10   9       45.43       30.32     11.17 o 
  -1  10   9      338.66      368.11     41.34 o 
   0  10   9      299.74      249.85     18.92 o 
   1  10   9      297.94      260.21     17.42 o 
   2  10   9        1.45        4.45     12.10 o 
   3  10   9       19.85       16.67     23.14 o 
   4  10   9       45.78       47.31     12.99 o 
   5  10   9      188.75      157.30     23.83 o 
   6  10   9       59.87       55.52     22.49 o 
   7  10   9       91.01       85.28     21.94 o 
   8  10   9       30.76       57.75     22.55 o 
   9  10   9       58.67       65.19     16.06 o 
 -12  11   9        0.13      -18.75     31.06 o 
 -11  11   9       19.58       19.41     15.02 o 
 -10  11   9        0.39      -15.48     36.55 o 
  -9  11   9      228.10      202.32     22.19 o 
  -8  11   9        5.17       -6.67     14.27 o 
  -7  11   9        6.17       29.18     23.80 o 
  -6  11   9        2.80       -2.65     47.46 o 
  -5  11   9        1.94      -19.01     23.84 o 
  -4  11   9       54.60       49.54     16.09 o 
  -3  11   9      430.13      434.51     24.76 o 
  -2  11   9        0.49       15.61     13.59 o 
  -1  11   9      211.73      207.82     16.52 o 
   0  11   9        0.05      -15.62     22.49 o 
   1  11   9      759.09      913.36    133.29 o 
   2  11   9       28.12       46.34     20.62 o 
   3  11   9      429.85      443.59     30.44 o 
   4  11   9        2.83       13.85     16.83 o 
   5  11   9      168.71      177.20     64.86 o 
   6  11   9        0.01       -8.61     18.46 o 
   7  11   9      213.44      248.70     31.78 o 
   8  11   9        0.88       27.30     20.99 o 
 -11  12   9        5.00       40.44     30.44 o 
 -10  12   9        5.59       -8.46     21.00 o 
  -9  12   9       19.02       45.45     35.78 o 
  -8  12   9        4.10      -37.12     37.12 o 
  -7  12   9      153.33       93.46     47.49 o 
  -6  12   9        1.26       12.53     25.34 o 
  -5  12   9       36.18       38.02     18.79 o 
  -4  12   9       11.66       16.99     32.78 o 
  -3  12   9        9.24        8.57     13.76 o 
  -2  12   9        4.71       41.94     16.27 o 
  -1  12   9      110.39      119.65     21.46 o 
   0  12   9       39.66       76.77     29.18 o 
   1  12   9      171.89      129.61     20.62 o 
   2  12   9       23.92       17.09     16.25 o 
   3  12   9       20.69       14.52     15.49 o 
   4  12   9       33.58       29.16     16.12 o 
   5  12   9       17.09       56.50     20.35 o 
   6  12   9        3.87      -16.79     16.79 o 
  -8  13   9       85.00      153.37     22.46 o 
  -7  13   9       43.09       49.94     21.35 o 
  -6  13   9        1.95      -19.82     32.41 o 
  -5  13   9        0.83      -10.86     27.97 o 
  -4  13   9       14.40      -19.66     22.05 o 
  -3  13   9       24.48       39.47     23.55 o 
  -2  13   9       44.58      110.86     31.41 o 
  -1  13   9       18.65       31.64     20.45 o 
   0  13   9       37.86       41.80     27.04 o 
   1  13   9       17.08      -20.10     23.40 o 
   2  13   9       74.78       30.59     22.94 o 
   3  13   9      101.45      120.99     33.37 o 
   4  13   9       23.68       30.36     18.36 o 
  -4  14   9        0.61       24.35     36.16 o 
  -3  14   9        0.31       -5.75     28.33 o 
  -2  14   9        9.05      -28.61     28.61 o 
  -1  14   9        0.06        7.60     20.09 o 
   0  14   9       43.97      120.10     25.35 o 
 -18   0  10      107.67       77.53     33.30 o 
 -17   0  10       53.89       47.56     21.38 o 
 -16   0  10       10.90        1.47     20.64 o 
 -15   0  10       60.80       90.68     17.13 o 
 -14   0  10       46.95       70.29     16.79 o 
 -13   0  10       48.01       46.32     18.16 o 
 -12   0  10     1325.54     1190.41     43.19 o 
 -11   0  10        2.27       -1.36     19.65 o 
 -10   0  10     4105.75     4030.67     66.39 o 
  -9   0  10        1.36       16.50     19.82 o 
  -8   0  10     1946.84     1740.07     55.96 o 
  -7   0  10       58.90       44.19     12.90 o 
  -6   0  10      278.18      328.33     16.91 o 
  -5   0  10       63.99       56.52     11.06 o 
  -4   0  10     5025.30     4997.67    270.99 o 
  -3   0  10      276.09      272.15     12.99 o 
  -2   0  10      793.00      997.35     53.25 o 
  -1   0  10       57.59       50.92      8.19 o 
   0   0  10    11069.77    13919.51    463.31 o 
   1   0  10      365.55      391.95     21.74 o 
   2   0  10     1958.04     1286.92     44.00 o 
   3   0  10       34.43       42.66      8.91 o 
   4   0  10     1797.96     1321.42    190.55 o 
   5   0  10       17.04       18.31     11.46 o 
   6   0  10     9646.59     9342.92    308.99 o 
   7   0  10        5.29       12.45     12.90 o 
   8   0  10      981.34     1050.95     46.76 o 
   9   0  10       55.81       92.34     19.99 o 
  10   0  10       99.77       75.62     18.79 o 
  11   0  10       18.11       41.30     20.51 o 
  12   0  10      825.12      972.33    341.22 o 
 -18   1  10       78.93      130.91     28.59 o 
 -17   1  10       40.58       53.17     13.74 o 
 -16   1  10       58.41       25.37     14.03 o 
 -15   1  10      353.69      313.55     20.72 o 
 -14   1  10      231.66      230.36     14.46 o 
 -13   1  10      119.36      110.32     12.79 o 
 -12   1  10     3129.54     2817.98     96.80 o 
 -11   1  10      174.27      171.85     15.02 o 
 -10   1  10     1904.56     2096.79     63.94 o 
  -9   1  10       69.32       78.57     12.50 o 
  -8   1  10      232.18      219.97     15.29 o 
  -7   1  10      213.56      215.22     12.04 o 
  -6   1  10      250.66      197.15     10.92 o 
  -5   1  10       50.40       72.46      6.92 o 
  -4   1  10      436.31      518.85     13.99 o 
  -3   1  10      794.00      846.96     30.86 o 
  -2   1  10     1261.34     1245.51     37.10 o 
  -1   1  10       85.20       75.42      5.73 o 
   0   1  10    14903.98    15961.38    189.12 o 
   1   1  10      551.70      470.72     15.40 o 
   2   1  10      195.10      149.16     10.99 o 
   3   1  10       31.58       25.09      7.33 o 
   4   1  10      143.35      114.85      8.51 o 
   5   1  10       43.38       20.95     15.69 o 
   6   1  10      216.58      222.39     47.86 o 
   7   1  10        3.13       -7.77      9.78 o 
   8   1  10      444.31      485.19     21.89 o 
   9   1  10      463.75      409.90     20.57 o 
  10   1  10       14.12       -2.29     11.72 o 
  11   1  10       16.05        9.56     14.13 o 
  12   1  10      272.18      222.69     25.66 o 
  13   1  10       44.58       34.36     12.28 o 
 -18   2  10        5.85       28.39     17.12 o 
 -17   2  10       19.69       26.83     13.83 o 
 -16   2  10      176.00      111.10     14.69 o 
 -15   2  10     1030.70     1003.86     22.42 o 
 -14   2  10        0.06       -4.31     10.47 o 
 -13   2  10      762.87      701.36     31.18 o 
 -12   2  10       15.63       28.53     11.64 o 
 -11   2  10      186.91      179.34     15.31 o 
 -10   2  10      433.07      448.90     17.92 o 
  -9   2  10      467.84      537.04     22.66 o 
  -8   2  10      140.92      144.08     15.12 o 
  -7   2  10      365.03      344.60     14.69 o 
  -6   2  10       23.65       23.24      7.27 o 
  -5   2  10      649.35      872.22     26.88 o 
  -4   2  10        6.76        8.40      6.07 o 
  -3   2  10      196.75      207.53      8.88 o 
  -2   2  10      186.76      188.09      8.28 o 
  -1   2  10      445.46      478.19     27.54 o 
   0   2  10     2222.31     1987.66     63.16 o 
   1   2  10     1716.85     1589.44     76.33 o 
   2   2  10       88.02       75.46      7.06 o 
   3   2  10      162.43      130.86      9.48 o 
   4   2  10       46.12       33.88      9.24 o 
   5   2  10      159.06      117.48     11.45 o 
   6   2  10      828.59      819.71     32.34 o 
   7   2  10        1.40       -5.61     11.66 o 
   8   2  10        5.33       -2.73     12.12 o 
   9   2  10       99.06       95.24     28.75 o 
  10   2  10        4.66        6.19     12.88 o 
  11   2  10      437.80      459.25     78.47 o 
  12   2  10        0.24       -2.47     14.76 o 
  13   2  10       39.69       21.92     21.46 o 
 -18   3  10        0.97       17.29     15.88 o 
 -17   3  10      318.70      270.73     21.91 o 
 -16   3  10       18.46        5.93     14.97 o 
 -15   3  10        0.05       15.27     16.53 o 
 -14   3  10       30.41       23.33      9.81 o 
 -13   3  10      318.01      385.84     33.81 o 
 -12   3  10        0.97      -14.38     14.38 o 
 -11   3  10      314.61      259.32     17.63 o 
 -10   3  10      343.72      327.30     16.25 o 
  -9   3  10      839.23      921.15     25.28 o 
  -8   3  10       37.09       51.84      8.10 o 
  -7   3  10     2341.11     2383.52     45.75 o 
  -6   3  10        5.87       -3.13      5.40 o 
  -5   3  10     1423.36     1559.08     31.73 o 
  -4   3  10       37.30       40.42      7.34 o 
  -3   3  10     2011.10     2080.22     80.81 o 
  -2   3  10        3.17        8.19      8.25 o 
  -1   3  10      111.87       78.45      7.55 o 
   0   3  10      293.28      319.37     21.15 o 
   1   3  10      448.16      485.95     35.80 o 
   2   3  10       11.21        5.62      6.53 o 
   3   3  10       59.71       41.54      7.37 o 
   4   3  10        7.17        4.95      8.22 o 
   5   3  10       40.50       52.62     11.75 o 
   6   3  10       50.95       81.55     25.29 o 
   7   3  10       57.35       91.48     15.67 o 
   8   3  10        5.20        6.73     12.10 o 
   9   3  10      285.16      310.91     21.04 o 
  10   3  10        6.50       18.55     11.28 o 
  11   3  10      375.78      423.69     22.66 o 
  12   3  10        3.63        0.14     13.13 o 
  13   3  10       65.03       56.75     25.63 o 
 -18   4  10       37.81       64.92     28.31 o 
 -17   4  10      387.96      369.08     27.88 o 
 -16   4  10      103.05      114.42     28.36 o 
 -15   4  10      154.98      145.31     20.37 o 
 -14   4  10       10.70       12.91     13.60 o 
 -13   4  10      268.77      261.20     16.04 o 
 -12   4  10      157.88      149.51     14.54 o 
 -11   4  10      234.62      252.02     22.95 o 
 -10   4  10     1442.68     1404.99     39.44 o 
  -9   4  10       28.63       43.95      9.70 o 
  -8   4  10      197.79      174.77      8.66 o 
  -7   4  10      693.44      710.15     17.88 o 
  -6   4  10      234.04      196.70      8.67 o 
  -5   4  10      384.45      356.44     10.77 o 
  -4   4  10      927.90      893.27     30.95 o 
  -3   4  10       66.28       77.46      7.73 o 
  -2   4  10      723.13      704.06     37.52 o 
  -1   4  10        0.09        1.62      8.13 o 
   0   4  10      213.34      221.73     17.68 o 
   1   4  10     1471.02     1561.79     45.54 o 
   2   4  10        0.81       -4.35      7.40 o 
   3   4  10      247.32      190.67     12.66 o 
   4   4  10        8.60        0.59      7.05 o 
   5   4  10        0.33       22.28     14.08 o 
   6   4  10       13.80       29.97      9.62 o 
   7   4  10       11.76       24.99     13.13 o 
   8   4  10        0.02        8.31     11.07 o 
   9   4  10      136.18      161.34     18.20 o 
  10   4  10      269.01      287.85     34.10 o 
  11   4  10      149.40      147.02     17.49 o 
  12   4  10       32.45       40.35     13.99 o 
  13   4  10       42.62       28.06     17.26 o 
 -17   5  10      125.58      134.63     17.24 o 
 -16   5  10      173.44      186.28     18.27 o 
 -15   5  10       75.46       71.04     14.05 o 
 -14   5  10       72.49       77.09     13.49 o 
 -13   5  10        6.73        9.27     11.20 o 
 -12   5  10       88.50       72.37     10.80 o 
 -11   5  10       14.19       29.69     10.18 o 
 -10   5  10      880.36      893.76     28.10 o 
  -9   5  10      134.30      131.80      9.64 o 
  -8   5  10       20.05       38.97      6.40 o 
  -7   5  10        5.98       11.26      6.09 o 
  -6   5  10      179.55      216.38      9.55 o 
  -5   5  10       20.57       27.64      6.66 o 
  -4   5  10      297.32      340.44     14.58 o 
  -3   5  10      166.45      144.00     17.35 o 
  -2   5  10     1532.82     1454.22    102.35 o 
  -1   5  10       32.25       27.76      7.68 o 
   0   5  10      666.22      632.72     55.68 o 
   1   5  10       53.01       56.62     16.48 o 
   2   5  10      134.18      142.71      9.46 o 
   3   5  10       15.47       23.09      7.19 o 
   4   5  10      828.51      750.98     40.48 o 
   5   5  10      174.51      174.71     14.48 o 
   6   5  10      556.43      477.19     45.13 o 
   7   5  10        5.63        1.95     12.30 o 
   8   5  10      732.55      720.54     56.61 o 
   9   5  10       11.19       19.40     12.82 o 
  10   5  10        0.87       23.81     13.02 o 
  11   5  10       54.75       55.97     26.84 o 
  12   5  10      383.40      314.16     52.57 o 
 -17   6  10       15.63       28.80     23.63 o 
 -16   6  10       30.18       32.60     22.25 o 
 -15   6  10       40.09       28.02     11.64 o 
 -14   6  10      196.99      259.22     39.48 o 
 -13   6  10       36.91       53.02     14.25 o 
 -12   6  10      187.50      162.63     15.48 o 
 -11   6  10        6.58       22.26      9.65 o 
 -10   6  10       21.82       22.41      8.59 o 
  -9   6  10       20.71       24.95     10.01 o 
  -8   6  10      930.40     1099.13     36.87 o 
  -7   6  10        7.07       15.99     10.01 o 
  -6   6  10       88.67      103.75      8.02 o 
  -5   6  10       29.17       15.48      7.14 o 
  -4   6  10       14.27       39.83      7.47 o 
  -3   6  10        9.03       16.54      8.45 o 
  -2   6  10      411.54      460.67     17.80 o 
  -1   6  10        0.02       -4.21     11.81 o 
   0   6  10        0.02       14.83      8.52 o 
   1   6  10       40.77       12.58     24.27 o 
   2   6  10       13.13        4.65      7.35 o 
   3   6  10        7.27       10.87      6.75 o 
   4   6  10       16.21       21.41      7.90 o 
   5   6  10       30.11       27.84     15.98 o 
   6   6  10        1.17       -8.94      9.98 o 
   7   6  10        2.43       21.08     10.81 o 
   8   6  10      110.12       61.16     12.50 o 
   9   6  10       24.19       -4.39     18.61 o 
  10   6  10       63.70       69.07     14.90 o 
  11   6  10       12.99       11.38     18.30 o 
  12   6  10      382.93      452.57     48.32 o 
 -16   7  10        8.46       39.38     17.88 o 
 -15   7  10       54.78       46.76     37.23 o 
 -14   7  10       53.59       36.23     15.67 o 
 -13   7  10       10.36        6.66     12.87 o 
 -12   7  10      286.08      252.72     60.01 o 
 -11   7  10       71.46       41.05     15.14 o 
 -10   7  10       13.60       28.72     11.42 o 
  -9   7  10      245.05      270.40     27.97 o 
  -8   7  10     2427.29     2513.96     49.06 o 
  -7   7  10      250.34      304.79     16.96 o 
  -6   7  10      633.17      690.68     25.29 o 
  -5   7  10      287.13      239.81     12.69 o 
  -4   7  10       16.58       17.99      7.50 o 
  -3   7  10        2.36       -5.83      8.75 o 
  -2   7  10      909.67      988.67     72.15 o 
  -1   7  10      609.41      636.25     59.85 o 
   0   7  10      804.91      850.60     30.46 o 
   1   7  10      720.13      745.32     36.60 o 
   2   7  10        6.31       18.52     12.08 o 
   3   7  10       13.18       18.07      7.75 o 
   4   7  10       15.96       18.68      8.07 o 
   5   7  10      106.40      126.88     10.79 o 
   6   7  10      129.27      115.78      9.56 o 
   7   7  10      395.44      287.19     30.17 o 
   8   7  10      106.56       87.23     30.04 o 
   9   7  10       29.98        8.64     12.50 o 
  10   7  10      104.64       81.01     13.56 o 
  11   7  10        2.18        7.99     11.89 o 
 -15   8  10       35.59       55.08     18.29 o 
 -14   8  10       19.99       28.96     22.61 o 
 -13   8  10       80.33       99.77     23.35 o 
 -12   8  10        0.54        9.88     12.76 o 
 -11   8  10       62.64      101.83     14.70 o 
 -10   8  10        2.90       -4.96     16.28 o 
  -9   8  10      114.96      146.61     15.08 o 
  -8   8  10       86.65       78.69     12.59 o 
  -7   8  10        8.31       15.86      7.82 o 
  -6   8  10        9.27        8.71      7.30 o 
  -5   8  10      388.51      406.38     18.99 o 
  -4   8  10       54.40       77.29      8.67 o 
  -3   8  10      292.55      311.58     19.14 o 
  -2   8  10       27.58       42.77      8.96 o 
  -1   8  10        1.84       10.43     11.07 o 
   0   8  10        0.06       -6.35     11.75 o 
   1   8  10     2013.74     1883.33    208.90 o 
   2   8  10       13.20       15.46     12.17 o 
   3   8  10      405.05      432.11     34.19 o 
   4   8  10        8.55       33.88     10.79 o 
   5   8  10       25.20       39.12     10.98 o 
   6   8  10        1.22       10.90      9.50 o 
   7   8  10        3.90       -2.88     17.69 o 
   8   8  10       11.58       35.90     12.23 o 
   9   8  10       73.61      102.89     21.54 o 
  10   8  10        0.00       18.97     13.73 o 
  11   8  10      202.44      220.36     25.45 o 
 -14   9  10        1.08       12.03     15.52 o 
 -13   9  10       19.28       20.21     23.04 o 
 -12   9  10        3.95       -1.88     12.11 o 
 -11   9  10        3.16       -9.51     12.06 o 
 -10   9  10      207.36      219.65     24.42 o 
  -9   9  10        2.24        3.29     25.24 o 
  -8   9  10        0.17        6.30      9.62 o 
  -7   9  10      144.83      203.54     17.53 o 
  -6   9  10      115.80      110.52     10.93 o 
  -5   9  10       19.49       32.27     21.13 o 
  -4   9  10      136.39      150.42     21.97 o 
  -3   9  10       92.52       89.01     20.03 o 
  -2   9  10        0.03       -1.47     11.15 o 
  -1   9  10     2532.84     2532.16    147.58 o 
   0   9  10       15.84       13.39     13.41 o 
   1   9  10       21.85       29.48     12.66 o 
   2   9  10       40.55       67.28     26.04 o 
   3   9  10      337.12      344.45     21.72 o 
   4   9  10       84.26       91.02     15.86 o 
   5   9  10       82.16       94.35     14.48 o 
   6   9  10        1.99       20.46     12.66 o 
   7   9  10        2.61       -1.53     12.44 o 
   8   9  10        0.04      -13.01     16.23 o 
   9   9  10      144.64      163.42     25.16 o 
  10   9  10        1.59       13.98     14.10 o 
 -13  10  10      179.72      189.16     35.20 o 
 -12  10  10      123.03      178.39     21.80 o 
 -11  10  10        4.97       21.20     15.66 o 
 -10  10  10      175.04      163.27     19.39 o 
  -9  10  10       10.56       23.33     22.40 o 
  -8  10  10       18.50       35.01     18.66 o 
  -7  10  10       29.66       28.77     14.26 o 
  -6  10  10       54.94       79.11     17.35 o 
  -5  10  10      117.00      105.99     15.65 o 
  -4  10  10      142.39      174.48     20.88 o 
  -3  10  10       23.36       26.93     12.94 o 
  -2  10  10        1.05       -3.85      8.75 o 
  -1  10  10       94.40      104.74     11.87 o 
   0  10  10       32.24       33.80     12.70 o 
   1  10  10       70.24       79.49     15.11 o 
   2  10  10        2.45       21.95     20.03 o 
   3  10  10       93.11      118.61     32.10 o 
   4  10  10        2.50        8.94     12.15 o 
   5  10  10       33.16       35.77     17.55 o 
   6  10  10       51.70       47.59     23.45 o 
   7  10  10      203.91      259.70     27.41 o 
   8  10  10       25.46       22.32     17.30 o 
   9  10  10        0.39       -3.78     13.15 o 
 -12  11  10       21.05       30.92     45.75 o 
 -11  11  10       17.83       70.91     18.90 o 
 -10  11  10      218.61      123.53     19.25 o 
  -9  11  10        0.04      -15.94     15.94 o 
  -8  11  10      349.81      416.72     27.20 o 
  -7  11  10        2.09       -6.44     44.00 o 
  -6  11  10      831.71     1123.86    111.21 o 
  -5  11  10        4.27       12.16     15.88 o 
  -4  11  10       68.67      159.92     30.80 o 
  -3  11  10       30.26       75.65     22.84 o 
  -2  11  10      147.63      198.55     22.14 o 
  -1  11  10       73.23       69.58     11.64 o 
   0  11  10       25.84       51.47     20.71 o 
   1  11  10        2.81       -1.54     16.66 o 
   2  11  10      178.07      188.34     24.86 o 
   3  11  10       28.94        8.94     18.97 o 
   4  11  10       41.61       37.92     17.82 o 
   5  11  10        1.52      -10.77     19.21 o 
   6  11  10      298.56      364.90     41.71 o 
   7  11  10       13.08       24.36     18.25 o 
 -10  12  10        2.20       22.14     21.18 o 
  -9  12  10        0.48       15.36     16.35 o 
  -8  12  10        0.34       24.32     27.23 o 
  -7  12  10       16.75       14.70     15.99 o 
  -6  12  10       64.24      114.94     21.97 o 
  -5  12  10        0.26       -2.15     31.87 o 
  -4  12  10       70.92       90.13     17.79 o 
  -3  12  10        1.32      -17.73     17.73 o 
  -2  12  10      127.96      139.25     19.67 o 
  -1  12  10        0.58      -10.57     17.19 o 
   0  12  10      383.41      562.53     54.54 o 
   1  12  10       14.05       40.02     19.81 o 
   2  12  10      213.17      264.05     25.99 o 
   3  12  10        0.14       16.14     18.83 o 
   4  12  10        0.32        5.85     18.36 o 
   5  12  10       57.93       70.70     20.26 o 
  -8  13  10        9.64       -5.92     24.24 o 
  -7  13  10      113.04      172.46     24.03 o 
  -6  13  10        0.79        5.03     20.98 o 
  -5  13  10       20.27       60.69     24.20 o 
  -4  13  10       26.74       42.80     30.54 o 
  -3  13  10        2.73      -14.39     26.05 o 
  -2  13  10        0.00      -24.62     24.62 o 
  -1  13  10        0.04      -16.84     17.87 o 
   0  13  10       51.88       72.70     28.06 o 
   1  13  10        0.04      -23.02     23.02 o 
   2  13  10        0.45        6.63     23.46 o 
   3  13  10       63.73       83.08     18.72 o 
 -18   1  11       77.11      102.36     17.44 o 
 -17   1  11       32.13       43.86     19.67 o 
 -16   1  11      132.49      118.87     12.89 o 
 -15   1  11       28.30       35.02     10.29 o 
 -14   1  11        7.06       11.88     13.85 o 
 -13   1  11     1044.67      918.71     30.24 o 
 -12   1  11       37.69       34.64     26.26 o 
 -11   1  11     1223.30     1145.43     42.40 o 
 -10   1  11        5.10       18.59     12.99 o 
  -9   1  11       72.61       79.28     11.29 o 
  -8   1  11      858.86      831.35     27.53 o 
  -7   1  11       53.32       49.40     13.67 o 
  -6   1  11       92.43      100.68      9.34 o 
  -5   1  11      492.62      500.73     29.29 o 
  -4   1  11       49.83       35.87      6.17 o 
  -3   1  11     3441.25     3587.64    125.67 o 
  -2   1  11      624.50      594.49     15.77 o 
  -1   1  11     2600.23     2878.45     61.17 o 
   0   1  11     1183.74     1090.70     31.19 o 
   1   1  11      760.73      665.67     32.27 o 
   2   1  11        9.52       10.30      5.24 o 
   3   1  11       12.43       13.72      6.74 o 
   4   1  11      497.60      405.20     17.30 o 
   5   1  11      363.28      369.62     24.62 o 
   6   1  11      129.40      103.47     18.49 o 
   7   1  11       27.56       28.21     18.11 o 
   8   1  11       56.28       52.10     15.13 o 
   9   1  11      121.60       94.71     13.63 o 
  10   1  11       14.31       10.76     13.39 o 
  11   1  11       60.39       39.43     13.62 o 
  12   1  11      226.78      202.32     16.49 o 
  13   1  11      214.41      199.58     20.61 o 
 -18   2  11       90.86      107.80     18.14 o 
 -17   2  11       27.69       34.87     23.15 o 
 -16   2  11       96.11       70.75     14.96 o 
 -15   2  11       91.32       83.19     13.79 o 
 -14   2  11       33.70       24.80     11.64 o 
 -13   2  11      134.85      109.04     10.83 o 
 -12   2  11     1839.83     1727.14     36.16 o 
 -11   2  11       21.26       33.47     10.60 o 
 -10   2  11        7.25        7.73     14.16 o 
  -9   2  11      213.80      207.56     14.15 o 
  -8   2  11     2500.33     2565.52     40.61 o 
  -7   2  11      230.78      217.20     14.36 o 
  -6   2  11      965.10      935.54     33.45 o 
  -5   2  11       24.60       16.42      7.34 o 
  -4   2  11      775.13      814.12     27.82 o 
  -3   2  11     1113.00     1162.35     18.70 o 
  -2   2  11      792.80      809.62     31.40 o 
  -1   2  11      978.86      907.82     29.90 o 
   0   2  11     1871.16     2017.32     52.48 o 
   1   2  11      284.28      279.19     11.58 o 
   2   2  11       65.45       48.39      6.45 o 
   3   2  11      268.79      215.69     14.98 o 
   4   2  11      758.98      698.00     24.86 o 
   5   2  11       68.06       55.85     13.02 o 
   6   2  11      140.71      107.78     13.34 o 
   7   2  11       73.54       77.77     12.43 o 
   8   2  11      105.45      118.78     14.13 o 
   9   2  11       89.83      107.57     16.84 o 
  10   2  11        0.13       11.04     13.68 o 
  11   2  11        3.41        4.05     16.72 o 
  12   2  11      319.57      381.95     26.59 o 
  13   2  11        5.57       -1.33     19.17 o 
 -18   3  11      163.20      200.15     18.33 o 
 -17   3  11        3.08       -2.62     23.50 o 
 -16   3  11      761.02      745.85     60.33 o 
 -15   3  11       17.33       19.95     12.14 o 
 -14   3  11      409.36      482.60     29.53 o 
 -13   3  11       48.35       31.51     11.34 o 
 -12   3  11        0.16        3.42      9.97 o 
 -11   3  11      498.65      450.69     20.91 o 
 -10   3  11      612.00      660.40     24.41 o 
  -9   3  11       91.17       86.89     10.91 o 
  -8   3  11      209.19      199.36     12.67 o 
  -7   3  11        9.37       10.66      6.69 o 
  -6   3  11      339.19      412.35     14.07 o 
  -5   3  11        0.05      -11.38     11.38 o 
  -4   3  11      758.41      786.22     40.05 o 
  -3   3  11       41.97       54.03      6.96 o 
  -2   3  11     1365.95     1379.96     40.23 o 
  -1   3  11       36.43       30.77      6.52 o 
   0   3  11      771.66      658.32     33.94 o 
   1   3  11      108.97      120.43      8.29 o 
   2   3  11      739.73      713.59     27.51 o 
   3   3  11       55.33       65.06      8.91 o 
   4   3  11      258.86      284.00     16.62 o 
   5   3  11       88.92       90.61     11.95 o 
   6   3  11      526.78      564.74     38.83 o 
   7   3  11        2.61        9.38     10.29 o 
   8   3  11      441.58      431.82     33.57 o 
   9   3  11        4.91       19.92     10.35 o 
  10   3  11        0.32        3.45     17.80 o 
  11   3  11       71.93       66.95     23.33 o 
  12   3  11      772.67      757.44     54.59 o 
 -17   4  11       49.83       91.30     17.98 o 
 -16   4  11       70.17       77.88     26.02 o 
 -15   4  11      122.79      102.69     29.39 o 
 -14   4  11       11.16       11.65     10.22 o 
 -13   4  11      448.19      419.29     24.82 o 
 -12   4  11      509.59      502.02     17.03 o 
 -11   4  11     1247.08     1106.32     31.71 o 
 -10   4  11       39.67       21.08      9.54 o 
  -9   4  11     1409.32     1384.77     32.28 o 
  -8   4  11        4.98       19.19      7.75 o 
  -7   4  11       73.05       79.01      7.59 o 
  -6   4  11      340.16      292.69     10.78 o 
  -5   4  11      119.51      130.11      7.95 o 
  -4   4  11       61.05       70.78      6.01 o 
  -3   4  11       38.90       69.68     13.86 o 
  -2   4  11        7.04       31.07      8.36 o 
  -1   4  11        2.84        6.40      6.17 o 
   0   4  11     1122.13     1122.61     67.91 o 
   1   4  11      275.12      276.82     12.80 o 
   2   4  11       55.38       55.98      7.18 o 
   3   4  11       44.41       58.88     16.90 o 
   4   4  11      143.54      164.18     23.75 o 
   5   4  11        9.79       21.21      9.20 o 
   6   4  11       50.22       62.63     17.41 o 
   7   4  11       11.64       -3.21      9.55 o 
   8   4  11      159.66      134.93     15.22 o 
   9   4  11       10.16       -5.03     10.02 o 
  10   4  11       15.81       21.35     12.54 o 
  11   4  11       51.63       60.70     13.88 o 
  12   4  11      185.05      145.51     20.16 o 
 -17   5  11      836.93      623.58     36.93 o 
 -16   5  11        0.11       -7.45     10.81 o 
 -15   5  11      558.62      603.52     31.52 o 
 -14   5  11        1.29       -8.12     10.56 o 
 -13   5  11      649.72      564.45     21.00 o 
 -12   5  11        0.08        6.69     11.65 o 
 -11   5  11      796.26      832.41     37.56 o 
 -10   5  11      130.00      123.19     10.98 o 
  -9   5  11       32.79       22.52     11.99 o 
  -8   5  11       12.59       13.68      6.78 o 
  -7   5  11      113.86      123.83      9.27 o 
  -6   5  11        2.59        4.10      6.52 o 
  -5   5  11      248.77      224.82     14.65 o 
  -4   5  11      132.90      133.75     10.01 o 
  -3   5  11     1369.79     1246.41     46.83 o 
  -2   5  11       40.57       31.60      9.33 o 
  -1   5  11        0.13       19.31      8.58 o 
   0   5  11      108.25      119.35     22.14 o 
   1   5  11      148.00      189.56     24.44 o 
   2   5  11       11.84        8.64      6.29 o 
   3   5  11       47.18       53.87      7.52 o 
   4   5  11       50.85       26.93      7.53 o 
   5   5  11      467.75      556.83     25.04 o 
   6   5  11        5.70       14.50      7.72 o 
   7   5  11      177.08      205.32     16.62 o 
   8   5  11      112.26      121.01     13.86 o 
   9   5  11      127.69       94.54     13.72 o 
  10   5  11       13.56       24.28     19.40 o 
  11   5  11      106.59      140.47     24.37 o 
  12   5  11       74.06       27.99     15.83 o 
 -16   6  11        0.14       -2.20     11.10 o 
 -15   6  11      433.52      502.83     28.31 o 
 -14   6  11        5.13        0.73     10.91 o 
 -13   6  11      124.79      167.29     14.93 o 
 -12   6  11       21.69       33.49     10.66 o 
 -11   6  11     1601.45     1418.78     33.94 o 
 -10   6  11       14.03       27.16      8.77 o 
  -9   6  11        3.73        4.36      7.43 o 
  -8   6  11       79.51       81.73      9.82 o 
  -7   6  11      354.54      445.09     17.89 o 
  -6   6  11      133.23      160.11     13.25 o 
  -5   6  11      176.85      145.97      9.63 o 
  -4   6  11        1.12        5.34      8.47 o 
  -3   6  11     1638.59     1527.55     49.41 o 
  -2   6  11        4.95       12.47      7.89 o 
  -1   6  11     1327.09     1271.43     52.76 o 
   0   6  11        4.78        2.74      9.73 o 
   1   6  11       12.50       32.32     11.83 o 
   2   6  11       12.50       -3.83      9.54 o 
   3   6  11        2.47        4.01      7.11 o 
   4   6  11       29.05       25.09      7.49 o 
   5   6  11      387.14      317.55     34.09 o 
   6   6  11        1.17       12.59      9.75 o 
   7   6  11      218.70      202.80     14.83 o 
   8   6  11        1.51       -3.23      9.00 o 
   9   6  11       18.19       42.76     14.86 o 
  10   6  11        6.37        6.66     14.33 o 
  11   6  11        1.52       -6.57     17.43 o 
 -16   7  11       61.10       23.76     17.86 o 
 -15   7  11      106.96       85.51     15.45 o 
 -14   7  11       11.22      -13.76     34.20 o 
 -13   7  11        2.84        1.71     16.01 o 
 -12   7  11      236.74      300.72     24.82 o 
 -11   7  11      119.99      120.58     12.19 o 
 -10   7  11        9.11        5.01      8.77 o 
  -9   7  11      325.64      388.03     20.10 o 
  -8   7  11      368.70      298.77     25.15 o 
  -7   7  11      503.94      563.07     34.39 o 
  -6   7  11       27.36       37.16      8.33 o 
  -5   7  11      232.70      255.75     14.41 o 
  -4   7  11      158.27      152.62     14.35 o 
  -3   7  11        0.08       -1.38      8.66 o 
  -2   7  11      286.92      326.35     19.80 o 
  -1   7  11      755.85      702.85     86.84 o 
   0   7  11      374.90      353.66     25.92 o 
   1   7  11      196.92      175.96     20.26 o 
   2   7  11        0.05       16.09     16.40 o 
   3   7  11       73.16       79.86     16.69 o 
   4   7  11       11.28       16.53     12.13 o 
   5   7  11      406.86      360.68     43.95 o 
   6   7  11      485.33      432.30     20.94 o 
   7   7  11       80.51       79.98     13.03 o 
   8   7  11       19.08        7.20     13.93 o 
   9   7  11       55.79       70.93     12.95 o 
  10   7  11        0.14       -5.22     19.37 o 
  11   7  11        8.31        7.31     15.05 o 
 -15   8  11        2.37       -4.49     10.86 o 
 -14   8  11      130.77      151.49     18.91 o 
 -13   8  11        1.22      -13.35     25.98 o 
 -12   8  11       32.91       10.85     17.09 o 
 -11   8  11       32.64       18.89     16.30 o 
 -10   8  11      356.71      398.86     37.77 o 
  -9   8  11        9.24        6.60     14.03 o 
  -8   8  11     1567.84     1808.92     37.79 o 
  -7   8  11        6.00        2.64      6.95 o 
  -6   8  11      485.97      470.55     20.84 o 
  -5   8  11        0.02        7.84      9.51 o 
  -4   8  11     2120.63     2222.34    161.02 o 
  -3   8  11       10.20       25.01     10.98 o 
  -2   8  11     1042.32     1006.12     63.20 o 
  -1   8  11      356.94      332.89     28.08 o 
   0   8  11        5.59        1.81     10.49 o 
   1   8  11        9.89       17.94     13.56 o 
   2   8  11      187.33      246.91     18.63 o 
   3   8  11        4.00        4.83     13.01 o 
   4   8  11      127.28      131.21     12.25 o 
   5   8  11        0.00      -12.40     12.40 o 
   6   8  11      341.80      321.69     71.63 o 
   7   8  11        1.02       10.10     10.74 o 
   8   8  11       93.22      122.36     16.15 o 
   9   8  11       33.02       26.83     12.04 o 
  10   8  11       98.62      115.62     22.44 o 
 -14   9  11      324.62      306.86     42.84 o 
 -13   9  11       26.94       22.84     20.08 o 
 -12   9  11        5.53       44.29     17.57 o 
 -11   9  11       12.35       29.05     19.42 o 
 -10   9  11        5.20       -4.56     30.42 o 
  -9   9  11       17.66       25.88     34.95 o 
  -8   9  11      300.67      249.54     24.95 o 
  -7   9  11       31.64       48.08     13.95 o 
  -6   9  11      243.60      320.35     22.28 o 
  -5   9  11       62.59       57.31     24.60 o 
  -4   9  11      142.58      162.02     13.96 o 
  -3   9  11      227.53      207.69     18.54 o 
  -2   9  11      333.63      349.47     44.43 o 
  -1   9  11      117.65      113.74     11.92 o 
   0   9  11      724.21      856.32     99.65 o 
   1   9  11      140.01      167.13     49.13 o 
   2   9  11        5.13       15.64     13.11 o 
   3   9  11       38.01       51.91     12.98 o 
   4   9  11      258.38      270.26     21.55 o 
   5   9  11       20.38       12.24     12.36 o 
   6   9  11        1.72       -0.39     10.99 o 
   7   9  11        1.69       -4.48     16.06 o 
   8   9  11      112.00      150.73     21.49 o 
   9   9  11        0.20        2.70     17.03 o 
 -13  10  11      160.37       79.08     22.20 o 
 -12  10  11        5.10       53.52     25.45 o 
 -11  10  11       10.22        1.08     25.04 o 
 -10  10  11       69.18       55.25     20.57 o 
  -9  10  11      129.73      149.78     20.47 o 
  -8  10  11      129.03      168.25     21.35 o 
  -7  10  11       66.20       98.10     30.61 o 
  -6  10  11       49.11       59.43     15.67 o 
  -5  10  11       46.12       19.33     17.12 o 
  -4  10  11        0.29      -11.86     11.86 o 
  -3  10  11      883.96      961.34    116.53 o 
  -2  10  11      122.75      144.62     70.68 o 
  -1  10  11      215.66      210.39     21.78 o 
   0  10  11        8.66       18.89     14.67 o 
   1  10  11      304.72      313.02     63.99 o 
   2  10  11        0.08       -3.94     10.93 o 
   3  10  11       19.65       39.15     11.74 o 
   4  10  11        5.99        8.08     30.13 o 
   5  10  11       11.54       -1.22     16.82 o 
   6  10  11        0.07      -15.03     19.49 o 
   7  10  11       97.47      161.29     25.95 o 
   8  10  11        9.20       -5.94     13.62 o 
 -12  11  11        7.33       31.61     22.74 o 
 -11  11  11        1.08       -2.28     22.00 o 
 -10  11  11        4.89       17.10     18.27 o 
  -9  11  11        2.70       -0.76     26.51 o 
  -8  11  11       18.10       16.47     16.81 o 
  -7  11  11      198.41      276.82     29.57 o 
  -6  11  11        4.70       15.46     17.97 o 
  -5  11  11      224.53      269.81     25.28 o 
  -4  11  11       10.49       21.34     28.18 o 
  -3  11  11      510.30      592.83     57.84 o 
  -2  11  11        0.18        8.58     15.55 o 
  -1  11  11       17.60        9.91     12.31 o 
   0  11  11       78.64       61.00     21.90 o 
   1  11  11        0.76        3.86     13.15 o 
   2  11  11       14.61      -11.14     18.14 o 
   3  11  11       12.23       88.19     25.24 o 
   4  11  11        3.26       14.81     18.10 o 
   5  11  11       70.22       23.23     21.29 o 
   6  11  11        0.66        0.00     17.52 o 
 -10  12  11        2.32      -15.17     15.17 o 
  -9  12  11       43.84       83.17     31.08 o 
  -8  12  11       20.96       31.49     18.26 o 
  -7  12  11       30.40       78.49     18.28 o 
  -6  12  11       60.98       70.58     18.06 o 
  -5  12  11      117.12      247.48     50.48 o 
  -4  12  11       14.73       13.63     15.40 o 
  -3  12  11       18.59       11.25     12.84 o 
  -2  12  11        2.33       -0.53     13.56 o 
  -1  12  11        0.28        5.12     17.38 o 
   0  12  11       87.58       87.86     25.79 o 
   1  12  11      106.02      143.67     28.27 o 
   2  12  11        3.77      -21.59     21.59 o 
   3  12  11       78.66       98.39     22.90 o 
   4  12  11        3.62       16.68     18.60 o 
  -7  13  11        8.13        3.35     19.20 o 
  -6  13  11       19.28       61.58     18.79 o 
  -5  13  11       22.10       42.43     34.43 o 
  -4  13  11       87.44       53.38     24.04 o 
  -2  13  11        0.17        1.63     20.96 o 
  -1  13  11       11.99       22.87     18.68 o 
   0  13  11        4.35      -21.76     21.76 o 
   1  13  11       21.28       59.51     21.72 o 
   2  13  11       70.11       57.25     21.48 o 
 -18   0  12       21.79      -24.38     24.38 o 
 -17   0  12        2.34       -1.50     31.17 o 
 -16   0  12      318.45      284.99     18.28 o 
 -15   0  12       92.56       88.83     19.76 o 
 -14   0  12      687.57      588.42     73.30 o 
 -13   0  12      353.81      306.35     25.83 o 
 -12   0  12      221.43      173.44     69.26 o 
 -11   0  12     1255.97     1083.17     67.37 o 
 -10   0  12     1263.54     1439.06     60.17 o 
  -9   0  12      741.46      723.83     45.35 o 
  -8   0  12       43.49      104.41     20.37 o 
  -7   0  12       21.63       13.90     23.72 o 
  -6   0  12      195.89      195.52     11.92 o 
  -5   0  12        0.14       -1.24      8.83 o 
  -4   0  12      409.68      299.76     16.94 o 
  -3   0  12        1.70        3.48      7.52 o 
  -2   0  12       19.83       28.69     11.27 o 
  -1   0  12      443.53      480.67     15.46 o 
   0   0  12     1368.00     1461.01    114.65 o 
   1   0  12        6.20        7.75      7.49 o 
   2   0  12      756.21      665.41     64.07 o 
   3   0  12        0.25       -3.58     12.91 o 
   4   0  12     5478.60     4314.65    149.75 o 
   5   0  12       79.95      110.51     20.12 o 
   6   0  12      426.10      446.11     39.23 o 
   7   0  12       18.64       14.75     12.41 o 
   8   0  12       79.38       71.27     17.72 o 
   9   0  12        7.17      -12.76     12.76 o 
  10   0  12       66.43       66.44     22.42 o 
  11   0  12       25.12       47.20     21.63 o 
  12   0  12      209.73      285.28     34.70 o 
 -18   1  12      156.92      170.10     19.81 o 
 -17   1  12        1.58       -3.98     18.55 o 
 -16   1  12      352.39      328.65     17.90 o 
 -15   1  12        0.46       21.45     11.01 o 
 -14   1  12       40.99       37.95     11.14 o 
 -13   1  12       42.63       11.84     11.80 o 
 -12   1  12     1433.08     1449.80     34.62 o 
 -11   1  12      629.38      555.63     21.68 o 
 -10   1  12      110.35      150.36     23.89 o 
  -9   1  12        5.66        2.09     11.36 o 
  -8   1  12        0.29        1.72     13.46 o 
  -7   1  12        5.15       15.28      7.91 o 
  -6   1  12      591.68      594.55     22.31 o 
  -5   1  12       83.77       85.02      7.04 o 
  -4   1  12      875.52      820.46     39.09 o 
  -3   1  12       28.64       35.27      6.69 o 
  -2   1  12       25.10       21.01      4.61 o 
  -1   1  12      544.53      535.51     15.84 o 
   0   1  12     1354.46     1463.43     41.19 o 
   1   1  12      316.91      236.27     12.10 o 
   2   1  12      101.69      102.40      7.22 o 
   3   1  12        7.19        4.70      6.82 o 
   4   1  12      153.50      123.32     12.80 o 
   5   1  12     1141.80      871.86    105.15 o 
   6   1  12      206.59      152.48     33.47 o 
   7   1  12        8.36       22.99     12.87 o 
   8   1  12      163.15      145.37     14.99 o 
   9   1  12        1.49       -1.55     11.83 o 
  10   1  12        7.97       20.53     10.50 o 
  11   1  12        8.81       11.40     11.00 o 
  12   1  12       10.92       27.04     14.42 o 
 -18   2  12       21.19       62.30     14.35 o 
 -17   2  12        4.86      -17.20     17.20 o 
 -16   2  12       21.22       31.65     20.76 o 
 -15   2  12       50.08       40.53     10.93 o 
 -14   2  12       32.48       59.67     13.40 o 
 -13   2  12       11.47       23.37     12.96 o 
 -12   2  12      121.77      129.27     12.83 o 
 -11   2  12     1443.27     1466.00     51.59 o 
 -10   2  12      202.73      185.12     15.35 o 
  -9   2  12     3154.76     3117.46     61.56 o 
  -8   2  12      774.55      716.47     62.96 o 
  -7   2  12       51.30       56.75     10.57 o 
  -6   2  12      121.38      107.27     10.05 o 
  -5   2  12      688.35      715.82     22.97 o 
  -4   2  12      263.60      250.27     10.49 o 
  -3   2  12      709.85      724.45     14.60 o 
  -2   2  12      332.19      351.05     11.22 o 
  -1   2  12      514.16      459.50     11.54 o 
   0   2  12     2538.77     2152.07     78.21 o 
   1   2  12     3681.50     3634.25    158.65 o 
   2   2  12        4.53       -3.11      6.21 o 
   3   2  12      202.40      203.08     17.21 o 
   4   2  12       25.43       29.48      8.42 o 
   5   2  12     1586.55     1416.41    224.15 o 
   6   2  12       40.60       44.51     12.25 o 
   7   2  12      304.78      279.25     22.53 o 
   8   2  12       39.53       40.76     12.21 o 
   9   2  12      416.65      413.11     69.61 o 
  10   2  12       10.81        8.40     10.22 o 
  11   2  12        2.20        2.78     12.30 o 
  12   2  12      133.70      109.44     26.77 o 
 -18   3  12        8.45       -2.88     22.76 o 
 -17   3  12      307.72      385.54     47.03 o 
 -16   3  12       18.96       22.32     16.60 o 
 -15   3  12       43.70       24.31     12.04 o 
 -14   3  12      163.10      145.23     12.59 o 
 -13   3  12       19.66       40.69     12.05 o 
 -12   3  12       39.04       45.46     12.55 o 
 -11   3  12      744.16      831.96     36.24 o 
 -10   3  12        7.50       22.04      8.71 o 
  -9   3  12      698.17      659.95     17.94 o 
  -8   3  12       59.63       67.48      8.70 o 
  -7   3  12       65.32       81.26      9.75 o 
  -6   3  12        4.93        2.15      8.74 o 
  -5   3  12     2269.09     2304.48     57.41 o 
  -4   3  12      394.79      406.82     14.37 o 
  -3   3  12      155.38      169.77      9.78 o 
  -2   3  12      128.41      135.20      7.51 o 
  -1   3  12        6.57        9.57      5.61 o 
   0   3  12       17.92       27.20      6.23 o 
   1   3  12      949.14      912.40     29.94 o 
   2   3  12       61.29       53.51      6.78 o 
   3   3  12      385.22      327.22     15.95 o 
   4   3  12      108.39      100.01     10.38 o 
   5   3  12        0.02        0.48     10.72 o 
   6   3  12       18.56       10.79     11.00 o 
   7   3  12      431.77      357.20     49.85 o 
   8   3  12       50.10       46.27     12.54 o 
   9   3  12      137.23      144.91     17.49 o 
  10   3  12       21.62       33.39     14.08 o 
  11   3  12      251.25      336.69     29.78 o 
  12   3  12        0.21      -12.76     12.76 o 
 -17   4  12      176.81      199.95     17.85 o 
 -16   4  12       27.21       26.73     18.00 o 
 -15   4  12       50.04       79.31     14.59 o 
 -14   4  12      166.13      134.57     12.86 o 
 -13   4  12        4.96       20.37     11.35 o 
 -12   4  12      250.10      218.05     14.82 o 
 -11   4  12     1927.44     1757.43     35.66 o 
 -10   4  12       92.12      101.08     12.77 o 
  -9   4  12     1137.64     1085.48     45.36 o 
  -8   4  12       76.18       71.36      9.01 o 
  -7   4  12      478.08      430.85     16.71 o 
  -6   4  12        3.17        1.76      6.85 o 
  -5   4  12       62.74       62.70      6.92 o 
  -4   4  12      831.80      934.99     25.90 o 
  -3   4  12      173.75      211.73     11.49 o 
  -2   4  12      195.82      225.24     12.36 o 
  -1   4  12        1.24        3.43      8.86 o 
   0   4  12      807.17      785.77     34.06 o 
   1   4  12       19.79       13.80      7.35 o 
   2   4  12      201.01      187.01     12.60 o 
   3   4  12       42.14       40.60      7.55 o 
   4   4  12      150.38      173.79     14.07 o 
   5   4  12        5.03       11.74      7.58 o 
   6   4  12        1.07       20.57     17.10 o 
   7   4  12       26.36       36.19     11.60 o 
   8   4  12      142.66      154.13     15.85 o 
   9   4  12      117.54      124.25     14.23 o 
  10   4  12      117.09       98.58     14.55 o 
  11   4  12       20.24       22.61     14.09 o 
  12   4  12      267.29      234.21     32.36 o 
 -17   5  12       78.73       28.85     19.19 o 
 -16   5  12      134.75      128.45     14.27 o 
 -15   5  12       70.69       69.08     17.94 o 
 -14   5  12      217.63      193.14     15.08 o 
 -13   5  12      170.12      174.70     13.54 o 
 -12   5  12      850.89      784.33     39.48 o 
 -11   5  12        7.21       22.72      9.19 o 
 -10   5  12       99.51      102.02     11.10 o 
  -9   5  12        6.69       12.47      8.87 o 
  -8   5  12      403.76      353.94     15.48 o 
  -7   5  12       14.35       16.93      7.33 o 
  -6   5  12       82.16      127.32      8.57 o 
  -5   5  12       19.53       18.28      7.77 o 
  -4   5  12      472.64      466.58     18.94 o 
  -3   5  12       28.64       22.16      8.66 o 
  -2   5  12      449.82      520.70     34.05 o 
  -1   5  12       24.20       28.24     11.31 o 
   0   5  12       39.61       40.20     10.51 o 
   1   5  12        1.52        2.56     12.10 o 
   2   5  12       10.88        9.11     10.68 o 
   3   5  12        1.02       -7.68      7.68 o 
   4   5  12       95.02      105.62      9.95 o 
   5   5  12        2.95        6.39      8.39 o 
   6   5  12      337.15      282.45     21.36 o 
   7   5  12        0.24        3.22     11.36 o 
   8   5  12        0.82        1.63      9.25 o 
   9   5  12        0.01      -15.05     18.05 o 
  10   5  12       56.27       19.48     19.64 o 
  11   5  12        1.08       32.62     18.87 o 
 -16   6  12       86.98       50.03     15.17 o 
 -15   6  12        1.98      -13.06     13.06 o 
 -14   6  12      133.23      114.74     32.74 o 
 -13   6  12       31.60       27.21     11.72 o 
 -12   6  12      102.21       80.33     10.68 o 
 -11   6  12        7.72       -2.68      9.11 o 
 -10   6  12        1.23        3.67      8.56 o 
  -9   6  12       11.26       17.33      7.37 o 
  -8   6  12       61.10       68.47     12.31 o 
  -7   6  12        4.12       11.81      7.56 o 
  -6   6  12     1190.49     1319.04     39.41 o 
  -5   6  12       17.09       24.05      7.70 o 
  -4   6  12     1053.03     1078.17     29.41 o 
  -3   6  12        5.47        7.86      8.76 o 
  -2   6  12      181.60      177.21     19.11 o 
  -1   6  12      103.56      103.44      9.65 o 
   0   6  12     1492.46     1686.94     70.72 o 
   1   6  12       38.12       59.63     33.79 o 
   2   6  12      391.71      328.76     27.28 o 
   3   6  12        1.96       -5.67     14.36 o 
   4   6  12       10.98       12.51     15.12 o 
   5   6  12       48.65       60.37     12.99 o 
   6   6  12      386.21      335.24     40.32 o 
   7   6  12       55.00       43.24     14.82 o 
   8   6  12       15.13        0.75     17.45 o 
   9   6  12       30.12       28.19     26.44 o 
  10   6  12      141.52      137.59     41.47 o 
  11   6  12       11.56        2.70     11.22 o 
 -16   7  12       35.37       20.23     16.79 o 
 -15   7  12       22.00      -16.63     16.63 o 
 -14   7  12       29.75       49.40     18.80 o 
 -13   7  12      109.60      110.71     19.16 o 
 -12   7  12       69.95       72.92     20.00 o 
 -11   7  12      248.69      278.53     50.94 o 
 -10   7  12        3.15        7.62      8.64 o 
  -9   7  12       30.92       34.94     12.71 o 
  -8   7  12      395.75      501.32     15.88 o 
  -7   7  12      177.78      181.59     18.95 o 
  -6   7  12        3.23        7.50      6.84 o 
  -5   7  12      188.60      214.74     14.24 o 
  -4   7  12      970.48     1018.03     27.98 o 
  -3   7  12       23.35       27.48     10.22 o 
  -2   7  12       86.03       71.08     10.58 o 
  -1   7  12        4.99       13.60      9.56 o 
   0   7  12      239.40      217.91     15.90 o 
   1   7  12        9.11        3.23     10.18 o 
   2   7  12        8.66        8.72     12.04 o 
   3   7  12      300.98      263.57     19.14 o 
   4   7  12        0.45       14.82     11.14 o 
   5   7  12      473.05      451.44     29.92 o 
   6   7  12      340.32      305.25     25.43 o 
   7   7  12       45.50       50.53     14.14 o 
   8   7  12        5.08       -9.25     12.69 o 
   9   7  12       84.49       58.94     14.90 o 
  10   7  12      105.58      106.78     16.03 o 
 -15   8  12      201.57      195.83     33.14 o 
 -14   8  12       14.68       45.20     22.51 o 
 -13   8  12        0.77      -15.93     38.09 o 
 -12   8  12        2.01       -4.20     11.22 o 
 -11   8  12      100.36      145.83     15.31 o 
 -10   8  12        9.58       18.36      9.75 o 
  -9   8  12       24.41        2.44     26.14 o 
  -8   8  12      119.12      122.32     16.97 o 
  -7   8  12      191.04      198.65     16.82 o 
  -6   8  12       64.14       87.57     11.97 o 
  -5   8  12      678.83      717.66     41.34 o 
  -4   8  12      292.64      312.22     18.58 o 
  -3   8  12     3409.90     3235.23     58.49 o 
  -2   8  12       29.42       29.42      8.85 o 
  -1   8  12      843.98      837.87     38.08 o 
   0   8  12       41.99       -0.74     23.46 o 
   1   8  12       24.37       28.09     10.39 o 
   2   8  12       31.58       27.56     12.54 o 
   3   8  12      334.96      354.67     44.90 o 
   4   8  12       65.20       68.13     13.07 o 
   5   8  12      302.02      338.45     48.88 o 
   6   8  12        0.02        9.94     23.38 o 
   7   8  12      233.39      293.95     23.10 o 
   8   8  12        4.28       -0.65     10.83 o 
   9   8  12      174.26      215.04     32.33 o 
 -14   9  12        1.14       -5.56     27.27 o 
 -13   9  12        0.02       42.44     18.89 o 
 -12   9  12       12.74      -22.17     22.17 o 
 -11   9  12        3.34        1.40     19.49 o 
 -10   9  12        0.07      -15.47     19.59 o 
  -9   9  12        0.15        0.83     33.83 o 
  -8   9  12      369.99      317.97     19.94 o 
  -7   9  12      102.67      140.65     17.81 o 
  -6   9  12      133.71      140.04     17.68 o 
  -5   9  12       32.68       51.30     36.27 o 
  -4   9  12      201.78      197.10     16.13 o 
  -3   9  12      171.93      200.71     17.93 o 
  -2   9  12        6.20       15.70      8.84 o 
  -1   9  12        5.04        6.96     12.25 o 
   0   9  12       14.39       28.57     11.13 o 
   1   9  12        9.46       15.34     12.92 o 
   2   9  12        0.00      -19.91     19.91 o 
   3   9  12        3.45       -6.49     26.14 o 
   4   9  12        1.61       22.99     13.00 o 
   5   9  12      119.42      165.92     16.90 o 
   6   9  12       30.38       42.08     13.65 o 
   7   9  12       12.37      -11.02     17.88 o 
   8   9  12        3.95      -20.34     20.34 o 
 -13  10  12       79.74       65.09     21.70 o 
 -12  10  12       24.99       72.51     18.20 o 
 -11  10  12        2.40      -21.87     31.28 o 
 -10  10  12        4.46       61.82     18.33 o 
  -9  10  12        2.66       29.35     23.43 o 
  -8  10  12        9.22       20.81     35.28 o 
  -7  10  12       49.77       93.30     15.56 o 
  -6  10  12        9.86       24.28     15.58 o 
  -5  10  12       15.24        0.01     12.12 o 
  -4  10  12        1.38        8.35     24.95 o 
  -3  10  12      130.10       82.70     14.65 o 
  -2  10  12      104.24      120.83     24.35 o 
  -1  10  12       23.24       40.59      9.64 o 
   0  10  12       16.26       13.89      8.74 o 
   1  10  12      161.68      176.91     18.53 o 
   2  10  12        0.61        4.20     26.43 o 
   3  10  12        1.47       -5.02     12.72 o 
   4  10  12       72.52       87.97     26.63 o 
   5  10  12       10.05       12.05     14.33 o 
   6  10  12       40.87       11.99     18.28 o 
   7  10  12        6.76       -3.27     13.90 o 
 -11  11  12        2.35      -10.96     19.20 o 
 -10  11  12       41.02        4.11     14.78 o 
  -9  11  12        0.06       -1.93     34.32 o 
  -8  11  12       34.75       42.39     19.82 o 
  -7  11  12       17.04       17.21     25.16 o 
  -6  11  12       40.04       37.32     17.71 o 
  -5  11  12       32.53       27.40     15.85 o 
  -4  11  12      344.99      351.78     23.95 o 
  -3  11  12        4.80        6.79     15.30 o 
  -2  11  12       90.90      122.37     17.18 o 
  -1  11  12       20.59       15.63     29.66 o 
   0  11  12       92.37      114.99     15.30 o 
   1  11  12       55.87       47.43     16.55 o 
   2  11  12       57.96        9.58     14.98 o 
   3  11  12       21.13       60.42     20.61 o 
   4  11  12        0.06      -20.14     20.14 o 
   5  11  12       22.94       60.02     19.88 o 
  -9  12  12        7.42       25.04     19.46 o 
  -8  12  12        3.12      -27.14     27.76 o 
  -7  12  12       42.03       70.47     19.19 o 
  -6  12  12      284.27      364.98     42.69 o 
  -5  12  12       24.72       60.64     18.57 o 
  -4  12  12       58.54       60.05     19.96 o 
  -3  12  12       28.10       62.42     18.56 o 
  -2  12  12        0.52      -18.65     18.65 o 
  -1  12  12       37.52       30.16     19.47 o 
   0  12  12        0.50      -17.02     17.02 o 
   1  12  12        9.01       11.72     16.22 o 
   2  12  12      343.89      351.19     38.84 o 
   3  12  12       34.35       74.70     24.02 o 
  -6  13  12        0.02      -11.03     20.81 o 
  -5  13  12       29.21       79.57     26.80 o 
  -4  13  12        5.32       57.52     31.24 o 
  -3  13  12       13.68       11.65     27.02 o 
  -2  13  12        8.22      -19.48     19.48 o 
  -1  13  12       30.78       40.60     21.28 o 
   0  13  12        3.77        1.04     18.05 o 
 -18   1  13       69.61       79.20     15.28 o 
 -17   1  13        1.03       -9.72      9.72 o 
 -16   1  13       21.07       45.07     13.10 o 
 -15   1  13       48.94       48.53     12.78 o 
 -14   1  13        9.68       33.29     11.35 o 
 -13   1  13      271.99      253.33     36.06 o 
 -12   1  13      261.87      274.19     58.35 o 
 -11   1  13      846.88      791.54     39.79 o 
 -10   1  13       67.49       67.76     15.74 o 
  -9   1  13      877.32      771.00     27.13 o 
  -8   1  13      128.84      139.69     12.84 o 
  -7   1  13      354.46      362.65     23.12 o 
  -6   1  13       70.64       57.72      7.61 o 
  -5   1  13       55.60       57.40      7.69 o 
  -4   1  13        7.77        1.51      6.03 o 
  -3   1  13       70.31       63.53      5.85 o 
  -2   1  13        3.77        3.82      5.42 o 
  -1   1  13      180.02      218.49     11.41 o 
   0   1  13     1046.25     1049.37     48.18 o 
   1   1  13      320.32      379.84     16.07 o 
   2   1  13      571.92      592.36     50.75 o 
   3   1  13        1.18       -6.27      7.06 o 
   4   1  13      300.40      228.62     33.67 o 
   5   1  13     1442.23     1211.03     40.80 o 
   6   1  13        6.36        2.59     19.97 o 
   7   1  13       14.66       -5.56     19.45 o 
   8   1  13        0.35       15.33     11.71 o 
   9   1  13        5.25       -1.48     12.56 o 
  10   1  13        0.05        8.13     26.84 o 
  11   1  13        8.81       12.25     13.40 o 
  12   1  13       10.31       21.41     14.41 o 
 -18   2  13       32.36       39.27     14.70 o 
 -17   2  13        5.82      -11.27     13.87 o 
 -16   2  13      573.83      482.28     22.46 o 
 -15   2  13        7.10       22.84     12.25 o 
 -14   2  13      336.62      376.06     15.80 o 
 -13   2  13       15.36        8.86     14.10 o 
 -12   2  13      117.03       88.40     24.40 o 
 -11   2  13       19.45       18.95     11.47 o 
 -10   2  13        1.12        6.15     11.01 o 
  -9   2  13      438.41      434.78     23.58 o 
  -8   2  13      585.99      540.84     20.93 o 
  -7   2  13      168.23      165.67     12.18 o 
  -6   2  13        0.15       -4.01      7.62 o 
  -5   2  13       39.43       34.69      6.91 o 
  -4   2  13      918.67     1065.61     49.39 o 
  -3   2  13       24.28       25.31      6.47 o 
  -2   2  13     1837.40     2079.16     68.61 o 
  -1   2  13       16.59        6.53      5.55 o 
   0   2  13      633.95      585.84     17.91 o 
   1   2  13     1334.10     1190.50     51.68 o 
   2   2  13     1704.55     1494.35    100.65 o 
   3   2  13       21.57        5.70      6.43 o 
   4   2  13      295.91      277.23     15.66 o 
   5   2  13      279.45      263.81     34.11 o 
   6   2  13      830.82      759.51     23.95 o 
   7   2  13       13.07       10.64     11.69 o 
   8   2  13        0.28       -8.97     10.23 o 
   9   2  13        6.15       -3.61     14.45 o 
  10   2  13      119.57      140.06     19.61 o 
  11   2  13       11.86        3.07      9.47 o 
 -17   3  13        4.80       -5.46     12.56 o 
 -16   3  13        2.08      -11.18     11.18 o 
 -15   3  13       56.69       51.02     13.06 o 
 -14   3  13      113.92      155.21     19.31 o 
 -13   3  13       48.34       31.41     17.54 o 
 -12   3  13      225.08      224.36     15.34 o 
 -11   3  13        1.71       10.28     10.84 o 
 -10   3  13      303.40      341.06     16.75 o 
  -9   3  13      593.76      538.44     18.87 o 
  -8   3  13      732.91      720.67     21.18 o 
  -7   3  13        0.08        1.74      7.59 o 
  -6   3  13     2145.46     2115.14     71.99 o 
  -5   3  13      278.66      259.59     20.05 o 
  -4   3  13      432.93      449.50     23.60 o 
  -3   3  13       21.29       25.10      7.13 o 
  -2   3  13      473.99      533.83     18.33 o 
  -1   3  13        0.11        0.68      6.07 o 
   0   3  13      445.29      416.25     22.11 o 
   1   3  13      113.55       99.92      8.22 o 
   2   3  13       20.83       28.22      8.88 o 
   3   3  13        1.42       19.34      8.00 o 
   4   3  13       42.51       33.35      8.18 o 
   5   3  13       39.97       32.64     12.75 o 
   6   3  13        7.73       23.30     10.86 o 
   7   3  13        1.42       -8.47      9.47 o 
   8   3  13       52.26       67.94     12.47 o 
   9   3  13      115.20      117.07     15.19 o 
  10   3  13       86.81       86.29     23.79 o 
  11   3  13       20.22       21.11     11.28 o 
 -17   4  13       34.62       11.73     15.41 o 
 -16   4  13        0.02       19.82     10.19 o 
 -15   4  13       12.94        2.43     15.17 o 
 -14   4  13       43.79       32.82     10.45 o 
 -13   4  13      606.72      517.55     25.78 o 
 -12   4  13        1.56       -2.83     10.69 o 
 -11   4  13      336.01      347.85     18.26 o 
 -10   4  13      277.58      282.07     13.79 o 
  -9   4  13     1486.67     1344.24     42.11 o 
  -8   4  13       24.62       21.73      8.19 o 
  -7   4  13      210.03      173.09      9.59 o 
  -6   4  13      262.20      273.47     11.59 o 
  -5   4  13      292.31      280.72     11.60 o 
  -4   4  13     1715.80     1905.83     41.89 o 
  -3   4  13        0.03        4.69      7.72 o 
  -2   4  13        2.06       13.83      7.79 o 
  -1   4  13       37.50       31.64     12.24 o 
   0   4  13      227.17      229.13     15.38 o 
   1   4  13       35.19       33.66      8.99 o 
   2   4  13       61.20       65.30      9.76 o 
   3   4  13       16.91       20.68      8.25 o 
   4   4  13       58.22       54.55      9.34 o 
   5   4  13       55.48       70.49     13.47 o 
   6   4  13        2.05       -9.65      9.65 o 
   7   4  13        1.68       -2.50      9.27 o 
   8   4  13        0.99        7.17     11.28 o 
   9   4  13      457.57      400.64     39.28 o 
  10   4  13      301.99      349.12     31.99 o 
  11   4  13        0.98      -18.37     19.34 o 
 -17   5  13       50.29       43.25     24.50 o 
 -16   5  13       26.14       31.77     15.31 o 
 -15   5  13      136.21      158.62     18.85 o 
 -14   5  13        1.09        8.69     16.22 o 
 -13   5  13      102.81       82.89     11.93 o 
 -12   5  13       80.24       91.41     12.93 o 
 -11   5  13      710.57      679.78     23.63 o 
 -10   5  13       36.92       49.06      9.93 o 
  -9   5  13      668.81      707.92     24.61 o 
  -8   5  13       12.65       15.25      8.71 o 
  -7   5  13      285.82      307.42     13.86 o 
  -6   5  13       10.64       13.34      6.14 o 
  -5   5  13      165.63      176.90     11.26 o 
  -4   5  13       45.63       65.32      9.33 o 
  -3   5  13      383.61      503.15     32.31 o 
  -2   5  13       88.79      105.73     10.20 o 
  -1   5  13       16.10       17.71      7.44 o 
   0   5  13       38.24       40.39      8.84 o 
   1   5  13       31.50       21.90     10.42 o 
   2   5  13       22.41       19.89      8.29 o 
   3   5  13       18.71        9.70      8.24 o 
   4   5  13      241.18      221.89     14.63 o 
   5   5  13      167.86      178.45     25.26 o 
   6   5  13      122.13      100.55     15.74 o 
   7   5  13       43.68       42.55     11.65 o 
   8   5  13       27.51       23.67     10.90 o 
   9   5  13      262.28      292.29     29.48 o 
  10   5  13       15.80       16.88     16.68 o 
 -16   6  13        2.00       36.08     22.01 o 
 -15   6  13      275.43      324.80     18.62 o 
 -14   6  13       19.66       22.92     13.42 o 
 -13   6  13        4.40        6.69     12.55 o 
 -12   6  13        2.99        7.31     11.43 o 
 -11   6  13     1024.88     1006.43     52.50 o 
 -10   6  13        7.27       14.10      9.22 o 
  -9   6  13      240.92      290.30     14.87 o 
  -8   6  13       31.98       23.87      9.42 o 
  -7   6  13     1751.84     1872.14     76.58 o 
  -6   6  13       12.46       15.37      7.56 o 
  -5   6  13      136.67      124.93     16.78 o 
  -4   6  13       76.50       87.04     11.52 o 
  -3   6  13      132.33      126.26     12.23 o 
  -2   6  13        0.00        5.86     15.61 o 
  -1   6  13      156.79      158.65     11.57 o 
   0   6  13       44.88       47.58     11.71 o 
   1   6  13      113.94      100.07     26.49 o 
   2   6  13       37.24       53.40     12.02 o 
   3   6  13        7.92       27.39     12.45 o 
   4   6  13        0.96        4.20     12.32 o 
   5   6  13      256.27      305.84     17.92 o 
   6   6  13       28.42        7.24     18.24 o 
   7   6  13       14.08       23.84     16.99 o 
   8   6  13        2.28      -10.72     13.33 o 
   9   6  13        4.10        3.72     11.17 o 
  10   6  13        0.07       22.19     13.32 o 
 -15   7  13       16.79       39.79     33.86 o 
 -14   7  13       26.68       16.19     14.98 o 
 -13   7  13        3.40       11.29     13.44 o 
 -12   7  13       16.27        7.94     19.43 o 
 -11   7  13     1432.64     1460.93     86.28 o 
 -10   7  13       49.52       56.84     11.94 o 
  -9   7  13        1.29       14.38      8.63 o 
  -8   7  13        8.80       32.65     17.18 o 
  -7   7  13        6.65        7.67     11.45 o 
  -6   7  13       36.13       39.81     12.66 o 
  -5   7  13       65.30       46.37     10.74 o 
  -4   7  13        6.77       26.08      9.19 o 
  -3   7  13      621.29      677.41     22.21 o 
  -2   7  13      133.78      144.22     23.51 o 
  -1   7  13      139.82      141.95     30.85 o 
   0   7  13      104.13      120.64     31.23 o 
   1   7  13      338.04      373.80     49.74 o 
   2   7  13        0.36      -11.61     14.34 o 
   3   7  13       22.34       16.06     19.87 o 
   4   7  13       80.13       72.22     14.49 o 
   5   7  13       55.05       39.74     13.72 o 
   6   7  13       20.91       -1.54     28.29 o 
   7   7  13      104.00      108.35     16.60 o 
   8   7  13        0.00      -13.69     13.69 o 
   9   7  13       73.54       76.57     18.33 o 
 -14   8  13       61.97       33.95     21.98 o 
 -13   8  13       10.69       52.86     43.57 o 
 -12   8  13        8.98       15.56     28.62 o 
 -11   8  13      169.98      133.97     20.87 o 
 -10   8  13      223.45      203.09     22.66 o 
  -9   8  13        3.69       12.48     16.43 o 
  -8   8  13      739.01      741.56     59.85 o 
  -7   8  13       11.22       19.39     13.44 o 
  -6   8  13      482.48      584.00     21.66 o 
  -5   8  13       27.67       30.26     12.09 o 
  -4   8  13      321.83      352.28     16.35 o 
  -3   8  13      214.22      207.96     14.50 o 
  -2   8  13      499.02      533.98     60.94 o 
  -1   8  13       54.54       58.13     10.49 o 
   0   8  13     1041.68     1047.12     30.16 o 
   1   8  13       55.37       48.41     20.89 o 
   2   8  13      114.42      110.50     40.63 o 
   3   8  13        3.42        5.49     12.40 o 
   4   8  13       71.29       50.85     13.83 o 
   5   8  13        2.68        3.23     10.84 o 
   6   8  13       62.57       27.52     12.25 o 
   7   8  13       12.39       25.01     12.44 o 
   8   8  13        0.44       10.89     14.03 o 
 -13   9  13       25.93       17.03     17.62 o 
 -12   9  13      169.67      139.19     21.69 o 
 -11   9  13        0.03       16.77     26.19 o 
 -10   9  13       31.68       -2.84     20.22 o 
  -9   9  13        0.25        6.70     30.23 o 
  -8   9  13      126.92      180.40     33.88 o 
  -7   9  13        3.83       -4.90     25.00 o 
  -6   9  13     1231.26     1266.36    142.00 o 
  -5   9  13        0.72        6.02     32.22 o 
  -4   9  13       27.18       52.02     12.91 o 
  -3   9  13       51.31       46.94      9.00 o 
  -2   9  13       84.11       87.02     13.08 o 
  -1   9  13      194.36      222.65     30.76 o 
   0   9  13       93.32       65.49     15.49 o 
   1   9  13        8.52       33.88     20.92 o 
   2   9  13        0.89       -1.80     12.75 o 
   3   9  13       26.14        7.62     13.63 o 
   4   9  13      283.60      379.52     82.34 o 
   5   9  13        7.69       -0.86     13.84 o 
   6   9  13       69.67       47.93     14.24 o 
   7   9  13       60.76       45.15     21.50 o 
 -12  10  13       56.96       58.26     64.52 o 
 -11  10  13       95.91       51.78     17.44 o 
 -10  10  13       25.65       33.40     16.57 o 
  -9  10  13        0.79       -2.65     14.69 o 
  -8  10  13        6.59       -1.38     33.24 o 
  -7  10  13      130.34      207.72     26.10 o 
  -6  10  13        7.33       20.36     18.75 o 
  -5  10  13       36.57       60.36     25.07 o 
  -4  10  13       38.59       39.66     14.62 o 
  -3  10  13      193.36      132.54     51.33 o 
  -2  10  13       38.46       19.22     14.76 o 
  -1  10  13      166.79      171.75     26.84 o 
   0  10  13        7.95       -1.13      8.60 o 
   1  10  13       87.77      122.34     18.94 o 
   2  10  13       12.75      -11.82     24.09 o 
   3  10  13       22.80       39.78     18.96 o 
   4  10  13       41.60       48.72     14.05 o 
   5  10  13       40.04       51.01     16.57 o 
   6  10  13      155.26      107.90     20.64 o 
 -11  11  13      194.82      300.77     29.62 o 
 -10  11  13        0.14       24.08     25.07 o 
  -9  11  13       95.24       82.83     26.94 o 
  -8  11  13       37.28       10.50     15.91 o 
  -7  11  13        7.47       -1.19     12.79 o 
  -6  11  13       28.83       22.80     15.82 o 
  -5  11  13      324.76      374.86     28.37 o 
  -4  11  13        3.73       -0.63     13.48 o 
  -3  11  13      361.38      432.63     31.37 o 
  -2  11  13       29.06       51.37     19.56 o 
  -1  11  13       65.65      100.44     23.75 o 
   0  11  13       17.24       22.21     13.45 o 
   1  11  13       20.04       38.72     14.85 o 
   2  11  13       57.57       56.03     25.29 o 
   3  11  13      423.03      434.81     47.58 o 
   4  11  13        3.92        5.46     21.53 o 
  -8  12  13        3.69       31.50     27.64 o 
  -7  12  13       64.88      111.54     57.53 o 
  -6  12  13        3.31      -11.99     14.79 o 
  -5  12  13      142.83      120.22     25.33 o 
  -4  12  13      230.13      264.24     35.50 o 
  -3  12  13        1.72       13.53     15.47 o 
  -2  12  13       49.84       76.08     19.20 o 
  -1  12  13       35.91       35.61     26.38 o 
   0  12  13       25.74       87.05     26.01 o 
   1  12  13       56.58       13.53     24.41 o 
   2  12  13       32.94       50.54     23.41 o 
 -17   0  14       22.83        9.41     14.86 o 
 -16   0  14        2.66        5.41     23.34 o 
 -15   0  14      262.76      241.69     27.93 o 
 -14   0  14      837.07      771.73     49.02 o 
 -13   0  14      113.12      117.17     19.26 o 
 -12   0  14     2829.30     2692.58     71.87 o 
 -11   0  14       40.49       18.70     19.97 o 
 -10   0  14     1072.34      998.33     46.39 o 
  -9   0  14       58.49       47.74     20.81 o 
  -8   0  14       71.34       56.36     15.01 o 
  -7   0  14      289.49      328.51     23.43 o 
  -6   0  14     1317.97     1419.20     69.59 o 
  -5   0  14        4.83       -7.83      8.27 o 
  -4   0  14     3927.32     4287.81     86.94 o 
  -3   0  14       19.46       24.37      8.21 o 
  -2   0  14       33.86       28.67      9.10 o 
  -1   0  14      293.37      270.18     18.79 o 
   0   0  14      614.65      365.78     41.13 o 
   1   0  14        1.53       16.25      9.55 o 
   3   0  14       15.55        0.17     10.26 o 
   4   0  14      122.15      123.53     18.74 o 
   5   0  14      170.31       91.72     13.45 o 
   6   0  14     1985.59     1479.23     90.86 o 
   7   0  14       11.86       28.96     16.20 o 
   8   0  14        6.96        2.59     12.05 o 
   9   0  14       28.22       40.76     21.20 o 
  10   0  14       42.41       65.00     25.51 o 
  11   0  14        0.19        2.80     16.03 o 
 -17   1  14        4.45        9.27     10.26 o 
 -16   1  14       19.01        5.48     11.27 o 
 -15   1  14       10.81       25.63     11.25 o 
 -14   1  14     1450.71     1259.73     33.18 o 
 -13   1  14       29.24       28.89     12.82 o 
 -12   1  14     2902.67     2738.71     96.10 o 
 -11   1  14      146.35      123.62     16.63 o 
 -10   1  14       16.60       28.91     14.91 o 
  -9   1  14        4.22       31.05     10.12 o 
  -8   1  14      154.20      121.15     11.75 o 
  -7   1  14      221.18      250.95     15.59 o 
  -6   1  14        6.17        5.60      7.73 o 
  -5   1  14      199.53      182.58     17.59 o 
  -4   1  14      171.90      225.31     13.95 o 
  -3   1  14        0.01        3.92      6.08 o 
  -2   1  14     1107.65     1227.05     58.73 o 
  -1   1  14      258.81      230.63     14.10 o 
   0   1  14     1372.89     1423.10     56.92 o 
   1   1  14       84.93       83.56      7.94 o 
   2   1  14       31.59       41.03      6.98 o 
   3   1  14      113.54      116.40     10.51 o 
   4   1  14       27.79       26.94     10.70 o 
   5   1  14      492.89      445.51     23.38 o 
   6   1  14       50.48       66.36     11.81 o 
   7   1  14       28.28       27.55     11.63 o 
   8   1  14       88.96       88.18     12.04 o 
   9   1  14       45.99       36.19     14.30 o 
  10   1  14        3.98       13.58     12.33 o 
  11   1  14       11.46       -2.68     10.29 o 
 -17   2  14       60.90       86.72     14.15 o 
 -16   2  14       11.98       -2.27     12.04 o 
 -15   2  14      285.62      302.52     25.24 o 
 -14   2  14      562.99      476.74     26.27 o 
 -13   2  14      152.63      154.89     13.31 o 
 -12   2  14      386.66      301.85     17.28 o 
 -11   2  14      173.66      194.88     15.53 o 
 -10   2  14        8.41       16.05     12.28 o 
  -9   2  14      220.43      230.11     18.27 o 
  -8   2  14       18.58       22.32     13.38 o 
  -7   2  14       63.61       31.79      9.46 o 
  -6   2  14      261.58      221.37     12.54 o 
  -5   2  14       27.13        9.02      6.72 o 
  -4   2  14        5.05       21.20      5.84 o 
  -3   2  14      163.83      163.52     16.09 o 
  -2   2  14      670.90      669.45     25.94 o 
  -1   2  14      520.07      487.63     15.32 o 
   0   2  14       90.53       83.00      7.47 o 
   1   2  14       54.06       62.01      8.92 o 
   2   2  14      390.93      304.75     14.98 o 
   3   2  14     1139.34     1007.69     74.71 o 
   4   2  14        4.71        1.86      8.11 o 
   5   2  14      665.05      635.53     25.21 o 
   6   2  14       26.74       13.31     23.69 o 
   7   2  14      110.79       94.62     15.95 o 
   8   2  14        0.01        6.28     13.40 o 
   9   2  14       11.99       12.63     13.20 o 
  10   2  14       12.41       22.88     13.97 o 
  11   2  14      136.51      148.13     17.81 o 
 -17   3  14       59.85       50.40     11.88 o 
 -16   3  14        1.63        3.69     10.86 o 
 -15   3  14      218.67      145.72     16.76 o 
 -14   3  14        9.20       24.71     10.46 o 
 -13   3  14      650.36      643.92     31.65 o 
 -12   3  14       18.78       24.18     10.13 o 
 -11   3  14      798.32      781.37     33.30 o 
 -10   3  14        3.84        3.47      9.46 o 
  -9   3  14        1.84       11.05      8.09 o 
  -8   3  14      188.77      193.00     14.01 o 
  -7   3  14     2293.47     2351.08    125.93 o 
  -6   3  14        5.20       12.69      8.15 o 
  -5   3  14      205.53      247.27     12.21 o 
  -4   3  14       63.07       63.27      6.91 o 
  -3   3  14      251.27      230.38     11.27 o 
  -2   3  14       82.83       75.51      7.97 o 
  -1   3  14      348.07      271.88     13.06 o 
   0   3  14       15.28       18.94      6.54 o 
   1   3  14       26.88       38.49      6.73 o 
   2   3  14        0.10       -2.85      7.02 o 
   3   3  14      263.46      256.25     15.13 o 
   4   3  14       18.15       26.71      8.97 o 
   5   3  14       39.48       39.63     10.55 o 
   6   3  14        3.01        6.19      9.14 o 
   7   3  14       36.11       71.30     18.65 o 
   8   3  14        9.28       12.23     19.59 o 
   9   3  14      356.80      356.71     35.54 o 
  10   3  14        2.50      -14.79     18.24 o 
 -17   4  14       53.58       72.68     14.53 o 
 -16   4  14       68.88       81.71     14.14 o 
 -15   4  14       20.46       31.10     11.99 o 
 -14   4  14       35.60       21.53     11.31 o 
 -13   4  14      240.10      217.15     27.06 o 
 -12   4  14       25.97       35.81     10.30 o 
 -11   4  14      189.00      203.65     12.92 o 
 -10   4  14        0.00       10.55      8.56 o 
  -9   4  14        0.98        8.35      9.91 o 
  -8   4  14      104.08      104.75      9.89 o 
  -7   4  14        8.44       12.00      6.68 o 
  -6   4  14      107.13      110.04      8.49 o 
  -5   4  14        2.37        9.31      6.10 o 
  -4   4  14      485.35      459.33     15.29 o 
  -3   4  14       14.70        3.20      6.82 o 
  -2   4  14      213.15      233.78     30.39 o 
  -1   4  14      145.58      147.48     13.36 o 
   0   4  14       19.75       20.82      7.69 o 
   1   4  14      303.20      255.82     24.54 o 
   2   4  14      158.62      151.09     18.36 o 
   3   4  14        6.38        4.43     13.03 o 
   4   4  14       19.28       22.15      8.26 o 
   5   4  14        4.20        4.50      8.44 o 
   6   4  14       21.61       21.05     14.78 o 
   7   4  14       11.70       20.76     11.24 o 
   8   4  14       31.40       62.44     17.11 o 
   9   4  14      150.87      133.21     20.80 o 
  10   4  14       34.29       17.52     18.93 o 
 -16   5  14       86.42       82.60     15.90 o 
 -15   5  14       56.09       72.26     16.10 o 
 -14   5  14      594.14      589.64     28.63 o 
 -13   5  14       22.42       49.04     12.54 o 
 -12   5  14      162.59      163.51     12.48 o 
 -11   5  14       80.82       94.66     10.58 o 
 -10   5  14       68.35       67.17     11.57 o 
  -9   5  14       23.19       13.61      8.76 o 
  -8   5  14      211.96      233.01     12.86 o 
  -7   5  14       65.92       65.00      9.17 o 
  -6   5  14      122.87      105.91     10.08 o 
  -5   5  14       11.19        8.49      9.79 o 
  -4   5  14      449.66      446.88     21.88 o 
  -3   5  14       28.68       26.17      9.96 o 
  -2   5  14      210.73      220.01     14.67 o 
  -1   5  14       26.76       17.06     10.86 o 
   0   5  14      453.68      479.12     23.77 o 
   1   5  14      154.81      129.22     25.79 o 
   2   5  14       22.05       16.57     12.70 o 
   3   5  14        9.33       22.40     10.47 o 
   4   5  14      652.77      588.86    115.16 o 
   5   5  14       58.52       89.56     24.12 o 
   6   5  14      614.28      531.33     83.80 o 
   7   5  14        0.15        1.24     11.22 o 
   8   5  14        4.64       14.40     11.94 o 
   9   5  14       13.62       -3.28     11.20 o 
  10   5  14      157.24      141.62     34.13 o 
 -16   6  14       42.27       23.11     21.27 o 
 -15   6  14        6.48        3.48     12.42 o 
 -14   6  14       98.70      101.03     13.80 o 
 -13   6  14        0.38       -9.91     18.05 o 
 -12   6  14        1.46       -5.43      8.24 o 
 -11   6  14       16.57       31.28      9.27 o 
 -10   6  14      177.07      216.68     14.35 o 
  -9   6  14        0.02       16.43      8.09 o 
  -8   6  14        1.68        6.15      8.56 o 
  -7   6  14       17.98       50.36     11.71 o 
  -6   6  14      174.65      183.64     17.32 o 
  -5   6  14      257.56      261.16     15.94 o 
  -4   6  14       35.39       33.08      9.70 o 
  -3   6  14       90.19       97.45     21.34 o 
  -2   6  14      579.17      673.96     49.58 o 
  -1   6  14       31.05       50.26     12.75 o 
   0   6  14       35.44       56.40     10.77 o 
   1   6  14        2.99        2.64     10.44 o 
   2   6  14      110.50       84.28     19.35 o 
   3   6  14       10.22       22.12     12.56 o 
   4   6  14      377.06      321.78     64.08 o 
   5   6  14        1.29       14.77     17.82 o 
   6   6  14       22.56       18.98     11.63 o 
   7   6  14        1.04       21.98     12.54 o 
   8   6  14        2.28       -0.12     22.46 o 
   9   6  14        3.93      -20.11     20.11 o 
 -15   7  14        1.62      -14.91     29.63 o 
 -14   7  14       34.06       15.28     25.02 o 
 -13   7  14       15.80        8.73     14.60 o 
 -12   7  14        4.29       28.89     19.82 o 
 -11   7  14      320.26      265.19     44.29 o 
 -10   7  14      428.36      399.99     46.12 o 
  -9   7  14       50.04       51.46     11.39 o 
  -8   7  14       46.19       52.99     26.44 o 
  -7   7  14      627.15      708.96     44.45 o 
  -6   7  14      154.31      143.74     15.91 o 
  -5   7  14       42.49       40.87     11.67 o 
  -4   7  14      281.25      297.59     36.40 o 
  -3   7  14     1243.08     1046.45     30.01 o 
  -2   7  14      961.11     1119.69     92.53 o 
  -1   7  14        4.75        6.91      8.71 o 
   0   7  14        1.08        7.39      8.57 o 
   1   7  14      159.05      168.35     20.04 o 
   2   7  14       68.27       48.83     11.34 o 
   3   7  14        1.54       16.24     11.85 o 
   4   7  14      135.83      147.18     15.97 o 
   5   7  14        9.38       14.28     13.04 o 
   6   7  14       61.06       98.29     31.95 o 
   7   7  14       75.19       70.32     40.02 o 
   8   7  14        4.76        4.90      9.83 o 
 -14   8  14        2.46       33.46     21.77 o 
 -13   8  14       32.15       17.50     18.58 o 
 -12   8  14        5.71        8.74     19.91 o 
 -11   8  14       95.09      109.18     22.00 o 
 -10   8  14       33.79       18.92     15.09 o 
  -9   8  14      790.68     1022.96     75.85 o 
  -8   8  14       61.21       33.56     14.89 o 
  -7   8  14      744.05      882.03     26.37 o 
  -6   8  14      206.04      240.71     22.12 o 
  -5   8  14       14.52       12.04      9.43 o 
  -4   8  14      122.30      120.21     11.78 o 
  -3   8  14       12.03       17.11     11.36 o 
  -2   8  14       70.52      101.84     12.47 o 
  -1   8  14       81.05      103.46     11.90 o 
   0   8  14        0.00        3.60     10.35 o 
   1   8  14       10.93        4.71     13.62 o 
   2   8  14       32.68       53.04     15.53 o 
   3   8  14      118.31      138.81     38.53 o 
   4   8  14      104.62      112.41     36.66 o 
   5   8  14      411.30      501.46     33.45 o 
   6   8  14        0.20      -10.09     13.86 o 
   7   8  14       22.88       15.98     15.33 o 
 -13   9  14       25.46       34.55     18.92 o 
 -12   9  14       11.22       67.52     24.44 o 
 -11   9  14       59.62      103.35     25.30 o 
 -10   9  14       30.56      -17.01     17.01 o 
  -9   9  14       37.03       41.03     17.30 o 
  -8   9  14        1.20       15.26     13.30 o 
  -7   9  14       26.77       20.70     15.79 o 
  -6   9  14       46.90       50.48     14.60 o 
  -5   9  14      172.17      190.12     33.48 o 
  -4   9  14       10.14       -2.88     13.99 o 
  -3   9  14      669.40      832.03     92.45 o 
  -2   9  14        1.21        8.20      8.84 o 
  -1   9  14      435.70      434.06     19.65 o 
   0   9  14       27.19       21.06     10.86 o 
   1   9  14       79.31      101.99     45.20 o 
   2   9  14       30.72       37.34     18.71 o 
   3   9  14       78.40       92.42     25.43 o 
   4   9  14       30.66       36.55     15.09 o 
   5   9  14       86.76       92.61     15.96 o 
   6   9  14        0.02       -1.66     14.77 o 
 -12  10  14        0.01       -5.35     16.22 o 
 -11  10  14       76.33       88.10     53.60 o 
 -10  10  14        1.73       -8.87     18.80 o 
  -9  10  14       77.57       48.00     16.24 o 
  -8  10  14       17.41       27.32     14.48 o 
  -7  10  14        0.14       -3.56     16.22 o 
  -6  10  14        0.00      -17.38     17.38 o 
  -5  10  14        9.33        3.57     15.31 o 
  -4  10  14       17.49        6.65     12.38 o 
  -3  10  14       44.49       53.16     17.72 o 
  -2  10  14       26.98       35.80     13.27 o 
  -1  10  14        2.73      -12.08     12.08 o 
   0  10  14       21.39       34.65     10.47 o 
   1  10  14        1.63       14.31     12.63 o 
   2  10  14       15.98       -3.35     13.79 o 
   3  10  14      110.90      153.68     18.49 o 
   4  10  14       14.48       37.27     26.52 o 
   5  10  14        9.76       16.09     15.34 o 
 -10  11  14        6.50       11.59     27.43 o 
  -9  11  14       13.88        9.42     14.50 o 
  -8  11  14      132.15      207.35     47.95 o 
  -7  11  14        3.71       13.45     14.25 o 
  -6  11  14      284.86      317.11     23.93 o 
  -5  11  14       12.53       20.18     14.86 o 
  -4  11  14       12.99       32.76     17.28 o 
  -3  11  14        6.50        2.09     21.56 o 
  -2  11  14       45.91       47.59     28.92 o 
  -1  11  14       12.15       16.55     13.45 o 
   0  11  14       20.26       12.42     12.50 o 
   1  11  14        0.10      -12.13     12.13 o 
   2  11  14        9.34       32.94     21.78 o 
   3  11  14       28.30       37.87     18.27 o 
  -7  12  14        7.06        0.02     18.67 o 
  -6  12  14       43.08       32.90     14.24 o 
  -5  12  14       15.70       32.17     15.96 o 
  -4  12  14      292.15      379.86     33.73 o 
  -3  12  14       80.56       63.48     18.21 o 
  -2  12  14      100.97       94.41     18.48 o 
  -1  12  14        7.56       21.34     24.33 o 
   0  12  14      575.07      640.58     65.05 o 
 -17   1  15      230.87      164.07     15.26 o 
 -16   1  15        5.39      -10.84     10.84 o 
 -15   1  15      647.96      595.45     28.36 o 
 -14   1  15      105.72      109.63     13.92 o 
 -13   1  15      837.18      727.31     47.36 o 
 -12   1  15        7.69        1.84     13.97 o 
 -11   1  15      173.31      154.43     18.00 o 
 -10   1  15      242.52      212.11     18.99 o 
  -9   1  15      213.33      214.60     23.60 o 
  -8   1  15        2.34       -8.57     13.72 o 
  -7   1  15      333.71      330.61     19.81 o 
  -6   1  15      218.81      178.57     15.65 o 
  -5   1  15      784.17      897.43     29.35 o 
  -4   1  15       15.45       19.37      7.08 o 
  -3   1  15      280.03      318.39     12.87 o 
  -2   1  15      199.31      175.75     10.46 o 
  -1   1  15     1616.33     1602.18    102.45 o 
   0   1  15      794.38      741.78     34.14 o 
   1   1  15      528.22      532.29     35.66 o 
   2   1  15      101.95       99.83      9.85 o 
   3   1  15      105.06       86.49      9.99 o 
   4   1  15       64.32       62.12      9.83 o 
   5   1  15      112.56       63.03     11.68 o 
   6   1  15       55.94       33.21     20.44 o 
   7   1  15        5.43        3.64     11.85 o 
   8   1  15       33.56       48.04     19.36 o 
   9   1  15      428.71      426.44     26.85 o 
  10   1  15       17.08       14.46     10.81 o 
 -17   2  15        9.50       -1.53     11.43 o 
 -16   2  15      179.61      180.18     17.51 o 
 -15   2  15      168.81      176.14     16.16 o 
 -14   2  15       98.30      120.90     13.78 o 
 -13   2  15       57.04       36.58     13.08 o 
 -12   2  15      347.67      346.60     25.00 o 
 -11   2  15       50.46       40.64     13.85 o 
 -10   2  15       71.23       74.23     12.20 o 
  -9   2  15      149.12      130.73     14.41 o 
  -8   2  15        6.48       17.02      8.84 o 
  -7   2  15      240.88      216.01     16.09 o 
  -6   2  15        2.33       12.29      8.08 o 
  -5   2  15        0.07        3.28      7.06 o 
  -4   2  15      186.63      200.06     14.44 o 
  -3   2  15      139.35      157.30     17.92 o 
  -2   2  15       29.17       38.82      6.75 o 
  -1   2  15      506.01      487.75     18.84 o 
   0   2  15     3692.78     3653.00    169.48 o 
   1   2  15      667.66      679.75     51.88 o 
   2   2  15        4.23       -7.36      7.36 o 
   3   2  15       41.67       50.25     10.33 o 
   4   2  15      140.73      125.30      9.03 o 
   5   2  15        5.56       -3.51     12.97 o 
   6   2  15      137.51      150.08     13.69 o 
   7   2  15        1.43        2.40     15.90 o 
   8   2  15      166.57      230.36     20.55 o 
   9   2  15      135.38      107.21     17.32 o 
  10   2  15      232.59      152.05     21.51 o 
 -17   3  15        2.67        8.87     11.98 o 
 -16   3  15       99.28      129.72     16.07 o 
 -15   3  15        4.74      -14.29     16.69 o 
 -14   3  15      370.99      255.81     18.08 o 
 -13   3  15       34.08        2.11     17.02 o 
 -12   3  15      116.00      101.27     19.21 o 
 -11   3  15      145.54      138.64     11.51 o 
 -10   3  15      541.27      609.08     21.90 o 
  -9   3  15      187.96      200.49     14.75 o 
  -8   3  15      208.42      218.33     15.97 o 
  -7   3  15       64.43       54.91      9.21 o 
  -6   3  15      363.15      415.37     18.72 o 
  -5   3  15      187.78      171.50     11.59 o 
  -4   3  15      485.14      479.30     21.57 o 
  -3   3  15        0.86        7.11      9.42 o 
  -2   3  15       54.09       67.61      8.28 o 
  -1   3  15      241.74      198.01     10.32 o 
   0   3  15     1306.13     1255.24     36.95 o 
   1   3  15      263.42      253.95     14.67 o 
   2   3  15       28.21       20.81      8.98 o 
   3   3  15      125.69      109.90      9.68 o 
   4   3  15       80.85       82.30      9.85 o 
   5   3  15        0.27        3.80      8.61 o 
   6   3  15      225.47      250.24     41.91 o 
   7   3  15       12.34        5.71     10.22 o 
   8   3  15       34.02       73.27     21.35 o 
   9   3  15       10.80       15.25     12.92 o 
  10   3  15      213.83      158.99     21.72 o 
 -16   4  15       55.87       60.72     13.81 o 
 -15   4  15      119.38       88.97     12.52 o 
 -14   4  15      124.15      133.87     13.06 o 
 -13   4  15      844.95      736.84     52.47 o 
 -12   4  15      390.54      398.68     15.72 o 
 -11   4  15      720.19      646.47     21.98 o 
 -10   4  15       49.88       41.39      9.79 o 
  -9   4  15      301.68      288.29     16.42 o 
  -8   4  15      309.86      331.57     14.81 o 
  -7   4  15      214.32      218.10     12.15 o 
  -6   4  15       23.38       31.48      7.89 o 
  -5   4  15      143.71      159.67     10.29 o 
  -4   4  15       23.98       28.74      6.66 o 
  -3   4  15       15.53        7.54     10.13 o 
  -2   4  15       29.35       35.86     10.23 o 
  -1   4  15       81.32       78.38     14.55 o 
   0   4  15       65.36       50.29     12.26 o 
   1   4  15       53.43       72.53     10.10 o 
   2   4  15      239.92      221.81     38.52 o 
   3   4  15       52.74       92.93     21.45 o 
   4   4  15      153.05      147.90     14.64 o 
   5   4  15       31.57       -8.78     12.73 o 
   6   4  15       27.03       32.67     13.39 o 
   7   4  15       34.92       34.52     13.74 o 
   8   4  15       35.12       19.45     13.46 o 
   9   4  15        0.88       27.92     30.01 o 
 -16   5  15        2.94       -1.74     18.22 o 
 -15   5  15      825.94      775.86     45.72 o 
 -14   5  15       35.83       63.61     15.15 o 
 -13   5  15     1037.23      929.82     34.66 o 
 -12   5  15       15.36       19.43     10.36 o 
 -11   5  15      841.24      769.67     19.83 o 
 -10   5  15       83.81       97.80      9.30 o 
  -9   5  15      193.41      198.86     19.77 o 
  -8   5  15      121.13      116.32      9.72 o 
  -7   5  15      784.02      847.76     17.46 o 
  -6   5  15      256.46      255.91     14.44 o 
  -5   5  15        6.58       15.65      8.11 o 
  -4   5  15      172.62      171.04     27.37 o 
  -3   5  15       14.16        4.18      7.44 o 
  -2   5  15       35.20       55.24     10.89 o 
  -1   5  15       23.03       50.73     20.16 o 
   0   5  15       48.20       39.12      9.73 o 
   1   5  15       68.30       86.24     18.06 o 
   2   5  15       67.89       90.52     11.65 o 
   3   5  15        3.17       -8.68     31.04 o 
   4   5  15       57.31       50.19     12.93 o 
   5   5  15      216.67      154.25     17.09 o 
   6   5  15        0.29        7.93     12.86 o 
   7   5  15        4.39       -4.64     12.15 o 
   8   5  15        2.27      -13.09     13.09 o 
   9   5  15       19.40       20.43     12.30 o 
 -15   6  15       36.91       30.60     29.84 o 
 -14   6  15        1.99       11.65     16.15 o 
 -13   6  15      121.47       74.45     19.12 o 
 -12   6  15      107.27      107.34     13.04 o 
 -11   6  15      905.85      948.77     34.91 o 
 -10   6  15        2.07       -2.41      9.58 o 
  -9   6  15      233.84      275.38     19.47 o 
  -8   6  15       10.16       27.98     10.65 o 
  -7   6  15      252.82      239.61     23.75 o 
  -6   6  15        5.45       19.24     11.60 o 
  -5   6  15      691.76      677.81     18.74 o 
  -4   6  15       44.16       40.20     18.55 o 
  -3   6  15       21.42       28.20      7.77 o 
  -2   6  15       25.18       18.22      8.72 o 
  -1   6  15      152.65      163.21     14.90 o 
   0   6  15       14.28        2.87      9.83 o 
   1   6  15       53.88       72.38     11.85 o 
   2   6  15        5.44       -1.29     10.50 o 
   3   6  15        1.02      -10.48     10.48 o 
   4   6  15        0.52       20.43     14.62 o 
   5   6  15       62.02       52.98     13.65 o 
   6   6  15        4.89      -10.44     10.77 o 
   7   6  15       42.80       17.24     10.18 o 
   8   6  15        5.75      -14.20     15.93 o 
 -15   7  15        2.39      -28.39     28.39 o 
 -14   7  15        7.01       28.80     29.14 o 
 -13   7  15        2.03      -10.53     18.59 o 
 -12   7  15       13.49       10.02     19.16 o 
 -11   7  15       25.35       76.88     21.74 o 
 -10   7  15      107.67       76.25     23.59 o 
  -9   7  15      241.58      282.85     21.98 o 
  -8   7  15       43.43       36.24     10.41 o 
  -7   7  15       43.49       65.07     15.24 o 
  -6   7  15      133.97      151.68     16.32 o 
  -5   7  15       52.84       39.42     18.45 o 
  -4   7  15      211.08      235.33     23.53 o 
  -3   7  15      207.04      216.50     16.49 o 
  -2   7  15      170.42      177.34     14.10 o 
  -1   7  15        0.99       -2.83      8.65 o 
   0   7  15       82.28       81.09     11.92 o 
   1   7  15        0.00       11.63     20.39 o 
   2   7  15      157.76      139.03     24.73 o 
   3   7  15       31.21       41.94     12.28 o 
   4   7  15       31.65       45.92     15.44 o 
   5   7  15      284.41      286.49     21.12 o 
   6   7  15       49.17       49.22     13.68 o 
   7   7  15        0.15       27.61     20.31 o 
 -14   8  15       93.06       89.91     23.52 o 
 -13   8  15       30.30       53.34     19.72 o 
 -12   8  15       44.83       58.11     22.83 o 
 -11   8  15       10.84       -4.48     17.91 o 
 -10   8  15      161.97      147.03     19.27 o 
  -9   8  15       71.08       83.62     20.99 o 
  -8   8  15     1921.08     2077.66    102.19 o 
  -7   8  15        0.23       18.09     20.09 o 
  -6   8  15      226.96      246.19     17.57 o 
  -5   8  15        1.77        0.79      9.83 o 
  -4   8  15      969.76     1031.77     53.47 o 
  -3   8  15      135.57      129.89     11.55 o 
  -2   8  15      315.01      347.37     19.35 o 
  -1   8  15       20.82       55.72     11.37 o 
   0   8  15        0.06        4.84      9.22 o 
   1   8  15       27.50       33.33     10.41 o 
   2   8  15      107.46      109.88     17.36 o 
   3   8  15       10.68       53.19     24.31 o 
   4   8  15      151.39      173.50     38.60 o 
   5   8  15        5.81       38.60     13.92 o 
   6   8  15       84.40       90.03     15.90 o 
 -12   9  15      222.82      230.17     27.08 o 
 -11   9  15       20.63        9.60     30.59 o 
 -10   9  15        4.87      -19.79     19.79 o 
  -9   9  15      145.77      155.46     23.30 o 
  -8   9  15       26.52       44.81     19.06 o 
  -7   9  15      137.19      163.74     31.84 o 
  -6   9  15      512.66      669.69     56.89 o 
  -5   9  15       61.64       54.24     29.11 o 
  -4   9  15      347.78      431.43     41.66 o 
  -3   9  15        7.94        7.57     15.56 o 
  -2   9  15      164.14      175.61     23.62 o 
  -1   9  15      106.76      144.77     27.19 o 
   0   9  15       17.25       19.50     11.59 o 
   1   9  15        0.23       -9.59      9.59 o 
   2   9  15       74.92       97.07     22.83 o 
   3   9  15        2.72       17.61     13.05 o 
   4   9  15      298.13      415.63     46.57 o 
   5   9  15       50.32       36.92     14.71 o 
 -11  10  15       48.28        7.83     20.84 o 
 -10  10  15        6.18       -6.18     14.29 o 
  -9  10  15      142.07      128.44     23.71 o 
  -8  10  15        0.11       12.28     13.75 o 
  -7  10  15       65.38       90.62     44.17 o 
  -6  10  15        0.15        9.68     14.04 o 
  -5  10  15       25.58       47.23     18.39 o 
  -4  10  15        0.00       11.01     14.23 o 
  -3  10  15        0.18       26.83     35.72 o 
  -2  10  15       41.81       60.59     14.80 o 
  -1  10  15        5.22       -8.77     14.88 o 
   0  10  15       29.76       28.86     10.35 o 
   1  10  15        7.67       28.79     10.41 o 
   2  10  15       25.74       25.11     12.52 o 
   3  10  15       86.01      105.10     18.94 o 
   4  10  15        2.87      -22.62     22.62 o 
  -9  11  15       35.05       24.93     15.95 o 
  -8  11  15        0.70      -13.69     18.92 o 
  -7  11  15      307.73      440.56     62.88 o 
  -6  11  15       13.79      -22.10     29.54 o 
  -5  11  15       36.48       18.69     19.88 o 
  -4  11  15       18.17       55.07     24.22 o 
  -3  11  15        2.59       27.03     15.26 o 
  -2  11  15       19.83       30.98     24.70 o 
  -1  11  15       53.38      140.37     28.49 o 
   0  11  15       51.53       86.01     19.39 o 
   1  11  15        1.60       94.67     25.99 o 
   2  11  15       21.61       74.90     18.81 o 
  -4  12  15       10.57       33.11     18.71 o 
  -3  12  15       35.75       63.86     29.98 o 
 -17   0  16       86.99      104.66     14.90 o 
 -16   0  16      955.81      697.78     86.14 o 
 -15   0  16      160.81      170.58     37.81 o 
 -14   0  16     1260.17     1065.13     78.40 o 
 -13   0  16      642.03      545.10     39.50 o 
 -12   0  16     1184.45     1164.76    156.92 o 
 -11   0  16      100.53       80.93     21.62 o 
 -10   0  16      749.41      761.74     31.42 o 
  -9   0  16       56.10       75.85     17.26 o 
  -8   0  16      826.11      871.46     41.68 o 
  -7   0  16       42.55       40.23     12.34 o 
  -6   0  16      776.60      782.09     36.80 o 
  -5   0  16      257.06      237.98     18.87 o 
  -4   0  16      479.91      590.79     30.32 o 
  -3   0  16       22.89       48.32     13.31 o 
  -2   0  16     1136.69     1260.62     53.97 o 
  -1   0  16       94.41       98.52     14.65 o 
   0   0  16      130.49      157.03     14.87 o 
   1   0  16      178.93      183.36     19.56 o 
   2   0  16       97.91      123.03     13.49 o 
   3   0  16      139.92      144.66     24.32 o 
   4   0  16      455.53      410.77     22.83 o 
   5   0  16       32.17       20.60     15.77 o 
   6   0  16       64.94       73.07     17.73 o 
   7   0  16        0.00       -2.72     14.27 o 
   8   0  16      192.69      183.04     22.70 o 
   9   0  16       25.55       65.70     17.97 o 
 -17   1  16       60.13       52.15     12.35 o 
 -16   1  16      622.41      554.84     54.70 o 
 -15   1  16        0.90        7.40     10.25 o 
 -14   1  16       58.19       68.42     17.82 o 
 -13   1  16      174.86      155.57     20.24 o 
 -12   1  16     1102.03     1072.87     34.33 o 
 -11   1  16       62.61       48.72     25.32 o 
 -10   1  16       56.85       41.32     16.74 o 
  -9   1  16      110.02      125.47     13.98 o 
  -8   1  16       18.07       41.45     15.80 o 
  -7   1  16       10.41       25.97     10.03 o 
  -6   1  16        3.62       -2.79      9.23 o 
  -5   1  16      104.08      106.06      9.16 o 
  -4   1  16      114.21      122.96     10.51 o 
  -3   1  16        5.70        7.56      7.28 o 
  -2   1  16      157.16      177.29     15.97 o 
  -1   1  16       94.61       83.39      9.49 o 
   0   1  16      412.56      483.41     20.79 o 
   1   1  16     1639.37     1655.70     31.72 o 
   2   1  16       10.49       14.43      8.03 o 
   3   1  16       17.51       26.08      8.88 o 
   4   1  16       85.14       93.47     10.21 o 
   5   1  16        0.06       -8.46      8.46 o 
   6   1  16      384.31      347.15     22.23 o 
   7   1  16       17.44       19.98     12.12 o 
   8   1  16       19.11       33.73     11.22 o 
   9   1  16       48.97        3.69     16.63 o 
 -17   2  16       49.34       46.36     12.30 o 
 -16   2  16        9.10       -4.25     11.57 o 
 -15   2  16       36.72       51.13     14.32 o 
 -14   2  16       17.90        0.58     11.46 o 
 -13   2  16        0.76        6.43     11.61 o 
 -12   2  16      101.46      108.57     16.90 o 
 -11   2  16       10.84        8.01     11.61 o 
 -10   2  16       42.09       41.99     12.24 o 
  -9   2  16      613.96      624.96     17.64 o 
  -8   2  16       99.64       86.79     14.08 o 
  -7   2  16      265.74      262.48     15.87 o 
  -6   2  16      190.59      172.82     13.18 o 
  -5   2  16      623.72      649.32     34.72 o 
  -4   2  16       14.50       22.32      7.12 o 
  -3   2  16       31.28       31.92      6.69 o 
  -2   2  16      269.05      291.68     14.90 o 
  -1   2  16      187.25      148.67     11.55 o 
   0   2  16     1076.69     1015.72     47.53 o 
   1   2  16     4153.15     4344.31    149.50 o 
   2   2  16       48.35       61.73     12.83 o 
   3   2  16       17.70       23.51      7.92 o 
   4   2  16        4.87        6.50      9.29 o 
   5   2  16        2.83       15.23     11.44 o 
   6   2  16      228.94      226.78     37.91 o 
   7   2  16        5.33       -4.44     12.89 o 
   8   2  16        0.13        3.59     15.68 o 
   9   2  16      189.32      219.09     26.59 o 
 -16   3  16       38.98        7.70     12.38 o 
 -15   3  16       12.02       10.44     14.79 o 
 -14   3  16        0.66       10.88      9.54 o 
 -13   3  16       30.73       44.18     12.39 o 
 -12   3  16      131.20      137.36     16.01 o 
 -11   3  16        2.84       13.65     10.77 o 
 -10   3  16        1.74       11.26     13.68 o 
  -9   3  16      447.81      414.89     16.41 o 
  -8   3  16       90.03       78.97     11.71 o 
  -7   3  16      394.89      399.45     17.22 o 
  -6   3  16       72.00       94.25     12.13 o 
  -5   3  16      196.62      174.64     12.47 o 
  -4   3  16      192.89      198.45     19.32 o 
  -3   3  16       64.79       73.72     10.29 o 
  -2   3  16       11.55       17.40      8.61 o 
  -1   3  16      329.66      398.65     19.54 o 
   0   3  16       71.87       98.14     10.76 o 
   1   3  16       57.42       73.96      9.32 o 
   2   3  16      127.54      143.61     16.48 o 
   3   3  16       79.98       59.60     11.21 o 
   4   3  16       18.06       38.29     16.25 o 
   5   3  16      152.56      167.93     30.97 o 
   6   3  16       40.49       19.48     19.47 o 
   7   3  16        0.25      -18.43     18.77 o 
   8   3  16       40.09       54.70     20.84 o 
   9   3  16       40.39       28.56     15.21 o 
 -16   4  16        2.04      -11.04     11.04 o 
 -15   4  16       63.23       33.89     12.64 o 
 -14   4  16        5.10       10.19     11.75 o 
 -13   4  16       40.26       28.81     15.62 o 
 -12   4  16     1020.35      915.65     26.99 o 
 -11   4  16      278.10      265.09     15.04 o 
 -10   4  16      161.08      182.75     13.50 o 
  -9   4  16      385.58      385.26     18.96 o 
  -8   4  16      380.69      384.72     13.06 o 
  -7   4  16      557.31      574.24     24.44 o 
  -6   4  16       10.65       16.58      7.76 o 
  -5   4  16      401.42      392.96     18.25 o 
  -4   4  16      342.95      359.12     17.42 o 
  -3   4  16        9.68       27.80     10.59 o 
  -2   4  16       37.55       52.39     11.15 o 
  -1   4  16        9.05       16.11      8.63 o 
   0   4  16      245.59      206.23     13.61 o 
   1   4  16      148.36      130.73     11.09 o 
   2   4  16      142.90      138.45     14.75 o 
   3   4  16       10.24        2.26     10.35 o 
   4   4  16       93.59      112.81     19.56 o 
   5   4  16      233.02      237.02     34.38 o 
   6   4  16        6.38      -12.36     12.36 o 
   7   4  16      111.96      168.31     30.39 o 
   8   4  16       34.99       42.42     14.31 o 
 -15   5  16       29.96       46.88     36.58 o 
 -14   5  16       28.34        1.57     13.04 o 
 -13   5  16       43.89       19.16     14.77 o 
 -12   5  16      972.14      927.60     27.23 o 
 -11   5  16       20.88       46.00     13.78 o 
 -10   5  16        0.76       10.19     16.25 o 
  -9   5  16       11.04       26.99     11.26 o 
  -8   5  16       83.23       80.59     13.29 o 
  -7   5  16       78.56       89.08     16.74 o 
  -6   5  16      198.60      233.42     16.99 o 
  -5   5  16      241.03      239.19     15.01 o 
  -4   5  16      381.31      427.26     26.17 o 
  -3   5  16       25.01       20.34      9.49 o 
  -2   5  16       49.34       66.21      9.49 o 
  -1   5  16        0.28       -8.80      8.80 o 
   0   5  16      266.51      250.22     16.20 o 
   1   5  16       38.08       22.76      8.92 o 
   2   5  16      188.78      185.48     16.57 o 
   3   5  16        4.94        1.52     12.63 o 
   4   5  16        9.01       33.82     13.41 o 
   5   5  16       20.56       21.27     11.37 o 
   6   5  16       14.50        8.61     15.18 o 
   7   5  16        5.97        7.74     10.05 o 
   8   5  16       13.15       20.74     14.94 o 
 -15   6  16       59.47       51.12     31.41 o 
 -14   6  16      168.23       61.26     21.76 o 
 -13   6  16       81.01       98.78     21.30 o 
 -12   6  16       51.42       57.23     21.43 o 
 -11   6  16        3.43        7.88     16.34 o 
 -10   6  16      150.55      163.12     15.77 o 
  -9   6  16      275.14      317.04     16.84 o 
  -8   6  16      189.09      199.79     17.81 o 
  -7   6  16       13.77       12.25     12.71 o 
  -6   6  16     1665.66     1805.15     61.80 o 
  -5   6  16       47.38       51.32     13.61 o 
  -4   6  16      420.90      473.81     24.90 o 
  -3   6  16       16.69       22.22     10.24 o 
  -2   6  16       63.47       88.83     12.92 o 
  -1   6  16      147.53      174.16     14.39 o 
   0   6  16      259.77      253.42     16.73 o 
   1   6  16        0.00        7.83     10.11 o 
   2   6  16       25.10       26.73     24.24 o 
   3   6  16        4.09        1.43      9.61 o 
   4   6  16       44.83       80.46     34.47 o 
   5   6  16       22.06       25.51     11.52 o 
   6   6  16      161.38      154.56     25.44 o 
   7   6  16        4.02        1.84     12.40 o 
 -14   7  16        7.91       34.84     25.14 o 
 -13   7  16        3.07      -19.83     19.83 o 
 -12   7  16        0.95      -14.63     14.63 o 
 -11   7  16      198.21      240.96     55.94 o 
 -10   7  16       36.76       77.02     23.36 o 
  -9   7  16      198.29      170.49     16.69 o 
  -8   7  16      290.31      343.69     16.96 o 
  -7   7  16        7.56       13.10     14.87 o 
  -6   7  16      114.87      109.04     21.39 o 
  -5   7  16       54.93       56.36      9.50 o 
  -4   7  16      970.78      943.66     86.46 o 
  -3   7  16        7.50       23.99     10.84 o 
  -2   7  16       83.47      111.07     16.08 o 
  -1   7  16      374.82      367.13     17.33 o 
   0   7  16      119.56      122.03     20.19 o 
   1   7  16       45.29       58.06     18.24 o 
   2   7  16       42.12       27.24     14.17 o 
   3   7  16       95.62       88.94     17.23 o 
   4   7  16       17.08       13.49     14.86 o 
   5   7  16      232.81      229.35     21.87 o 
   6   7  16        1.10       -2.96     17.94 o 
 -13   8  16      102.21      127.56     46.91 o 
 -12   8  16       48.63       51.43     16.99 o 
 -11   8  16        0.13       -7.19     18.09 o 
 -10   8  16        1.34       -4.29     20.21 o 
  -9   8  16      130.09      113.16     18.45 o 
  -8   8  16       45.99       39.79     27.12 o 
  -7   8  16      743.70      794.95     33.39 o 
  -6   8  16       22.26       36.61     10.45 o 
  -5   8  16      169.18      174.30     19.35 o 
  -4   8  16      176.80      158.73     21.35 o 
  -3   8  16        1.98       20.87     18.30 o 
  -2   8  16        3.19      -10.14     10.14 o 
  -1   8  16      559.20      632.17     37.63 o 
   0   8  16       20.89       42.60     11.17 o 
   1   8  16      401.84      504.66     58.71 o 
   2   8  16        0.37      -11.97     11.97 o 
   3   8  16      258.81      232.87     17.87 o 
   4   8  16        0.73       -6.16     13.11 o 
   5   8  16       67.53       84.55     21.04 o 
 -12   9  16       84.82       79.14     20.70 o 
 -11   9  16       37.73       45.64     39.47 o 
 -10   9  16       86.43       87.86     19.83 o 
  -9   9  16        1.04      -11.18     49.64 o 
  -8   9  16      339.89      416.70     31.78 o 
  -7   9  16        9.39        9.21     15.47 o 
  -6   9  16       64.58       44.75     17.88 o 
  -5   9  16        0.01        8.50     20.98 o 
  -4   9  16       54.07       62.52     22.35 o 
  -3   9  16       14.84       11.30     14.21 o 
  -2   9  16       58.61       68.91     13.89 o 
  -1   9  16      470.11      463.91     45.09 o 
   0   9  16        8.81        4.66     10.60 o 
   1   9  16        7.19       39.95     11.67 o 
   2   9  16       13.75       -3.77     12.06 o 
   3   9  16        0.35       -4.42     11.98 o 
   4   9  16        6.82       27.38     12.20 o 
 -10  10  16       13.31       16.98     28.84 o 
  -9  10  16       70.86      104.32     23.33 o 
  -8  10  16       54.87       48.36     20.82 o 
  -7  10  16        0.13       26.94     17.26 o 
  -6  10  16       16.97       92.19     46.23 o 
  -5  10  16       11.36        4.45     17.72 o 
  -4  10  16       32.61       72.36     19.10 o 
  -3  10  16        0.09        6.70     11.88 o 
  -2  10  16        1.48       -2.83     13.18 o 
  -1  10  16        5.76        2.62     12.85 o 
   0  10  16        0.04        6.04     22.42 o 
   1  10  16        9.82       12.92     10.69 o 
   2  10  16       21.98       34.73     12.60 o 
  -7  11  16        1.12       41.22     67.35 o 
  -6  11  16        8.94       15.87     13.86 o 
  -5  11  16       25.48       27.45     28.01 o 
  -4  11  16      208.73      237.51     22.58 o 
  -3  11  16       66.03       66.64     16.26 o 
  -2  11  16       13.65       67.58     15.57 o 
  -1  11  16        0.06       -8.49     14.52 o 
   0  11  16       13.68       25.70     32.97 o 
 -16   1  17       25.11       12.19     11.19 o 
 -15   1  17        4.98        3.42     12.51 o 
 -14   1  17       27.43       12.55     14.84 o 
 -13   1  17      755.20      625.16     24.36 o 
 -12   1  17      559.58      532.85     25.26 o 
 -11   1  17      109.14       85.73     16.98 o 
 -10   1  17       47.34       20.67     12.61 o 
  -9   1  17        0.28      -10.50     10.50 o 
  -8   1  17      268.46      229.87     14.33 o 
  -7   1  17      320.58      316.87     17.50 o 
  -6   1  17       64.22       74.53     14.93 o 
  -5   1  17       22.94       24.30      9.52 o 
  -4   1  17      166.71      171.77     11.46 o 
  -3   1  17       39.95       41.58     12.01 o 
  -2   1  17      647.32      637.92     28.46 o 
  -1   1  17       14.55       36.93      8.02 o 
   0   1  17      376.77      388.39     16.43 o 
   1   1  17      292.23      290.83     24.24 o 
   2   1  17      180.72      184.92     12.97 o 
   3   1  17        0.51       12.54      8.28 o 
   4   1  17        5.32        3.97      7.93 o 
   5   1  17       30.98       28.48      9.76 o 
   6   1  17       31.20       36.25     11.38 o 
   7   1  17       13.37       18.00     22.83 o 
   8   1  17       38.12       31.22     18.02 o 
 -16   2  17      100.18      105.51     15.78 o 
 -15   2  17      121.05      130.08     14.81 o 
 -14   2  17      185.10      181.65     14.99 o 
 -13   2  17       70.50       38.70     13.49 o 
 -12   2  17      254.44      310.73     17.98 o 
 -11   2  17       15.81       19.88     13.75 o 
 -10   2  17       12.73       -0.05     11.42 o 
  -9   2  17      117.38      118.79     12.38 o 
  -8   2  17        1.69       -4.29     11.32 o 
  -7   2  17      128.93      127.55     13.56 o 
  -6   2  17      491.79      481.23     14.86 o 
  -5   2  17        1.28        6.99      8.13 o 
  -4   2  17       87.63       92.83     10.54 o 
  -3   2  17        1.98       -0.70      8.46 o 
  -2   2  17       47.89       61.50     17.24 o 
  -1   2  17       87.01      108.73     12.34 o 
   0   2  17       55.05       56.31      9.24 o 
   1   2  17      168.64      138.25     10.23 o 
   2   2  17      554.41      505.15     20.11 o 
   3   2  17       15.40        4.78      8.79 o 
   4   2  17        7.28      -13.49     13.49 o 
   5   2  17       47.51       47.08     17.87 o 
   6   2  17       28.30       40.30     15.88 o 
   7   2  17       23.31        6.55     21.39 o 
   8   2  17       21.68       15.49     21.61 o 
 -16   3  17       80.49       73.78     13.00 o 
 -15   3  17        1.19      -11.49     11.49 o 
 -14   3  17      283.18      323.26     21.03 o 
 -13   3  17        5.41       -0.31     11.51 o 
 -12   3  17      198.32      168.22     21.42 o 
 -11   3  17       54.32       48.65     10.56 o 
 -10   3  17        0.14       -2.44     10.16 o 
  -9   3  17        0.78       23.52     11.32 o 
  -8   3  17      150.69      159.62     14.60 o 
  -7   3  17       28.41       34.98     11.80 o 
  -6   3  17      603.57      653.16     18.29 o 
  -5   3  17      120.81      138.13     16.86 o 
  -4   3  17      186.75      235.74     35.12 o 
  -3   3  17       91.64      107.88     13.33 o 
  -2   3  17     1462.62     1617.74     93.97 o 
  -1   3  17        2.30       -1.85      9.26 o 
   0   3  17     2120.07     2112.65    109.32 o 
   1   3  17      282.43      300.19     20.06 o 
   2   3  17        2.89       22.92      9.19 o 
   3   3  17      117.59      101.90     12.23 o 
   4   3  17        6.50        5.46      9.63 o 
   5   3  17       17.06       15.51     22.37 o 
   6   3  17       21.80       20.09     10.86 o 
   7   3  17       12.84       21.46     15.02 o 
   8   3  17      105.11      122.09     19.71 o 
 -15   4  17       73.33       36.92     15.39 o 
 -14   4  17        4.84        3.80     17.57 o 
 -13   4  17        4.91       19.42     12.44 o 
 -12   4  17       60.82       31.49     10.48 o 
 -11   4  17        2.32        1.07      8.72 o 
 -10   4  17       13.20        4.78      9.12 o 
  -9   4  17       58.52       57.18     11.60 o 
  -8   4  17      237.32      245.00     16.23 o 
  -7   4  17        1.09       19.36      9.13 o 
  -6   4  17       88.43       83.66      9.35 o 
  -5   4  17      245.22      201.83     14.59 o 
  -4   4  17      441.03      462.32     15.01 o 
  -3   4  17       56.73       45.64      9.71 o 
  -2   4  17        1.15        2.77     10.36 o 
  -1   4  17       82.09       81.62      9.28 o 
   0   4  17      664.44      611.14     58.33 o 
   1   4  17       74.78       92.82     12.04 o 
   2   4  17       58.20       61.29     25.45 o 
   3   4  17       11.61        4.46     11.03 o 
   4   4  17        7.62       -9.30     12.40 o 
   5   4  17      231.30      258.51     32.44 o 
   6   4  17       27.60       37.11     32.14 o 
   7   4  17       88.41       98.73     35.21 o 
 -15   5  17        0.76       55.99     27.14 o 
 -14   5  17       32.35       29.51     25.30 o 
 -13   5  17      113.09       98.91     15.02 o 
 -12   5  17       55.17       46.45     16.95 o 
 -11   5  17      463.66      444.56     20.06 o 
 -10   5  17      204.53      167.69     16.04 o 
  -9   5  17      119.99      129.24     13.98 o 
  -8   5  17        0.04      -10.35     10.35 o 
  -7   5  17      186.47      216.94     17.33 o 
  -6   5  17       72.77       96.69     18.37 o 
  -5   5  17      350.54      381.10     26.30 o 
  -4   5  17        3.38        0.51     11.15 o 
  -3   5  17       20.30       49.43     12.50 o 
  -2   5  17       13.16       10.52      8.83 o 
  -1   5  17        2.70       17.32      7.70 o 
   0   5  17        3.69      -10.57     10.57 o 
   1   5  17       48.46       55.28     10.15 o 
   2   5  17       16.30       20.06      9.32 o 
   3   5  17       15.57       21.68     13.01 o 
   4   5  17       73.75       84.41     17.63 o 
   5   5  17       46.29       78.05     12.98 o 
   6   5  17        1.92       13.81     11.24 o 
   7   5  17      228.47      270.99     26.86 o 
 -14   6  17        5.50       16.89     27.74 o 
 -13   6  17      307.50      289.32     28.90 o 
 -12   6  17       20.55       25.51     33.08 o 
 -11   6  17       86.23       63.03     14.79 o 
 -10   6  17        0.94       -9.89     10.50 o 
  -9   6  17       89.47       92.43     18.82 o 
  -8   6  17       27.52       19.85     12.52 o 
  -7   6  17      211.15      224.73     14.88 o 
  -6   6  17        0.26       -8.55      9.41 o 
  -5   6  17      200.32      259.82     14.11 o 
  -4   6  17        6.95        8.02     13.64 o 
  -3   6  17      290.24      277.18     16.53 o 
  -2   6  17      122.19      139.34     12.23 o 
  -1   6  17       10.52       10.83     13.86 o 
   0   6  17       23.87       28.93     11.55 o 
   1   6  17      212.08      214.89     16.66 o 
   2   6  17       67.73       59.22     14.03 o 
   3   6  17        5.02       13.90     13.10 o 
   4   6  17        3.44       20.12     12.10 o 
   5   6  17       38.54       49.89     15.32 o 
   6   6  17        3.23       -4.54     13.71 o 
 -13   7  17        2.19       21.85     20.01 o 
 -12   7  17      108.47       55.02     60.24 o 
 -11   7  17      693.44      590.59     70.51 o 
 -10   7  17        4.54        1.76     14.45 o 
  -9   7  17      131.81      142.80     23.89 o 
  -8   7  17        6.20       26.41     11.37 o 
  -7   7  17      570.96      632.23     29.12 o 
  -6   7  17       43.32       59.03     19.79 o 
  -5   7  17        1.36      -10.57     10.57 o 
  -4   7  17      330.80      361.80     20.13 o 
  -3   7  17      279.07      329.90     18.92 o 
  -2   7  17      161.12      166.23     13.53 o 
  -1   7  17       79.37       61.94     10.33 o 
   0   7  17      178.15      192.51     24.20 o 
   1   7  17        0.18       -5.89     10.23 o 
   2   7  17       60.91       67.82     11.75 o 
   3   7  17       28.61       36.05     13.78 o 
   4   7  17        6.71       50.43     13.06 o 
   5   7  17       16.16      -14.87     14.87 o 
 -12   8  17       26.97      -18.61     20.92 o 
 -11   8  17      169.81      157.93     62.70 o 
 -10   8  17      299.09      292.08     24.31 o 
  -9   8  17       22.95       52.81     20.20 o 
  -8   8  17      101.73      106.53     21.04 o 
  -7   8  17      339.81      306.93     23.34 o 
  -6   8  17       26.82       13.28     16.56 o 
  -5   8  17       33.19       14.11     10.11 o 
  -4   8  17       24.76       31.30      8.52 o 
  -3   8  17      102.65      122.08     13.81 o 
  -2   8  17       14.36        2.66     13.74 o 
  -1   8  17       66.42       59.71     11.87 o 
   0   8  17       48.94       34.27     18.23 o 
   1   8  17        5.55       16.31      8.90 o 
   2   8  17        2.01        2.44     16.62 o 
   3   8  17        0.23      -24.30     26.19 o 
   4   8  17        5.47        6.54     30.86 o 
 -11   9  17       18.79        9.84     29.08 o 
 -10   9  17        8.28       31.36     33.67 o 
  -9   9  17        5.43       17.33     17.49 o 
  -8   9  17      640.54      806.63     43.92 o 
  -7   9  17        0.39        4.30     13.32 o 
  -6   9  17      354.07      397.94     26.19 o 
  -5   9  17       27.80       10.64     15.82 o 
  -4   9  17        2.58       29.64     15.62 o 
  -3   9  17       41.00       53.61     25.93 o 
  -2   9  17      167.80      170.82     14.49 o 
  -1   9  17       29.24       12.56     10.38 o 
   0   9  17       40.07       70.12     13.30 o 
   1   9  17       67.00       99.97     14.28 o 
   2   9  17       63.43       84.92     13.20 o 
   3   9  17        1.84      -14.30     14.36 o 
  -9  10  17       15.85       59.31     19.73 o 
  -8  10  17       35.26       41.28     18.45 o 
  -7  10  17        8.24       20.93     15.76 o 
  -6  10  17        0.22       14.40     22.75 o 
  -5  10  17        1.84       42.76     14.66 o 
  -4  10  17       14.50        7.86     31.30 o 
  -3  10  17       46.00       62.43     25.73 o 
  -2  10  17        1.16      -10.09     16.67 o 
  -1  10  17        4.90        2.58     20.94 o 
   0  10  17       76.86      126.86     38.16 o 
   1  10  17       10.78      -11.69     17.08 o 
 -16   0  18      555.30      547.28     43.17 o 
 -15   0  18      355.70      286.93     30.88 o 
 -14   0  18      123.18      121.63     26.93 o 
 -13   0  18        1.65      -10.20     21.09 o 
 -12   0  18     1052.71      999.22     53.04 o 
 -11   0  18      272.84      276.31     27.38 o 
 -10   0  18        0.05       -0.16     14.60 o 
  -9   0  18        8.17       -2.37     20.20 o 
  -8   0  18      178.99      205.63     21.77 o 
  -7   0  18       45.03       28.94     14.04 o 
  -6   0  18      108.36      106.83     33.09 o 
  -5   0  18      184.42      202.06     20.00 o 
  -4   0  18        5.26      -13.49     13.49 o 
  -3   0  18      202.53      235.49     20.61 o 
  -2   0  18     1209.62     1286.74     43.74 o 
  -1   0  18      247.34      263.26     20.21 o 
   0   0  18      623.99      565.88     30.81 o 
   1   0  18      171.74      149.91     16.87 o 
   2   0  18      778.47      710.30     27.20 o 
   3   0  18       19.07        9.51     18.47 o 
   4   0  18      116.89      111.30     14.59 o 
   5   0  18       14.64       20.29     11.97 o 
   6   0  18       22.73       16.09     13.55 o 
   7   0  18        0.01       27.38     18.00 o 
 -16   1  18        6.54       21.56     12.41 o 
 -15   1  18        4.59        3.72     12.40 o 
 -14   1  18      670.02      618.77     30.62 o 
 -13   1  18        0.03       26.92     22.63 o 
 -12   1  18      532.68      465.29     33.48 o 
 -11   1  18      179.60      190.84     21.55 o 
 -10   1  18        5.55       -4.79     11.94 o 
  -9   1  18      179.46      197.96     21.74 o 
  -8   1  18      150.59      120.98     12.14 o 
  -7   1  18      113.65      113.24     10.31 o 
  -6   1  18       16.82        5.87      9.50 o 
  -5   1  18      526.92      565.37     15.46 o 
  -4   1  18        0.80        6.58      7.74 o 
  -3   1  18      411.32      434.02     22.62 o 
  -2   1  18      242.27      285.56     15.06 o 
  -1   1  18      282.50      313.61     25.51 o 
   0   1  18       34.24       36.95      7.72 o 
   1   1  18       63.94       54.13      8.31 o 
   2   1  18       87.30      101.31     17.69 o 
   3   1  18       50.79       52.03     10.60 o 
   4   1  18       46.82       49.57     16.22 o 
   5   1  18       12.91       16.70      9.72 o 
   6   1  18       16.63       43.59     15.50 o 
   7   1  18       50.39       57.78     14.61 o 
 -16   2  18       85.86       58.36     13.65 o 
 -15   2  18      158.43      115.97     17.80 o 
 -14   2  18      136.42      103.17     12.11 o 
 -13   2  18      107.69      107.46     16.03 o 
 -12   2  18        6.30        9.28     11.84 o 
 -11   2  18      268.67      330.20     22.07 o 
 -10   2  18       25.91       14.34     11.64 o 
  -9   2  18      612.30      570.08     37.39 o 
  -8   2  18       23.43       17.60     19.50 o 
  -7   2  18       61.76       93.52     13.30 o 
  -6   2  18      172.29      160.85     15.08 o 
  -5   2  18      115.47      121.23     16.41 o 
  -4   2  18       89.21       82.83      8.74 o 
  -3   2  18      133.33      135.59     10.75 o 
  -2   2  18       94.76       98.75     13.54 o 
  -1   2  18        2.07       13.11      8.86 o 
   0   2  18      673.50      661.75     29.08 o 
   1   2  18      131.36      163.98     13.50 o 
   2   2  18        1.74        5.16     12.82 o 
   3   2  18      325.04      286.81     32.14 o 
   4   2  18        0.45      -12.25     24.89 o 
   5   2  18       40.95       57.53     13.41 o 
   6   2  18       14.86        6.19     14.74 o 
   7   2  18       34.46       18.01     18.31 o 
 -15   3  18      139.14      127.14     17.21 o 
 -14   3  18       22.14       17.88     14.59 o 
 -13   3  18      102.38      110.83     13.24 o 
 -12   3  18      191.15      194.81     25.31 o 
 -11   3  18      437.51      430.40     15.92 o 
 -10   3  18        3.33      -10.11     12.22 o 
  -9   3  18      148.49      145.37     12.97 o 
  -8   3  18       25.81        7.69     10.78 o 
  -7   3  18      957.83     1003.55     36.97 o 
  -6   3  18      101.23      113.75     11.38 o 
  -5   3  18       46.53       32.90     11.38 o 
  -4   3  18       36.06       35.95     10.99 o 
  -3   3  18      129.87      180.46     18.51 o 
  -2   3  18       21.20       28.51      9.54 o 
  -1   3  18      267.98      253.75     15.24 o 
   0   3  18        2.93       14.88     15.91 o 
   1   3  18      447.65      487.80     47.45 o 
   2   3  18        0.02       -0.77     16.92 o 
   3   3  18      130.57      141.94     32.59 o 
   4   3  18       26.23       30.22     17.37 o 
   5   3  18        0.06        9.32     13.09 o 
   6   3  18       27.08       10.79     15.27 o 
   7   3  18        1.57        6.42     15.31 o 
 -15   4  18        0.94      -11.47     12.51 o 
 -14   4  18        6.51       -9.13     13.75 o 
 -13   4  18       16.96        0.93     12.42 o 
 -12   4  18      149.10      119.63     14.63 o 
 -11   4  18      424.99      420.11     24.59 o 
 -10   4  18       46.15       42.12     14.73 o 
  -9   4  18      536.28      513.11     38.27 o 
  -8   4  18       16.79       -3.83     16.24 o 
  -7   4  18        8.81        5.17      9.14 o 
  -6   4  18       23.65       33.02      9.69 o 
  -5   4  18      162.62      163.51     14.57 o 
  -4   4  18        4.63        6.78     12.00 o 
  -3   4  18        6.42        5.54      9.06 o 
  -2   4  18       24.23       14.38     14.07 o 
  -1   4  18        0.11       -5.29     12.27 o 
   0   4  18       32.17       23.81     18.47 o 
   1   4  18      136.17      156.86     14.88 o 
   2   4  18       43.17       57.37     12.56 o 
   3   4  18        6.56       27.51     11.03 o 
   4   4  18        2.80       -2.36     11.87 o 
   5   4  18      162.07      184.79     16.00 o 
   6   4  18      123.61      184.64     20.22 o 
 -14   5  18      129.88      135.84     23.62 o 
 -13   5  18       14.74       26.22     13.89 o 
 -12   5  18      105.19       89.41     24.07 o 
 -11   5  18        0.29      -20.55     20.55 o 
 -10   5  18      256.84      253.31     16.67 o 
  -9   5  18      142.85      129.77     14.44 o 
  -8   5  18      440.70      508.20     22.55 o 
  -7   5  18       66.81       92.65     16.48 o 
  -6   5  18       37.00       65.17     11.53 o 
  -5   5  18      120.62      122.82     12.14 o 
  -4   5  18       22.19       18.34     11.46 o 
  -3   5  18        4.96      -11.40     18.12 o 
  -2   5  18       93.34       88.98     19.87 o 
  -1   5  18       47.52       60.88     14.09 o 
   0   5  18       11.83       22.40      9.67 o 
   1   5  18       99.55      102.11     14.22 o 
   2   5  18        0.05       -0.94      8.55 o 
   3   5  18        0.61       -1.11      9.24 o 
   4   5  18       42.15       45.83     14.07 o 
   5   5  18        6.62       21.18     19.10 o 
   6   5  18      123.05      122.52     17.72 o 
 -14   6  18      103.68       78.08     21.84 o 
 -13   6  18      183.51      137.91     52.30 o 
 -12   6  18       54.52       70.39     22.03 o 
 -11   6  18        4.46        1.86     26.95 o 
 -10   6  18      140.52      143.65     18.07 o 
  -9   6  18       60.66       45.55     13.76 o 
  -8   6  18       28.99       22.04     18.12 o 
  -7   6  18       59.76       33.17     14.60 o 
  -6   6  18       77.06      115.50     11.45 o 
  -5   6  18       69.20       55.97     10.68 o 
  -4   6  18        2.68       -7.15     21.61 o 
  -3   6  18       67.20       61.44      9.66 o 
  -2   6  18       37.72       26.04     10.05 o 
  -1   6  18        2.61       -1.73      9.28 o 
   0   6  18      107.89      113.96     14.27 o 
   1   6  18        2.91       -9.66      9.66 o 
   2   6  18        3.62       10.98      8.66 o 
   3   6  18        0.11        5.07     11.72 o 
   4   6  18       33.39       17.06     21.29 o 
   5   6  18        4.74       31.94     27.13 o 
 -13   7  18       68.32       47.69     26.57 o 
 -12   7  18        2.39       27.79     17.59 o 
 -11   7  18      191.18      196.63     46.90 o 
 -10   7  18      202.75      178.98     33.89 o 
  -9   7  18        7.85      -14.01     14.97 o 
  -8   7  18      257.75      296.18     19.49 o 
  -7   7  18      847.16      825.53     38.21 o 
  -6   7  18        0.41       -1.47     10.14 o 
  -5   7  18        3.13       12.88     10.71 o 
  -4   7  18       31.17       42.93     11.43 o 
  -3   7  18      562.36      625.31     23.54 o 
  -2   7  18        1.44       -3.02      9.46 o 
  -1   7  18       20.99       41.12     12.73 o 
   0   7  18       26.57       36.20     11.34 o 
   1   7  18       11.13        9.33      8.97 o 
   2   7  18       21.90       10.54     13.87 o 
   3   7  18       19.04       27.99     12.37 o 
   4   7  18       27.18       22.80     14.24 o 
 -11   8  18      358.66      413.58     32.86 o 
 -10   8  18        2.34       20.07     17.93 o 
  -9   8  18      297.25      383.00     30.73 o 
  -8   8  18      420.86      504.51     49.48 o 
  -7   8  18       31.19       26.03     18.83 o 
  -6   8  18      111.37      109.13     20.24 o 
  -5   8  18       10.41       24.14     13.31 o 
  -4   8  18       49.82       72.10     13.36 o 
  -3   8  18      111.43      129.16     14.38 o 
  -2   8  18        6.59       16.96     10.54 o 
  -1   8  18      254.24      315.88     17.44 o 
   0   8  18        0.99       -7.67      8.42 o 
   1   8  18       10.75        5.35      9.87 o 
   2   8  18        2.30       -8.35     12.57 o 
   3   8  18        0.25       24.88     10.06 o 
 -10   9  18       21.54       22.34     19.92 o 
  -9   9  18        1.29      -22.89     36.03 o 
  -8   9  18        8.38       35.83     16.39 o 
  -7   9  18      111.84       96.06     36.38 o 
  -6   9  18        0.14       -8.81     14.78 o 
  -5   9  18       22.89       -0.57     14.58 o 
  -4   9  18       17.31       40.98     48.11 o 
  -3   9  18       67.27      105.32     20.25 o 
  -2   9  18        9.24        7.11     16.54 o 
  -1   9  18       14.13       -0.30     12.07 o 
   0   9  18        2.60       -4.28     10.78 o 
   1   9  18      194.73      248.76     22.07 o 
  -7  10  18       30.77       66.81     22.66 o 
  -6  10  18       46.01       70.86     15.16 o 
  -5  10  18      106.11      136.93     21.45 o 
  -4  10  18        1.02      -29.56     29.56 o 
  -3  10  18        7.46      -15.49     15.49 o 
  -2  10  18        0.46        5.92     18.75 o 
 -15   1  19      199.40      192.09     19.22 o 
 -14   1  19       88.93       92.81     14.90 o 
 -13   1  19        1.05       14.54     12.32 o 
 -12   1  19        8.31       14.53     15.71 o 
 -11   1  19        2.80       32.11     12.00 o 
 -10   1  19        7.93      -10.73     12.00 o 
  -9   1  19      132.34      139.57     23.50 o 
  -8   1  19       27.03       15.80     12.02 o 
  -7   1  19       69.01       73.50     10.57 o 
  -6   1  19       43.90       53.36     13.82 o 
  -5   1  19      526.20      610.70     22.80 o 
  -4   1  19       36.60       23.33     10.05 o 
  -3   1  19      457.02      496.92     19.62 o 
  -2   1  19      186.37      190.41     13.03 o 
  -1   1  19      432.88      451.76     17.92 o 
   0   1  19       42.74       29.76     12.26 o 
   1   1  19        1.74       20.70     14.56 o 
   2   1  19      105.42      109.99     18.53 o 
   3   1  19       19.00       27.02     12.83 o 
   4   1  19        3.89        5.42      9.05 o 
   5   1  19      112.10      142.32     17.28 o 
   6   1  19       25.58       17.46     13.18 o 
 -15   2  19       30.90        7.62     13.17 o 
 -14   2  19       83.33      101.20     15.21 o 
 -13   2  19       16.37        5.27     11.77 o 
 -12   2  19      214.72      197.09     18.59 o 
 -11   2  19       24.55        8.80     10.22 o 
 -10   2  19      107.50      105.88     16.63 o 
  -9   2  19      128.13       85.86     11.80 o 
  -8   2  19      110.34       93.97     12.79 o 
  -7   2  19        2.34       -5.37      9.77 o 
  -6   2  19       94.90      129.34     12.00 o 
  -5   2  19       56.30       66.94     10.33 o 
  -4   2  19      362.38      390.21     31.80 o 
  -3   2  19       17.75        8.53      9.54 o 
  -2   2  19       30.56       35.21     13.42 o 
  -1   2  19       12.84        4.19      8.31 o 
   0   2  19      829.03      851.99     27.11 o 
   1   2  19      288.36      266.33     16.50 o 
   2   2  19       12.69       17.77     12.07 o 
   3   2  19        4.31      -10.78     10.78 o 
   4   2  19        3.39       -5.50     20.36 o 
   5   2  19        8.52       17.49     12.71 o 
   6   2  19      525.09      563.63     52.63 o 
 -15   3  19        2.58      -11.53     13.32 o 
 -14   3  19        0.02        7.34     16.51 o 
 -13   3  19       68.29       96.32     16.49 o 
 -12   3  19      443.01      438.60     32.74 o 
 -11   3  19       39.42       44.63     17.72 o 
 -10   3  19       20.05       28.07     12.71 o 
  -9   3  19      660.61      690.89     30.64 o 
  -8   3  19       55.81       68.96     12.30 o 
  -7   3  19       35.19       41.70     11.68 o 
  -6   3  19       44.73       35.93     12.20 o 
  -5   3  19       19.20       16.30      9.84 o 
  -4   3  19      617.50      735.14     21.90 o 
  -3   3  19        7.17       15.66      9.01 o 
  -2   3  19      411.56      442.11     34.42 o 
  -1   3  19        2.40       19.22      9.83 o 
   0   3  19      726.75      705.61     27.02 o 
   1   3  19       56.23       50.79     10.97 o 
   2   3  19      618.96      584.01     28.88 o 
   3   3  19        9.84       23.34     10.80 o 
   4   3  19        2.42        3.90     11.21 o 
   5   3  19        0.74       13.46     10.60 o 
   6   3  19        0.80      -11.80     11.80 o 
 -14   4  19        0.52        0.49     19.15 o 
 -13   4  19       29.18       54.24     18.61 o 
 -12   4  19       29.95       48.55     14.76 o 
 -11   4  19      140.27      104.95     19.69 o 
 -10   4  19      155.08      153.51     17.88 o 
  -9   4  19      451.97      442.04     19.10 o 
  -8   4  19      297.84      310.17     18.42 o 
  -7   4  19      163.12      156.85     15.67 o 
  -6   4  19       13.95       20.62      9.76 o 
  -5   4  19       51.40       69.67     12.82 o 
  -4   4  19        0.74        0.88     10.61 o 
  -3   4  19       34.51       49.47     11.52 o 
  -2   4  19        4.90       16.21     11.01 o 
  -1   4  19        0.93        7.65     10.25 o 
   0   4  19       27.76       24.96      8.53 o 
   1   4  19       51.83       60.17     13.64 o 
   2   4  19      219.82      196.72     16.33 o 
   3   4  19       11.91       13.62     13.29 o 
   4   4  19       11.12       22.79     12.55 o 
   5   4  19        1.97       10.31     13.37 o 
 -14   5  19        2.72       25.43     26.81 o 
 -13   5  19      143.13      106.54     26.74 o 
 -12   5  19       23.87       18.90     12.39 o 
 -11   5  19        2.19       17.22     12.13 o 
 -10   5  19      189.60      197.51     22.70 o 
  -9   5  19      257.97      254.12     19.73 o 
  -8   5  19       61.48       65.01     14.04 o 
  -7   5  19      395.93      434.74     19.20 o 
  -6   5  19        0.03        1.56     12.60 o 
  -5   5  19        0.02        8.57      9.67 o 
  -4   5  19        8.25       18.75     11.27 o 
  -3   5  19      101.61      113.62     17.11 o 
  -2   5  19      180.06      187.72     14.57 o 
  -1   5  19        6.76       21.21      9.94 o 
   0   5  19        0.12       -4.86      8.67 o 
   1   5  19       32.12       41.54     10.63 o 
   2   5  19        9.65      -12.48     12.48 o 
   3   5  19       40.52       44.78     12.31 o 
   4   5  19        1.02       24.08     12.03 o 
 -13   6  19       15.43       -8.93     18.28 o 
 -12   6  19       18.92       21.15     71.61 o 
 -11   6  19       18.72       21.80     44.36 o 
 -10   6  19       10.40       18.58     13.33 o 
  -9   6  19        0.40       15.92     11.38 o 
  -8   6  19       63.29       46.16     16.17 o 
  -7   6  19        0.01        9.54     11.07 o 
  -6   6  19       36.06       54.89     15.83 o 
  -5   6  19       89.29       97.32     22.83 o 
  -4   6  19        5.88       18.47      9.47 o 
  -3   6  19      175.86      171.51     13.72 o 
  -2   6  19       22.72       17.20     10.89 o 
  -1   6  19       15.33        7.36      9.93 o 
   0   6  19       56.17       45.60     12.21 o 
   1   6  19       50.40       39.47     12.73 o 
   2   6  19        0.67       -9.56      9.56 o 
   3   6  19       15.07        3.35     10.80 o 
   4   6  19       30.80       48.47     13.79 o 
 -12   7  19      139.92      114.40     19.24 o 
 -11   7  19      176.94      153.36     22.64 o 
 -10   7  19      168.34      237.60     37.30 o 
  -9   7  19       33.13       17.69     23.51 o 
  -8   7  19       94.26       82.08     16.64 o 
  -7   7  19       62.46       87.15     20.49 o 
  -6   7  19      102.67      116.13     13.08 o 
  -5   7  19        1.39       -7.86      7.86 o 
  -4   7  19        3.28        4.35     12.82 o 
  -3   7  19       46.11       52.98     15.04 o 
  -2   7  19        2.89        9.73     13.52 o 
  -1   7  19        9.58        9.41     10.52 o 
   0   7  19      103.07       89.60     11.01 o 
   1   7  19        0.08      -11.63     11.63 o 
   2   7  19        9.02       12.19     11.60 o 
   3   7  19        0.61       -1.21     21.73 o 
 -10   8  19      493.22      470.68     65.67 o 
  -9   8  19       41.05       17.53     21.22 o 
  -8   8  19      402.92      541.79     41.68 o 
  -7   8  19       14.52       61.85     19.66 o 
  -6   8  19      348.82      418.04     25.70 o 
  -5   8  19        1.80       13.47     41.46 o 
  -4   8  19       56.55       47.27     10.93 o 
  -3   8  19       21.40       27.85     10.86 o 
  -2   8  19      321.81      383.19     24.97 o 
  -1   8  19       53.40       57.72     11.30 o 
   0   8  19       49.78       70.03     12.32 o 
   1   8  19       31.90       42.80     22.41 o 
  -8   9  19      397.50      455.58     36.11 o 
  -7   9  19        0.49       15.38     15.36 o 
  -6   9  19      261.58      324.84     26.31 o 
  -5   9  19        5.87       14.82     14.66 o 
  -4   9  19       34.35       48.70     27.27 o 
  -3   9  19        0.01      -13.85     13.85 o 
  -2   9  19      126.57      170.13     56.31 o 
  -1   9  19      100.23      104.28     15.57 o 
 -14   0  20     1247.45     1087.20    108.44 o 
 -13   0  20       11.04       34.71     27.30 o 
 -12   0  20      910.07     1102.94    120.56 o 
 -11   0  20      185.54      172.41     29.65 o 
 -10   0  20      276.58      223.87     72.79 o 
  -9   0  20      276.20      235.70     28.96 o 
  -8   0  20       10.37       -1.07     20.96 o 
  -7   0  20        0.19       -9.59     11.76 o 
  -6   0  20        4.78       11.29     12.11 o 
  -5   0  20      164.01      190.23     16.55 o 
  -4   0  20      762.83      898.36     31.10 o 
  -3   0  20      135.58      178.36     20.61 o 
  -2   0  20      721.69      787.97     78.56 o 
  -1   0  20       68.93      102.80     12.64 o 
   0   0  20      163.78      126.39     21.16 o 
   1   0  20        6.59        4.85     17.23 o 
   2   0  20       32.34       12.73     18.81 o 
   3   0  20        2.72       27.12     15.86 o 
   4   0  20        4.78      -19.00     19.00 o 
   5   0  20       14.74       25.88     21.11 o 
 -14   1  20       27.02        9.32     15.50 o 
 -13   1  20        3.51        3.30     15.28 o 
 -12   1  20      341.65      305.78     20.86 o 
 -11   1  20      488.28      418.27     27.20 o 
 -10   1  20       45.94       19.44     23.51 o 
  -9   1  20       15.97       16.93     12.40 o 
  -8   1  20       11.30        5.76     11.76 o 
  -7   1  20       91.87       91.99      9.63 o 
  -6   1  20       12.69        7.28      9.17 o 
  -5   1  20        2.59       10.07     13.58 o 
  -4   1  20        5.49       23.53      9.17 o 
  -3   1  20      219.51      284.42     32.85 o 
  -2   1  20      108.53      134.33     12.11 o 
  -1   1  20      138.22      123.08     15.28 o 
   0   1  20        0.02        7.34     16.03 o 
   1   1  20       75.37      125.35     25.38 o 
   2   1  20      125.96      146.56     13.82 o 
   3   1  20       89.23       79.50     15.63 o 
   4   1  20       11.54       -0.51     17.35 o 
   5   1  20       17.44       18.06     13.17 o 
 -14   2  20       82.98       75.08     15.76 o 
 -13   2  20       49.31       34.78     17.83 o 
 -12   2  20      187.17      152.43     18.33 o 
 -11   2  20      694.94      678.62     35.76 o 
 -10   2  20       33.55       46.78     16.69 o 
  -9   2  20      452.45      421.63     30.90 o 
  -8   2  20        1.60        7.73     12.42 o 
  -7   2  20       17.93       13.20     18.46 o 
  -6   2  20       96.59       96.31     11.58 o 
  -5   2  20        1.32        4.02      9.63 o 
  -4   2  20        8.71        5.22     11.27 o 
  -3   2  20      199.08      227.49     16.27 o 
  -2   2  20      346.30      384.17     21.55 o 
  -1   2  20       74.97       91.46     13.10 o 
   0   2  20      141.03      143.79     12.79 o 
   1   2  20      326.59      385.44     21.67 o 
   2   2  20      189.49      185.21     37.99 o 
   3   2  20       95.93      114.44     14.70 o 
   4   2  20        5.02       16.95     10.53 o 
   5   2  20        3.08       -1.00     10.68 o 
 -14   3  20        7.04       -0.69     15.92 o 
 -13   3  20        5.45       42.73     16.73 o 
 -12   3  20        1.28        8.89     17.21 o 
 -11   3  20      770.52      714.24     47.07 o 
 -10   3  20       34.28       20.75     20.70 o 
  -9   3  20        0.19       61.75     17.69 o 
  -8   3  20       34.51       43.88     10.96 o 
  -7   3  20      149.93      166.14     15.85 o 
  -6   3  20       43.31       47.62     14.43 o 
  -5   3  20       18.15       24.22      8.98 o 
  -4   3  20      106.64      143.11     14.09 o 
  -3   3  20      118.50      140.96     13.33 o 
  -2   3  20       86.58      125.18     30.06 o 
  -1   3  20      595.37      655.82     39.82 o 
   0   3  20        1.60        2.27     10.09 o 
   1   3  20        8.02       14.03     10.66 o 
   2   3  20        5.71       -3.76      9.90 o 
   3   3  20        8.31        6.98     10.17 o 
   4   3  20        0.24       16.85     14.16 o 
 -13   4  20        0.87      -10.11     16.81 o 
 -12   4  20      173.63      131.22     26.01 o 
 -11   4  20      169.38      157.43     18.40 o 
 -10   4  20       78.91       88.59     13.55 o 
  -9   4  20      609.11      580.69     36.94 o 
  -8   4  20      212.30      183.61     18.55 o 
  -7   4  20      359.91      368.90     17.20 o 
  -6   4  20        5.21        5.29      9.69 o 
  -5   4  20        8.69       27.32     19.96 o 
  -4   4  20      251.15      283.26     15.43 o 
  -3   4  20      112.48      128.17     15.76 o 
  -2   4  20      347.11      399.82     16.91 o 
  -1   4  20      142.88      151.33     14.92 o 
   0   4  20       63.78       45.58     12.18 o 
   1   4  20      100.56      114.57     12.26 o 
   2   4  20       28.19       51.62     12.60 o 
   3   4  20       35.65       27.73     11.47 o 
   4   4  20        8.83        1.56     13.34 o 
 -13   5  20       15.84       18.80     19.54 o 
 -12   5  20       79.44       56.45     14.24 o 
 -11   5  20       11.02       -2.16     19.85 o 
 -10   5  20       67.46       69.07     26.66 o 
  -9   5  20      228.24      177.62     14.26 o 
  -8   5  20      360.17      358.54     25.12 o 
  -7   5  20      116.50      120.43     20.27 o 
  -6   5  20       12.83       27.15     14.05 o 
  -5   5  20       50.05       45.26     12.43 o 
  -4   5  20      152.63      193.34     22.61 o 
  -3   5  20       43.23       51.36     11.59 o 
  -2   5  20       52.48       55.73     12.61 o 
  -1   5  20       30.53       32.57     11.30 o 
   0   5  20      119.64      130.41     20.18 o 
   1   5  20        0.02       -3.83     10.29 o 
   2   5  20       11.25       15.96      9.91 o 
   3   5  20        2.56      -12.85     12.85 o 
 -12   6  20      225.39      175.19     24.46 o 
 -11   6  20        6.39      -15.29     15.29 o 
 -10   6  20       59.40       65.09     15.39 o 
  -9   6  20      114.32      112.53     13.72 o 
  -8   6  20       14.57       42.15     12.68 o 
  -7   6  20       85.58      122.51     27.16 o 
  -6   6  20      141.50      131.84     15.97 o 
  -5   6  20       16.93       12.68     12.55 o 
  -4   6  20        4.16        3.19      9.56 o 
  -3   6  20      161.98      170.48     27.01 o 
  -2   6  20       39.88       85.96     15.01 o 
  -1   6  20        3.06       18.19     17.30 o 
   0   6  20       52.82       49.11     11.62 o 
   1   6  20       25.62       31.24     11.10 o 
   2   6  20       48.85       95.91     14.25 o 
 -10   7  20       26.77       69.37     46.96 o 
  -9   7  20       97.65      126.72     32.59 o 
  -8   7  20      115.87      106.19     35.23 o 
  -7   7  20       33.99       25.68     10.90 o 
  -6   7  20       43.58       46.95     12.79 o 
  -5   7  20       50.94       68.05     12.60 o 
  -4   7  20        0.00       22.88     11.74 o 
  -3   7  20      164.87      164.93     16.97 o 
  -2   7  20      345.97      384.30     31.71 o 
  -1   7  20       13.66       14.57     10.52 o 
   0   7  20        2.99        7.29     10.03 o 
   1   7  20       43.88       46.08     11.05 o 
  -8   8  20       13.18        1.01     18.59 o 
  -7   8  20       68.36       89.48     20.56 o 
  -6   8  20       38.68       24.22     18.36 o 
  -5   8  20        0.79        4.78     17.08 o 
  -4   8  20        2.63       -3.34     13.93 o 
  -3   8  20       26.38       32.06     13.75 o 
  -2   8  20       83.76       84.20     12.22 o 
  -1   8  20       78.53      114.76     16.96 o 
 -13   1  21        9.51       40.76     17.33 o 
 -12   1  21      379.90      302.60     26.52 o 
 -11   1  21      182.19      161.01     19.31 o 
 -10   1  21       24.63       35.10     14.11 o 
  -9   1  21       74.31       74.55     14.46 o 
  -8   1  21        2.33       -6.37     11.34 o 
  -7   1  21      125.01      160.38     14.00 o 
  -6   1  21       15.23       10.44     13.57 o 
  -5   1  21       61.03       40.14     10.31 o 
  -4   1  21      369.00      397.63     17.26 o 
  -3   1  21       57.24       53.07     11.40 o 
  -2   1  21      539.25      547.23     20.44 o 
  -1   1  21        0.06        5.62     11.06 o 
   0   1  21      145.09      123.00     42.42 o 
   1   1  21       25.80       49.37     30.03 o 
   2   1  21       14.74        9.48     25.79 o 
   3   1  21      132.02      121.23     17.92 o 
 -13   2  21       50.74       34.29     16.18 o 
 -12   2  21       14.75       17.18     13.55 o 
 -11   2  21      122.34      115.89     16.69 o 
 -10   2  21       80.90       95.51     14.44 o 
  -9   2  21        3.97      -12.39     12.39 o 
  -8   2  21       46.62       60.26     16.20 o 
  -7   2  21        1.08       -0.99     11.20 o 
  -6   2  21       93.23       98.82     14.50 o 
  -5   2  21        6.44       -2.76     10.14 o 
  -4   2  21      414.33      429.90     29.57 o 
  -3   2  21        9.14       -7.16     19.77 o 
  -2   2  21      162.58      181.53     14.21 o 
  -1   2  21      150.12      137.11     14.19 o 
   0   2  21       88.76       69.95     11.31 o 
   1   2  21        4.08        6.00     21.52 o 
   2   2  21       13.63       11.06     10.51 o 
   3   2  21        9.10       12.42     12.50 o 
 -13   3  21       38.87       23.76     15.08 o 
 -12   3  21       59.26       62.28     15.78 o 
 -11   3  21      141.31      114.15     16.93 o 
 -10   3  21      137.37      116.15     28.01 o 
  -9   3  21       18.02       28.82     13.21 o 
  -8   3  21      547.68      583.80     32.67 o 
  -7   3  21        8.15       12.53     10.98 o 
  -6   3  21      175.14      261.30     18.14 o 
  -5   3  21       54.61       51.41     12.11 o 
  -4   3  21      392.36      451.52     23.97 o 
  -3   3  21       46.27       49.94     12.15 o 
  -2   3  21      753.70      811.46     38.86 o 
  -1   3  21        4.94       -1.84      9.73 o 
   0   3  21     1549.32     1556.27     90.66 o 
   1   3  21       31.02       19.66     20.75 o 
   2   3  21      125.37      133.19     21.81 o 
   3   3  21       38.57       17.76     10.37 o 
 -12   4  21       27.32       25.91     15.92 o 
 -11   4  21      136.45      120.40     22.52 o 
 -10   4  21       53.85       60.07     18.65 o 
  -9   4  21      104.03       70.79     21.67 o 
  -8   4  21      633.69      588.75     40.18 o 
  -7   4  21        1.99        4.46     11.33 o 
  -6   4  21        3.45        0.40      9.62 o 
  -5   4  21       63.63       50.47     12.13 o 
  -4   4  21        3.67        9.52     18.93 o 
  -3   4  21      154.06      157.05     14.49 o 
  -2   4  21       55.63       49.75     10.86 o 
  -1   4  21      172.72      199.43     16.02 o 
   0   4  21      449.84      405.03     34.71 o 
   1   4  21       37.76       16.17     12.74 o 
   2   4  21       34.57       24.77     12.10 o 
 -11   5  21        1.14      -17.79     17.79 o 
 -10   5  21       13.01       23.36     13.78 o 
  -9   5  21        4.64       33.51     11.02 o 
  -8   5  21       10.53       15.30     14.03 o 
  -7   5  21       22.45       40.59     13.93 o 
  -6   5  21        4.05      -13.85     13.85 o 
  -5   5  21      136.26      112.27     11.87 o 
  -4   5  21       31.47       43.52     12.50 o 
  -3   5  21        6.67        3.19     13.28 o 
  -2   5  21        1.61        7.90     10.23 o 
  -1   5  21       76.68       74.06     12.93 o 
   0   5  21        4.79      -11.03     11.03 o 
   1   5  21       24.60       38.21     22.47 o 
 -10   6  21        6.38       11.11     22.29 o 
  -9   6  21       23.53       14.39     13.61 o 
  -8   6  21       28.38       26.27     10.48 o 
  -7   6  21      122.75      145.16     17.12 o 
  -6   6  21        0.02        6.26     13.92 o 
  -5   6  21       76.10       86.70     12.95 o 
  -4   6  21        4.37       11.74      9.22 o 
  -3   6  21      435.15      450.19     28.40 o 
  -2   6  21       78.83       68.17     11.59 o 
  -1   6  21        0.14        0.09     11.93 o 
   0   6  21        0.36        1.31     10.74 o 
  -8   7  21      164.87      175.87     23.82 o 
  -7   7  21      251.49      290.32     32.17 o 
  -6   7  21      112.06      138.93     16.94 o 
  -5   7  21        8.19       -3.50     10.83 o 
  -4   7  21       34.28       40.61     13.79 o 
  -3   7  21        6.90       11.05     10.73 o 
  -2   7  21      417.38      428.56     28.61 o 
 -12   0  22      773.25      629.67     57.54 o 
 -11   0  22        4.96       -7.11     15.31 o 
 -10   0  22       66.29       70.54     22.26 o 
  -9   0  22      319.68      333.18     30.55 o 
  -8   0  22        0.19       43.90     22.84 o 
  -7   0  22      353.29      335.35     33.03 o 
  -6   0  22      177.95      215.54     23.59 o 
  -5   0  22      392.86      415.33     38.45 o 
  -4   0  22      475.28      445.89     40.05 o 
  -3   0  22       29.69       48.19     19.26 o 
  -2   0  22      269.24      230.66     22.36 o 
  -1   0  22        0.02       -2.01     18.95 o 
   0   0  22        7.43      -13.42     13.42 o 
   1   0  22       52.03       72.78     22.65 o 
   2   0  22       54.03       18.28     18.76 o 
 -12   1  22       11.35       21.56     31.38 o 
 -11   1  22       21.35       22.46     16.90 o 
 -10   1  22       45.41       65.19     19.46 o 
  -9   1  22      183.96      177.96     14.57 o 
  -8   1  22       88.68       98.76     14.17 o 
  -7   1  22      181.08      149.36     15.44 o 
  -6   1  22        0.24       -7.12     14.75 o 
  -5   1  22      501.02      522.89     31.75 o 
  -4   1  22       26.97       18.17     12.07 o 
  -3   1  22        1.93       -0.65     14.68 o 
  -2   1  22      134.02      172.77     14.81 o 
  -1   1  22       18.28       30.80     24.19 o 
   0   1  22       35.42       53.60     15.28 o 
   1   1  22       55.26       60.71     12.04 o 
   2   1  22       51.55       49.62     13.41 o 
 -12   2  22      177.13      163.37     32.74 o 
 -11   2  22      129.24       88.85     19.13 o 
 -10   2  22        3.08       -4.15      9.83 o 
  -9   2  22      240.75      239.23     18.00 o 
  -8   2  22       26.12       30.69     10.88 o 
  -7   2  22       28.75        5.56     10.12 o 
  -6   2  22        0.17       -7.70      9.94 o 
  -5   2  22      497.53      526.44     39.61 o 
  -4   2  22      224.98      244.96     15.45 o 
  -3   2  22      160.00      191.32     15.38 o 
  -2   2  22       37.69       34.98     15.79 o 
  -1   2  22        0.95      -10.61     10.61 o 
   0   2  22      172.05      131.57     21.13 o 
   1   2  22       17.77      -14.29     18.00 o 
 -11   3  22      347.21      335.40     22.67 o 
 -10   3  22        0.07      -14.69     22.45 o 
  -9   3  22        9.36       18.09     18.34 o 
  -8   3  22        7.60       17.21     15.90 o 
  -7   3  22        0.02        3.29     11.44 o 
  -6   3  22       41.18       34.99     12.28 o 
  -5   3  22       34.55       21.23     10.48 o 
  -4   3  22        4.44        0.11     18.15 o 
  -3   3  22       17.22        8.55     10.31 o 
  -2   3  22        9.26        2.89      9.47 o 
  -1   3  22        6.43        9.51     22.97 o 
   0   3  22        4.99       -3.19     10.82 o 
   1   3  22      196.86      179.43     26.22 o 
 -11   4  22      162.15      133.88     23.04 o 
 -10   4  22        0.01      -12.58     12.58 o 
  -9   4  22        9.15       -4.60     13.71 o 
  -8   4  22       27.71       35.67     12.38 o 
  -7   4  22        0.14      -12.82     13.79 o 
  -6   4  22        4.34       33.70     12.71 o 
  -5   4  22        2.98       -9.14     14.52 o 
  -4   4  22       17.88        5.24      9.73 o 
  -3   4  22      243.38      272.55     28.24 o 
  -2   4  22      109.18       91.07     13.89 o 
  -1   4  22        0.57       -3.29     12.14 o 
   0   4  22      106.96      100.08     14.12 o 
 -10   5  22       81.00       70.05     13.35 o 
  -9   5  22        3.46      -12.51     23.43 o 
  -8   5  22        0.00       14.36     10.78 o 
  -7   5  22       18.50       12.94     13.40 o 
  -6   5  22       27.74       14.97     13.81 o 
  -5   5  22       34.83       26.72     13.87 o 
  -4   5  22       57.50       28.58     12.71 o 
  -3   5  22      127.07      134.11     15.84 o 
  -2   5  22      104.60      122.45     12.72 o 
  -1   5  22        0.52       17.04     25.08 o 
  -8   6  22        2.21       -6.01     11.12 o 
  -7   6  22        4.82       15.55     15.66 o 
  -6   6  22        5.85       22.16     11.49 o 
  -5   6  22        0.08       21.25     11.08 o 
  -4   6  22        0.01      -10.40     22.42 o 
  -3   6  22        2.98       -1.14     11.38 o 
 -11   1  23       44.41       13.40     24.09 o 
 -10   1  23       14.71        5.32     12.64 o 
  -9   1  23       61.95       56.75     13.61 o 
  -8   1  23       62.25       34.74     22.40 o 
  -7   1  23      227.19      212.01     18.57 o 
  -6   1  23       14.28        7.40     15.80 o 
  -5   1  23      103.38       87.90     15.51 o 
  -4   1  23        4.91       -6.65     10.23 o 
  -3   1  23      110.33      131.22     20.25 o 
  -2   1  23       53.05       74.56     13.21 o 
  -1   1  23       20.30       33.87     12.24 o 
   0   1  23        0.08      -10.91     15.33 o 
 -10   2  23      158.01      125.06     15.81 o 
  -9   2  23        0.25       -9.39     13.75 o 
  -8   2  23      328.06      304.24     21.78 o 
  -7   2  23       31.40       30.41     13.26 o 
  -6   2  23      104.55      145.95     35.14 o 
  -5   2  23        3.81       -1.39     20.50 o 
  -4   2  23      178.17      153.83     25.89 o 
  -3   2  23        5.44       -5.45     20.71 o 
  -2   2  23        0.56       -2.49     11.99 o 
  -1   2  23       31.26       25.06     12.11 o 
  -9   3  23       27.32       -1.45     12.76 o 
  -8   3  23      279.46      295.10     29.03 o 
  -7   3  23        0.60       11.42     25.54 o 
  -6   3  23      220.33      199.46     16.46 o 
  -5   3  23       15.26       17.54     14.70 o 
  -4   3  23      105.97      128.91     21.04 o 
  -3   3  23      111.27      123.06     13.81 o 
  -2   3  23       40.17       18.42     14.73 o 
  -8   4  23        9.82       12.07     13.54 o 
  -7   4  23       41.48       35.66     13.09 o 
  -6   4  23       31.79       48.12     15.35 o 
  -5   4  23       87.28      111.34     24.66 o 
  -4   4  23        0.02       22.75     11.14 o 
  -3   4  23       28.31       31.01     11.32 o 
  -8   0  24      359.14      304.73     35.21 o 
  -7   0  24       13.53       14.91     14.73 o 
  -6   0  24      172.51      162.75     21.76 o 
  -5   0  24       27.56       43.99     20.62 o 
  -4   0  24      195.39      172.31     24.10 o 
  -8   1  24      139.73      136.30     17.91 o 
  -7   1  24        0.05       11.95     16.17 o 
  -6   1  24        9.92       47.45     29.58 o 
  -5   1  24        6.36       16.47     11.93 o 
  -4   1  24        3.34       31.59     11.95 o 
  -6   2  24       49.32       33.87     13.19 o 
  -5   2  24        7.65       17.18     14.78 o 
                                                 
